# Supplementary material for: Population structure and antibiotic resistance of swine extraintestinal pathogenic Escherichia coli from China
Source: Nat Commun. 2024 Jul 10;15:5811. doi: 10.1038/s41467-024-50268-2 (PMC11237156; doi:10.1038/s41467-024-50268-2)
Supplement: Supplementary file 4 — Supplementary Data 1-14 [file 41467_2024_50268_MOESM4_ESM.xlsx]

## Sheet: Supplementary Data 1
Supplementary Data 1 Details of 499 swine-derived ExPEC isolates in this study
Strain name	Phylogroup	MLST	Tissue source	Isolation time (Year)	Province in china	H- serotype	O- serotype	Combination of H- and O- serotype	BioSample accession number	Hyperlink in the NCBI
A1	A	10	lung	2011	Hubei	O89	H10	O89:H10	SAMN38414223	https://www.ncbi.nlm.nih.gov/biosample/SAMN38414223/
A10	F	457	lung	2011	Tianjin	O11	H25	O11:H25	SAMN38414224	https://www.ncbi.nlm.nih.gov/biosample/SAMN38414224/
A100	A	542	lung	2014	Hubei	-	H40	-:H40	SAMN38414225	https://www.ncbi.nlm.nih.gov/biosample/SAMN38414225/
A101	B1	410	trachea	2012	Shanghai	-	H9	-:H9	SAMN38414226	https://www.ncbi.nlm.nih.gov/biosample/SAMN38414226/
A102	B1	58	spleen	2012	Hubei	O9	H25	O9:H25	SAMN38414227	https://www.ncbi.nlm.nih.gov/biosample/SAMN38414227/
A103	B1	101	-	-	-	O48	H34	O48:H34	SAMN38414228	https://www.ncbi.nlm.nih.gov/biosample/SAMN38414228/
A104	B1	88	lung	2013	Hubei	-	H12	-:H12	SAMN38414229	https://www.ncbi.nlm.nih.gov/biosample/SAMN38414229/
A105	B1	23	lung	2014	Sichuan	O78	H4	O78:H4	SAMN38414230	https://www.ncbi.nlm.nih.gov/biosample/SAMN38414230/
A106	A	206	lung	2013	Fujian	O141	H5	O141:H5	SAMN38414231	https://www.ncbi.nlm.nih.gov/biosample/SAMN38414231/
A107	B1	88	trachea	2012	Jiangsu	-	H5	-:H5	SAMN38414232	https://www.ncbi.nlm.nih.gov/biosample/SAMN38414232/
A108	B1	88	lung	2012	Hubei	-	H12	-:H12	SAMN38414233	https://www.ncbi.nlm.nih.gov/biosample/SAMN38414233/
A109	B1	23	joint	2014	Sichuan	O78	H4	O78:H4	SAMN38414234	https://www.ncbi.nlm.nih.gov/biosample/SAMN38414234/
A11	B1	88	lung	2011	Zhejiang	O8	H9	O8:H9	SAMN38414235	https://www.ncbi.nlm.nih.gov/biosample/SAMN38414235/
A110	F	457	lung	2014	Hubei	O11	H25	O11:H25	SAMN38414236	https://www.ncbi.nlm.nih.gov/biosample/SAMN38414236/
A111	B1	410	lung	2014	Hubei	-	H14	-:H14	SAMN38414237	https://www.ncbi.nlm.nih.gov/biosample/SAMN38414237/
A112	G	117	lung	2012	Guangdong	O143	H4	O143:H4	SAMN38414238	https://www.ncbi.nlm.nih.gov/biosample/SAMN38414238/
A113	B2	131	lung	2013	Anhui	O25	H4	O25:H4	SAMN38414239	https://www.ncbi.nlm.nih.gov/biosample/SAMN38414239/
A114	B1	156	lung	2012	Zhejiang	-	H28	-:H28	SAMN38414240	https://www.ncbi.nlm.nih.gov/biosample/SAMN38414240/
A115	B1	101	lung	2013	Guangdong	O82	H8	O82:H8	SAMN38414241	https://www.ncbi.nlm.nih.gov/biosample/SAMN38414241/
A116	B1	1148	lung	2014	Guangdong	O163	H7	O163:H7	SAMN38414242	https://www.ncbi.nlm.nih.gov/biosample/SAMN38414242/
A117	B1	88	joint	2014	Jiangxi	O8	H9	O8:H9	SAMN38414243	https://www.ncbi.nlm.nih.gov/biosample/SAMN38414243/
A118	A	617	lung	2012	Jiangsu	O89	H9	O89:H9	SAMN38414244	https://www.ncbi.nlm.nih.gov/biosample/SAMN38414244/
A119	B1	29	lung	2014	Henan	O4	H11	O4:H11	SAMN38414245	https://www.ncbi.nlm.nih.gov/biosample/SAMN38414245/
A12	A	167	lung	2011	Henan	O89	H9	O89:H9	SAMN38414246	https://www.ncbi.nlm.nih.gov/biosample/SAMN38414246/
A120	B1	88	lung	2012	Henan	O8	H19	O8:H19	SAMN38414247	https://www.ncbi.nlm.nih.gov/biosample/SAMN38414247/
A121	F	457	lung	2012	Zhejiang	O11	H25	O11:H25	SAMN38414248	https://www.ncbi.nlm.nih.gov/biosample/SAMN38414248/
A122	B1	410	lung	2014	Hubei	O34	H9	O34:H9	SAMN38414249	https://www.ncbi.nlm.nih.gov/biosample/SAMN38414249/
A123	B1	410	lung	2014	Jiangxi	-	H26	-:H26	SAMN38414250	https://www.ncbi.nlm.nih.gov/biosample/SAMN38414250/
A124	A	167	lung	2012	Henan	O89	H9	O89:H9	SAMN38414251	https://www.ncbi.nlm.nih.gov/biosample/SAMN38414251/
A125	A	5871	lung	2012	Hubei	O163	H26	O163:H26	SAMN38414252	https://www.ncbi.nlm.nih.gov/biosample/SAMN38414252/
A126	B1	88	lung	2013	Henan	-	H5	-:H5	SAMN38414253	https://www.ncbi.nlm.nih.gov/biosample/SAMN38414253/
A127	B1	156	lung	2012	Hubei	O51	H28	O51:H28	SAMN38414254	https://www.ncbi.nlm.nih.gov/biosample/SAMN38414254/
A128	A	100	lung	2014	Shandong	O149	H10	O149:H10	SAMN38414255	https://www.ncbi.nlm.nih.gov/biosample/SAMN38414255/
A129	B1	898	lung	2012	Hubei	O156	H48	O156:H48	SAMN38414256	https://www.ncbi.nlm.nih.gov/biosample/SAMN38414256/
A13	B1	23	lung	2011	Hubei	O78	H21	O78:H21	SAMN38414257	https://www.ncbi.nlm.nih.gov/biosample/SAMN38414257/
A130	A	10	lung	2013	Hubei	O89	H9	O89:H9	SAMN38414258	https://www.ncbi.nlm.nih.gov/biosample/SAMN38414258/
A131	B1	410	lung	2014	Henan	O66	H45	O66:H45	SAMN38414259	https://www.ncbi.nlm.nih.gov/biosample/SAMN38414259/
A132	F	354	lung	2013	Hunan	O11	H4	O11:H4	SAMN38414260	https://www.ncbi.nlm.nih.gov/biosample/SAMN38414260/
A133	B1	101	brain	2013	Zhejiang	O103	H40	O103:H40	SAMN38414261	https://www.ncbi.nlm.nih.gov/biosample/SAMN38414261/
A134	B1	88	lung	2013	Fujian	-	H12	-:H12	SAMN38414262	https://www.ncbi.nlm.nih.gov/biosample/SAMN38414262/
A135	B1	23	lung	2012	Zhejiang	O125	H21	O125:H21	SAMN38414263	https://www.ncbi.nlm.nih.gov/biosample/SAMN38414263/
A136	B1	410	lung	2012	Henan	O25	H51	O25:H51	SAMN38414264	https://www.ncbi.nlm.nih.gov/biosample/SAMN38414264/
A137	A	46	lung	2012	Hubei	O8	H10	O8:H10	SAMN38414265	https://www.ncbi.nlm.nih.gov/biosample/SAMN38414265/
A138	F	648	lung	2012	Hubei	O153	H42	O153:H42	SAMN38414266	https://www.ncbi.nlm.nih.gov/biosample/SAMN38414266/
A139	B1	58	lung	2012	Guangdong	O8	H25	O8:H25	SAMN38414267	https://www.ncbi.nlm.nih.gov/biosample/SAMN38414267/
A14	G	117	trachea	2011	Hubei	O45	H4	O45:H4	SAMN38414268	https://www.ncbi.nlm.nih.gov/biosample/SAMN38414268/
A140	B1	410	lung	2012	Hubei	O39	H26	O39:H26	SAMN38414269	https://www.ncbi.nlm.nih.gov/biosample/SAMN38414269/
A141	E	1266	lung	2012	Hunan	O167	H34	O167:H34	SAMN38414270	https://www.ncbi.nlm.nih.gov/biosample/SAMN38414270/
A142	B1	603	lung	2013	Hunan	O175	H16	O175:H16	SAMN38414271	https://www.ncbi.nlm.nih.gov/biosample/SAMN38414271/
A143	A	-	liver	2013	Hunan	O8	H18	O8:H18	SAMN38414272	https://www.ncbi.nlm.nih.gov/biosample/SAMN38414272/
A144	B1	156	lung	2012	Henan	O3	H28	O3:H28	SAMN38414273	https://www.ncbi.nlm.nih.gov/biosample/SAMN38414273/
A145	B1	156	lung	2013	Jiangsu	-	H28	-:H28	SAMN38414274	https://www.ncbi.nlm.nih.gov/biosample/SAMN38414274/
A146	B1	1196	lung	2012	Jiangsu	O91	H28	O91:H28	SAMN38414275	https://www.ncbi.nlm.nih.gov/biosample/SAMN38414275/
A147	B1	410	lung	2013	Hubei	O25	H51	O25:H51	SAMN38414276	https://www.ncbi.nlm.nih.gov/biosample/SAMN38414276/
A148	B1	156	lung	2013	Hubei	-	H28	-:H28	SAMN38414277	https://www.ncbi.nlm.nih.gov/biosample/SAMN38414277/
A149	B1	162	liver	2013	Hubei	O88	H21	O88:H21	SAMN38414278	https://www.ncbi.nlm.nih.gov/biosample/SAMN38414278/
A15	B1	58	lung	2011	Hunan	O8	H25	O8:H25	SAMN38414279	https://www.ncbi.nlm.nih.gov/biosample/SAMN38414279/
A150	A	10	-	-	-	O18	H11	O18:H11	SAMN38414280	https://www.ncbi.nlm.nih.gov/biosample/SAMN38414280/
A151	B1	58	lung	2014	Henan	O9	H17	O9:H17	SAMN38414281	https://www.ncbi.nlm.nih.gov/biosample/SAMN38414281/
A152	B1	101	lung	2013	Hubei	O103	H40	O103:H40	SAMN38414282	https://www.ncbi.nlm.nih.gov/biosample/SAMN38414282/
A153	B1	410	lung	2013	Fujian	O25	H51	O25:H51	SAMN38414283	https://www.ncbi.nlm.nih.gov/biosample/SAMN38414283/
A154	B1	88	liver	2012	Hubei	-	H12	-:H12	SAMN38414284	https://www.ncbi.nlm.nih.gov/biosample/SAMN38414284/
A155	A	93	Fluid	2014	Hubei	O5	H4	O5:H4	SAMN38414285	https://www.ncbi.nlm.nih.gov/biosample/SAMN38414285/
A156	B1	101	lung	2013	Anhui	O151/O118	H51	O151/O118:H51	SAMN38414286	https://www.ncbi.nlm.nih.gov/biosample/SAMN38414286/
A157	B1	410	lung	2014	Henan	O8	H45	O8:H45	SAMN38414287	https://www.ncbi.nlm.nih.gov/biosample/SAMN38414287/
A158	B1	156	lung	2014	Hubei	-	H25	-:H25	SAMN38414288	https://www.ncbi.nlm.nih.gov/biosample/SAMN38414288/
A159	B1	88	-	-	-	-	H12	-:H12	SAMN38414289	https://www.ncbi.nlm.nih.gov/biosample/SAMN38414289/
A16	B1	602	lung	2011	Hunan	-	H21	-:H21	SAMN38414290	https://www.ncbi.nlm.nih.gov/biosample/SAMN38414290/
A160	B1	898	-	-	-	O156	H48	O156:H48	SAMN38414291	https://www.ncbi.nlm.nih.gov/biosample/SAMN38414291/
A161	B1	410	lung	2013	Fujian	O25	H51	O25:H51	SAMN38414292	https://www.ncbi.nlm.nih.gov/biosample/SAMN38414292/
A162	A	7449	lung	2013	Hubei	O157	H38	O157:H38	SAMN38414293	https://www.ncbi.nlm.nih.gov/biosample/SAMN38414293/
A163	B1	8932	lung	2013	Hubei	-	H45	-:H45	SAMN38414294	https://www.ncbi.nlm.nih.gov/biosample/SAMN38414294/
A164	B1	101	lung	2013	Zhejiang	O55	H12	O55:H12	SAMN38414295	https://www.ncbi.nlm.nih.gov/biosample/SAMN38414295/
A165	B1	88	lung	2013	Shandong	O8	H9	O8:H9	SAMN38414296	https://www.ncbi.nlm.nih.gov/biosample/SAMN38414296/
A166	B1	156	lung	2013	Fujian	-	H28	-:H28	SAMN38414297	https://www.ncbi.nlm.nih.gov/biosample/SAMN38414297/
A167	B1	101	lung	2013	Fujian	O58	H21	O58:H21	SAMN38414298	https://www.ncbi.nlm.nih.gov/biosample/SAMN38414298/
A168	B1	1642	lung	2014	Hubei	O35	H7	O35:H7	SAMN38414299	https://www.ncbi.nlm.nih.gov/biosample/SAMN38414299/
A169	B1	410	joint	2013	Hubei	O151/O118	H9	O151/O118:H9	SAMN38414300	https://www.ncbi.nlm.nih.gov/biosample/SAMN38414300/
A17	B1	410	lung	2011	Anhui	O125	H25	O125:H25	SAMN38414301	https://www.ncbi.nlm.nih.gov/biosample/SAMN38414301/
A170	B1	20	lung	2012	Jiangxi	O103	H2	O103:H2	SAMN38414302	https://www.ncbi.nlm.nih.gov/biosample/SAMN38414302/
A171	A	167	lung	2012	Hebei	O89	H9	O89:H9	SAMN38414303	https://www.ncbi.nlm.nih.gov/biosample/SAMN38414303/
A172	B1	162	Gallbladder	2012	Hubei	O8	H19	O8:H19	SAMN38414304	https://www.ncbi.nlm.nih.gov/biosample/SAMN38414304/
A173	G	117	lung	2014	Hubei	O24	H18	O24:H18	SAMN38414305	https://www.ncbi.nlm.nih.gov/biosample/SAMN38414305/
A174	B1	-	lung	2013	Hubei	O8	H5	O8:H5	SAMN38414306	https://www.ncbi.nlm.nih.gov/biosample/SAMN38414306/
A175	B1	-	liver	2013	Hubei	O8	H5	O8:H5	SAMN38414307	https://www.ncbi.nlm.nih.gov/biosample/SAMN38414307/
A176	A	48	lung	2013	Hubei	O153	H11	O153:H11	SAMN38414308	https://www.ncbi.nlm.nih.gov/biosample/SAMN38414308/
A177	B1	410	kidney	2012	Hubei	O9	H45	O9:H45	SAMN38414309	https://www.ncbi.nlm.nih.gov/biosample/SAMN38414309/
A178	B1	410	lung	2012	Hubei	O131	H51	O131:H51	SAMN38414310	https://www.ncbi.nlm.nih.gov/biosample/SAMN38414310/
A179	B1	101	lung	2012	Hubei	-	H31	-:H31	SAMN38414311	https://www.ncbi.nlm.nih.gov/biosample/SAMN38414311/
A18	A	10	trachea	2011	Henan	O89	H10	O89:H10	SAMN38414312	https://www.ncbi.nlm.nih.gov/biosample/SAMN38414312/
A180	A	10	lung	2014	Hubei	O162/O101	H33	O162/O101:H33	SAMN38414313	https://www.ncbi.nlm.nih.gov/biosample/SAMN38414313/
A181	D	405	lung	2014	Shandong	O102	H6	O102:H6	SAMN38414314	https://www.ncbi.nlm.nih.gov/biosample/SAMN38414314/
A183	B1	410	lung	2012	Henan	O8	H45	O8:H45	SAMN38414315	https://www.ncbi.nlm.nih.gov/biosample/SAMN38414315/
A184	B1	410	lung	2012	Hubei	-	H9	-:H9	SAMN38414316	https://www.ncbi.nlm.nih.gov/biosample/SAMN38414316/
A185	G	117	lung	2013	Hubei	O161	H4	O161:H4	SAMN38414317	https://www.ncbi.nlm.nih.gov/biosample/SAMN38414317/
A186	B1	88	lung	2014	Hebei	O8	H19	O8:H19	SAMN38414318	https://www.ncbi.nlm.nih.gov/biosample/SAMN38414318/
A187	A	746	lung	2012	Henan	-	H37	-:H37	SAMN38414319	https://www.ncbi.nlm.nih.gov/biosample/SAMN38414319/
A188	B1	156	lung	2012	Guangdong	-	H28	-:H28	SAMN38414320	https://www.ncbi.nlm.nih.gov/biosample/SAMN38414320/
A189	A	-	lung	2013	Henan	O15	H40	O15:H40	SAMN38414321	https://www.ncbi.nlm.nih.gov/biosample/SAMN38414321/
A19	D	5147	lung	2011	Zhejiang	O11	H15	O11:H15	SAMN38414322	https://www.ncbi.nlm.nih.gov/biosample/SAMN38414322/
A190	A	167	joint	2012	Hunan	O89/O162/O101	H9	O89/O162/O101:H9	SAMN38414323	https://www.ncbi.nlm.nih.gov/biosample/SAMN38414323/
A191	A	167	lung	2013	Hubei	O89	H10	O89:H10	SAMN38414324	https://www.ncbi.nlm.nih.gov/biosample/SAMN38414324/
A192	F	648	Milk	2013	Hubei	O153	H42	O153:H42	SAMN38414325	https://www.ncbi.nlm.nih.gov/biosample/SAMN38414325/
A193	A	46	lung	2014	Hubei	O8	H4	O8:H4	SAMN38414326	https://www.ncbi.nlm.nih.gov/biosample/SAMN38414326/
A194	B1	410	lung	2012	Shandong	O118/O151	H51	O118/O151:H51	SAMN38414327	https://www.ncbi.nlm.nih.gov/biosample/SAMN38414327/
A195	G	117	lung	2013	Hubei	O11	H4	O11:H4	SAMN38414328	https://www.ncbi.nlm.nih.gov/biosample/SAMN38414328/
A196	B1	58	lung	2013	Hubei	O9	H9	O9:H9	SAMN38414329	https://www.ncbi.nlm.nih.gov/biosample/SAMN38414329/
A197	A	206	lung	2013	Fujian	O141	H5	O141:H5	SAMN38414330	https://www.ncbi.nlm.nih.gov/biosample/SAMN38414330/
A198	A	206	lung	2013	Fujian	O141	H5	O141:H5	SAMN38414331	https://www.ncbi.nlm.nih.gov/biosample/SAMN38414331/
A199	B1	156	lung	2012	Zhejiang	-	H28	-:H28	SAMN38414332	https://www.ncbi.nlm.nih.gov/biosample/SAMN38414332/
A2	D	2003	lung	2011	Hubei	O1	H15	O1:H15	SAMN38414333	https://www.ncbi.nlm.nih.gov/biosample/SAMN38414333/
A20	D	5147	lung	2011	Hubei	O11	H15	O11:H15	SAMN38414334	https://www.ncbi.nlm.nih.gov/biosample/SAMN38414334/
A201	B1	1798	lung	2013	Hubei	O8	H2	O8:H2	SAMN38414335	https://www.ncbi.nlm.nih.gov/biosample/SAMN38414335/
A202	B1	453	lung	2014	Guangxi	O23	H16	O23:H16	SAMN38414336	https://www.ncbi.nlm.nih.gov/biosample/SAMN38414336/
A203	G	117	lung	2013	Hubei	O143	H4	O143:H4	SAMN38414337	https://www.ncbi.nlm.nih.gov/biosample/SAMN38414337/
A204	B1	154	lung	2013	Henan	O89	H38	O89:H38	SAMN38414338	https://www.ncbi.nlm.nih.gov/biosample/SAMN38414338/
A205	B1	410	lung	2014	Jiangxi	-	H9	-:H9	SAMN38414339	https://www.ncbi.nlm.nih.gov/biosample/SAMN38414339/
A206	G	117	lung	2013	Henan	O163	H4	O163:H4	SAMN38414340	https://www.ncbi.nlm.nih.gov/biosample/SAMN38414340/
A207	A	5871	lung	2012	Liaoning	O163	H26	O163:H26	SAMN38414341	https://www.ncbi.nlm.nih.gov/biosample/SAMN38414341/
A208	B1	88	lung	2012	Anhui	O8	H9	O8:H9	SAMN38414342	https://www.ncbi.nlm.nih.gov/biosample/SAMN38414342/
A209	B1	58	lung	2014	Jiangsu	O8	H25	O8:H25	SAMN38414343	https://www.ncbi.nlm.nih.gov/biosample/SAMN38414343/
A21	B1	410	lung	2011	Zhejiang	O9	H45	O9:H45	SAMN38414344	https://www.ncbi.nlm.nih.gov/biosample/SAMN38414344/
A210	B1	88	lung	2014	Zhejiang	O8	H19	O8:H19	SAMN38414345	https://www.ncbi.nlm.nih.gov/biosample/SAMN38414345/
A211	B1	88	lung	2014	Jiangxi	O8	H9	O8:H9	SAMN38414346	https://www.ncbi.nlm.nih.gov/biosample/SAMN38414346/
A212	B1	410	lung	2012	Henan	O78	H9	O78:H9	SAMN38414347	https://www.ncbi.nlm.nih.gov/biosample/SAMN38414347/
A213	A	746	lung	2013	Guangdong	O4	H4	O4:H4	SAMN38414348	https://www.ncbi.nlm.nih.gov/biosample/SAMN38414348/
A214	A	10	lung	2014	Henan	O8	H2	O8:H2	SAMN38414349	https://www.ncbi.nlm.nih.gov/biosample/SAMN38414349/
A215	A	48	lung	2014	Shandong	-	H20	-:H20	SAMN38414350	https://www.ncbi.nlm.nih.gov/biosample/SAMN38414350/
A216	A	46	lung	2013	Hubei	O8	H10	O8:H10	SAMN38414351	https://www.ncbi.nlm.nih.gov/biosample/SAMN38414351/
A217	B1	410	lung	2012	Liaoning	O177	H9	O177:H9	SAMN38414352	https://www.ncbi.nlm.nih.gov/biosample/SAMN38414352/
A218	B1	88	lung	2014	Zhejiang	-	H12	-:H12	SAMN38414353	https://www.ncbi.nlm.nih.gov/biosample/SAMN38414353/
A219	A	609	lung	2014	Hubei	O9	H4	O9:H4	SAMN38414354	https://www.ncbi.nlm.nih.gov/biosample/SAMN38414354/
A22	A	206	liver	2011	Zhejiang	O10	H5	O10:H5	SAMN38414355	https://www.ncbi.nlm.nih.gov/biosample/SAMN38414355/
A220	B1	88	lung	2013	Henan	O8	H19	O8:H19	SAMN38414356	https://www.ncbi.nlm.nih.gov/biosample/SAMN38414356/
A221	A	10	brain	2013	Zhejiang	O8	H45	O8:H45	SAMN38414357	https://www.ncbi.nlm.nih.gov/biosample/SAMN38414357/
A222	B1	155	liver	2013	Hubei	O21	H51	O21:H51	SAMN38414358	https://www.ncbi.nlm.nih.gov/biosample/SAMN38414358/
A223	G	117	lung	2014	Hubei	O24	H4	O24:H4	SAMN38414359	https://www.ncbi.nlm.nih.gov/biosample/SAMN38414359/
A224	B1	101	lung	2013	Hubei	O7	H51	O7:H51	SAMN38414360	https://www.ncbi.nlm.nih.gov/biosample/SAMN38414360/
A225	F	354	liver	2013	Hainan	-	H4	-:H4	SAMN38414361	https://www.ncbi.nlm.nih.gov/biosample/SAMN38414361/
A226	A	167	lung	2012	Hubei	O89	H9	O89:H9	SAMN38414362	https://www.ncbi.nlm.nih.gov/biosample/SAMN38414362/
A227	A	746	lung	2013	Hubei	O124/O164	H4	O124/O164:H4	SAMN38414363	https://www.ncbi.nlm.nih.gov/biosample/SAMN38414363/
A228	B1	162	lung	2012	Hunan	O8	H19	O8:H19	SAMN38414364	https://www.ncbi.nlm.nih.gov/biosample/SAMN38414364/
A229	A	617	lung	2014	Hubei	O89	H10	O89:H10	SAMN38414365	https://www.ncbi.nlm.nih.gov/biosample/SAMN38414365/
A23	D	5147	lung	2011	Hunan	O11	H15	O11:H15	SAMN38414366	https://www.ncbi.nlm.nih.gov/biosample/SAMN38414366/
A230	B1	200	Milk	2013	Hubei	O175	H28	O175:H28	SAMN38414367	https://www.ncbi.nlm.nih.gov/biosample/SAMN38414367/
A231	B1	23	joint	2014	Sichuan	O78	H4	O78:H4	SAMN38414368	https://www.ncbi.nlm.nih.gov/biosample/SAMN38414368/
A232	B1	8932	lung	2013	Hubei	-	H45	-:H45	SAMN38414369	https://www.ncbi.nlm.nih.gov/biosample/SAMN38414369/
A233	B1	101	lung	2012	Zhejiang	O84	H40	O84:H40	SAMN38414370	https://www.ncbi.nlm.nih.gov/biosample/SAMN38414370/
A234	B1	410	lung	2012	Jilin	-	H32	-:H32	SAMN38414371	https://www.ncbi.nlm.nih.gov/biosample/SAMN38414371/
A235	G	117	lung	2013	Hubei	-	H4	-:H4	SAMN38414372	https://www.ncbi.nlm.nih.gov/biosample/SAMN38414372/
A236	F	354	lung	2013	Anhui	O1	H34	O1:H34	SAMN38414373	https://www.ncbi.nlm.nih.gov/biosample/SAMN38414373/
A237	G	117	lung	2011	Zhejiang	-	H25	-:H25	SAMN38414374	https://www.ncbi.nlm.nih.gov/biosample/SAMN38414374/
A238	G	117	lung	2013	Hubei	O161	H4	O161:H4	SAMN38414375	https://www.ncbi.nlm.nih.gov/biosample/SAMN38414375/
A239	F	354	lung	2013	Hainan	O11	H4	O11:H4	SAMN38414376	https://www.ncbi.nlm.nih.gov/biosample/SAMN38414376/
A24	B1	101	lung	2011	Zhejiang	O11	H40	O11:H40	SAMN38414377	https://www.ncbi.nlm.nih.gov/biosample/SAMN38414377/
A240	A	10	lung	2013	Henan	O45	H45	O45:H45	SAMN38414378	https://www.ncbi.nlm.nih.gov/biosample/SAMN38414378/
A241	B1	156	lung	2014	Henan	-	H28	-:H28	SAMN38414379	https://www.ncbi.nlm.nih.gov/biosample/SAMN38414379/
A242	A	3014	lung	2013	Hubei	O9	H4	O9:H4	SAMN38414380	https://www.ncbi.nlm.nih.gov/biosample/SAMN38414380/
A243	B1	58	lung	2013	Hebei	-	H37	-:H37	SAMN38414381	https://www.ncbi.nlm.nih.gov/biosample/SAMN38414381/
A244	B1	410	brain	2014	Jiangxi	-	H26	-:H26	SAMN38414382	https://www.ncbi.nlm.nih.gov/biosample/SAMN38414382/
A245	B1	101	Milk	2013	Hubei	O151/O118	H9	O151/O118:H9	SAMN38414383	https://www.ncbi.nlm.nih.gov/biosample/SAMN38414383/
A246	F	354	liver	2013	Jiangsu	O11	H4	O11:H4	SAMN38414384	https://www.ncbi.nlm.nih.gov/biosample/SAMN38414384/
A247	A	542	lung	2014	Hubei	O74	H45	O74:H45	SAMN38414385	https://www.ncbi.nlm.nih.gov/biosample/SAMN38414385/
A248	B1	88	lung	2014	Hubei	O8	H9	O8:H9	SAMN38414386	https://www.ncbi.nlm.nih.gov/biosample/SAMN38414386/
A249	G	117	lung	2014	Hubei	O161	H4	O161:H4	SAMN38414387	https://www.ncbi.nlm.nih.gov/biosample/SAMN38414387/
A25	A	10	trachea	2011	Hubei	O89	H10	O89:H10	SAMN38414388	https://www.ncbi.nlm.nih.gov/biosample/SAMN38414388/
A250	A	540	lung	2014	Hunan	O9	H30	O9:H30	SAMN38414389	https://www.ncbi.nlm.nih.gov/biosample/SAMN38414389/
A251	B1	101	lung	2014	Hubei	O151/O118	H21	O151/O118:H21	SAMN38414390	https://www.ncbi.nlm.nih.gov/biosample/SAMN38414390/
A252	B1	101	lung	2014	Hubei	O11	H40	O11:H40	SAMN38414391	https://www.ncbi.nlm.nih.gov/biosample/SAMN38414391/
A253	B1	101	liver	2014	Hubei	O15	H1	O15:H1	SAMN38414392	https://www.ncbi.nlm.nih.gov/biosample/SAMN38414392/
A254	A	206	lung	2014	Hubei	O115	H10	O115:H10	SAMN38414393	https://www.ncbi.nlm.nih.gov/biosample/SAMN38414393/
A255	A	10	lung	2014	Zhejiang	O26	H32	O26:H32	SAMN38414394	https://www.ncbi.nlm.nih.gov/biosample/SAMN38414394/
A256	A	542	liver	2014	Hubei	-	H32	-:H32	SAMN38414395	https://www.ncbi.nlm.nih.gov/biosample/SAMN38414395/
A257	B1	23	lung	2014	Hubei	O78	H4	O78:H4	SAMN38414396	https://www.ncbi.nlm.nih.gov/biosample/SAMN38414396/
A258	D	115	liver	2014	Hubei	-	H6	-:H6	SAMN38414397	https://www.ncbi.nlm.nih.gov/biosample/SAMN38414397/
A259	B1	58	lung	2013	Fujian	O8	H25	O8:H25	SAMN38414398	https://www.ncbi.nlm.nih.gov/biosample/SAMN38414398/
A26	B1	410	lung	2011	Zhejiang	-	H9	-:H9	SAMN38414399	https://www.ncbi.nlm.nih.gov/biosample/SAMN38414399/
A260	B1	88	lung	2014	Hubei	O8	H19	O8:H19	SAMN38414400	https://www.ncbi.nlm.nih.gov/biosample/SAMN38414400/
A261	G	117	lung	2012	Hunan	O45	H4	O45:H4	SAMN38414401	https://www.ncbi.nlm.nih.gov/biosample/SAMN38414401/
A262	B1	410	joint	2014	Henan	O9/O160	H9	O9/O160:H9	SAMN38414402	https://www.ncbi.nlm.nih.gov/biosample/SAMN38414402/
A263	A	10	lung	2014	Hubei	O89	H9	O89:H9	SAMN38414403	https://www.ncbi.nlm.nih.gov/biosample/SAMN38414403/
A264	B1	58	lung	2014	Guangxi	O9	H25	O9:H25	SAMN38414404	https://www.ncbi.nlm.nih.gov/biosample/SAMN38414404/
A265	B1	101	lung	2017	Hubei	O131	H21	O131:H21	SAMN38414405	https://www.ncbi.nlm.nih.gov/biosample/SAMN38414405/
A266	B1	101	lung	2017	Guangxi	O151/O118	H21	O151/O118:H21	SAMN38414406	https://www.ncbi.nlm.nih.gov/biosample/SAMN38414406/
A267	B1	101	lung	2015	Hubei	O151/O118	H21	O151/O118:H21	SAMN38414407	https://www.ncbi.nlm.nih.gov/biosample/SAMN38414407/
A268	A	746	lung	2017	Hubei	-	H4	-:H4	SAMN38414408	https://www.ncbi.nlm.nih.gov/biosample/SAMN38414408/
A269	B1	1196	kidney	2017	Hubei	O153/O178	H28	O153/O178:H28	SAMN38414409	https://www.ncbi.nlm.nih.gov/biosample/SAMN38414409/
A27	A	206	lung	2011	Hubei	O141	H5	O141:H5	SAMN38414410	https://www.ncbi.nlm.nih.gov/biosample/SAMN38414410/
A270	A	48	-	-	-	-	H37	-:H37	SAMN38414411	https://www.ncbi.nlm.nih.gov/biosample/SAMN38414411/
A271	B1	88	lung	2017	Hubei	O8	H9	O8:H9	SAMN38414412	https://www.ncbi.nlm.nih.gov/biosample/SAMN38414412/
A272	B1	410	lung	2016	Guangxi	-	H9	-:H9	SAMN38414413	https://www.ncbi.nlm.nih.gov/biosample/SAMN38414413/
A273	B1	156	kidney	2017	Hubei	-	H28	-:H28	SAMN38414414	https://www.ncbi.nlm.nih.gov/biosample/SAMN38414414/
A274	B1	156	lung	2017	Zhejiang	-	H28	-:H28	SAMN38414415	https://www.ncbi.nlm.nih.gov/biosample/SAMN38414415/
A275	B1	156	lung	2015	Hubei	O130	H45	O130:H45	SAMN38414416	https://www.ncbi.nlm.nih.gov/biosample/SAMN38414416/
A276	F	354	lung	2016	Shandong	O153	H34	O153:H34	SAMN38414417	https://www.ncbi.nlm.nih.gov/biosample/SAMN38414417/
A277	B1	410	lung	2017	Hubei	O8	H45	O8:H45	SAMN38414418	https://www.ncbi.nlm.nih.gov/biosample/SAMN38414418/
A278	A	226	liver	2017	Hubei	-	H10	-:H10	SAMN38414419	https://www.ncbi.nlm.nih.gov/biosample/SAMN38414419/
A279	B1	88	lung	2017	Henan	-	H12	-:H12	SAMN38414420	https://www.ncbi.nlm.nih.gov/biosample/SAMN38414420/
A28	B1	58	lung	2011	Henan	O8	H25	O8:H25	SAMN38414421	https://www.ncbi.nlm.nih.gov/biosample/SAMN38414421/
A280	B1	101	brain	2017	Hubei	O88	H8	O88:H8	SAMN38414422	https://www.ncbi.nlm.nih.gov/biosample/SAMN38414422/
A281	G	117	brain	2016	Jiangxi	O45	H4	O45:H4	SAMN38414423	https://www.ncbi.nlm.nih.gov/biosample/SAMN38414423/
A282	G	117	lung	2017	Hubei	O65	H4	O65:H4	SAMN38414424	https://www.ncbi.nlm.nih.gov/biosample/SAMN38414424/
A283	A	48	lung	2017	Henan	O170	H32	O170:H32	SAMN38414425	https://www.ncbi.nlm.nih.gov/biosample/SAMN38414425/
A284	A	542	kidney	2015	Hubei	O15	H11	O15:H11	SAMN38414426	https://www.ncbi.nlm.nih.gov/biosample/SAMN38414426/
A285	G	117	lung	2016	Hunan	O24	H4	O24:H4	SAMN38414427	https://www.ncbi.nlm.nih.gov/biosample/SAMN38414427/
A286	B1	410	lung	2017	Hubei	O66	H45	O66:H45	SAMN38414428	https://www.ncbi.nlm.nih.gov/biosample/SAMN38414428/
A287	B1	23	lung	2016	Hubei	O78	H4	O78:H4	SAMN38414429	https://www.ncbi.nlm.nih.gov/biosample/SAMN38414429/
A288	B1	410	lung	2015	Hubei	-	H45	-:H45	SAMN38414430	https://www.ncbi.nlm.nih.gov/biosample/SAMN38414430/
A289	A	167	-	-	-	O89	H17	O89:H17	SAMN38414431	https://www.ncbi.nlm.nih.gov/biosample/SAMN38414431/
A29	A	617	lung	2011	Zhejiang	O89	H10	O89:H10	SAMN38414432	https://www.ncbi.nlm.nih.gov/biosample/SAMN38414432/
A290	A	46	lung	2016	Guangdong	O8	H4	O8:H4	SAMN38414433	https://www.ncbi.nlm.nih.gov/biosample/SAMN38414433/
A291	B2	2088	lung	2016	Hunan	-	H49	-:H49	SAMN38414434	https://www.ncbi.nlm.nih.gov/biosample/SAMN38414434/
A292	G	117	lung	2016	Hubei	O24	H4	O24:H4	SAMN38414435	https://www.ncbi.nlm.nih.gov/biosample/SAMN38414435/
A293	B1	410	brain	2017	Jiangsu	-	H51	-:H51	SAMN38414436	https://www.ncbi.nlm.nih.gov/biosample/SAMN38414436/
A294	B1	101	lung	2016	Hubei	O55	H12	O55:H12	SAMN38414437	https://www.ncbi.nlm.nih.gov/biosample/SAMN38414437/
A295	A	6730	lung	2017	Hubei	-	H26	-:H26	SAMN38414438	https://www.ncbi.nlm.nih.gov/biosample/SAMN38414438/
A296	B1	224	liver	2016	Hubei	O78	H23	O78:H23	SAMN38414439	https://www.ncbi.nlm.nih.gov/biosample/SAMN38414439/
A297	F	354	lung	2016	Hunan	O153	H34	O153:H34	SAMN38414440	https://www.ncbi.nlm.nih.gov/biosample/SAMN38414440/
A298	B1	616	lung	2015	Zhejiang	-	H21	-:H21	SAMN38414441	https://www.ncbi.nlm.nih.gov/biosample/SAMN38414441/
A299	F	457	lung	2015	Hubei	O11	H25	O11:H25	SAMN38414442	https://www.ncbi.nlm.nih.gov/biosample/SAMN38414442/
A3	B1	410	lung	2011	Hubei	O8	H45	O8:H45	SAMN38414443	https://www.ncbi.nlm.nih.gov/biosample/SAMN38414443/
A30	B1	101	lung	2011	Zhejiang	O157	H21	O157:H21	SAMN38414444	https://www.ncbi.nlm.nih.gov/biosample/SAMN38414444/
A300	B1	877	brain	2017	Hunan	O7	H10	O7:H10	SAMN38414445	https://www.ncbi.nlm.nih.gov/biosample/SAMN38414445/
A301	B1	410	lung	2017	Hubei	-	H9	-:H9	SAMN38414446	https://www.ncbi.nlm.nih.gov/biosample/SAMN38414446/
A302	G	117	lung	2016	Jiangxi	O45	H4	O45:H4	SAMN38414447	https://www.ncbi.nlm.nih.gov/biosample/SAMN38414447/
A303	A	3941	heart	2015	Hubei	-	H52	-:H52	SAMN38414448	https://www.ncbi.nlm.nih.gov/biosample/SAMN38414448/
A304	B2	131	lung	2017	Shaanxi	O25	H4	O25:H4	SAMN38414449	https://www.ncbi.nlm.nih.gov/biosample/SAMN38414449/
A305	B1	410	kidney	2016	Hubei	-	H9	-:H9	SAMN38414450	https://www.ncbi.nlm.nih.gov/biosample/SAMN38414450/
A306	B1	156	-	-	-	-	H28	-:H28	SAMN38414451	https://www.ncbi.nlm.nih.gov/biosample/SAMN38414451/
A307	D	69	joint	2015	Sichuan	O15	H18	O15:H18	SAMN38414452	https://www.ncbi.nlm.nih.gov/biosample/SAMN38414452/
A308	B1	410	brain	2016	Hubei	O8	H45	O8:H45	SAMN38414453	https://www.ncbi.nlm.nih.gov/biosample/SAMN38414453/
A309	B1	101	lung	2016	Hubei	O82	H8	O82:H8	SAMN38414454	https://www.ncbi.nlm.nih.gov/biosample/SAMN38414454/
A31	B1	297	trachea	2011	Henan	O29	H37	O29:H37	SAMN38414455	https://www.ncbi.nlm.nih.gov/biosample/SAMN38414455/
A310	B1	101	lung	2016	Hubei	O51	H45	O51:H45	SAMN38414456	https://www.ncbi.nlm.nih.gov/biosample/SAMN38414456/
A311	B1	88	-	-	-	-	H12	-:H12	SAMN38414457	https://www.ncbi.nlm.nih.gov/biosample/SAMN38414457/
A312	F	354	lung	2016	Hunan	O153	H34	O153:H34	SAMN38414458	https://www.ncbi.nlm.nih.gov/biosample/SAMN38414458/
A313	A	617	lung	2017	Hubei	O89	H10	O89:H10	SAMN38414459	https://www.ncbi.nlm.nih.gov/biosample/SAMN38414459/
A314	B1	2973	heart	2015	Hubei	O45	H16	O45:H16	SAMN38414460	https://www.ncbi.nlm.nih.gov/biosample/SAMN38414460/
A315	B1	877	lung	2016	Jiangxi	O25	H10	O25:H10	SAMN38414461	https://www.ncbi.nlm.nih.gov/biosample/SAMN38414461/
A316	B1	1724	lung	2017	Henan	O132	H10	O132:H10	SAMN38414462	https://www.ncbi.nlm.nih.gov/biosample/SAMN38414462/
A317	B1	-	lung	2016	Hubei	O9/O78	H9	O9/O78:H9	SAMN38414463	https://www.ncbi.nlm.nih.gov/biosample/SAMN38414463/
A318	A	361	lung	2016	Jiangsu	O9/O78	H30	O9/O78:H30	SAMN38414464	https://www.ncbi.nlm.nih.gov/biosample/SAMN38414464/
A319	A	-	lung	2015	Henan	-	H9	-:H9	SAMN38414465	https://www.ncbi.nlm.nih.gov/biosample/SAMN38414465/
A32	B1	88	liver	2011	Hubei	O8	H9	O8:H9	SAMN38414466	https://www.ncbi.nlm.nih.gov/biosample/SAMN38414466/
A320	A	206	lung	2016	Guangxi	-	-	-:-	SAMN38414467	https://www.ncbi.nlm.nih.gov/biosample/SAMN38414467/
A321	F	457	lung	2016	Shanxi	O11	H25	O11:H25	SAMN38414468	https://www.ncbi.nlm.nih.gov/biosample/SAMN38414468/
A322	E	7618	lung	2017	Henan	O169	H9	O169:H9	SAMN38414469	https://www.ncbi.nlm.nih.gov/biosample/SAMN38414469/
A323	A	100	lung	2016	Anhui	-	H27	-:H27	SAMN38414470	https://www.ncbi.nlm.nih.gov/biosample/SAMN38414470/
A324	A	617	brain	2015	Hubei	O89	H10	O89:H10	SAMN38414471	https://www.ncbi.nlm.nih.gov/biosample/SAMN38414471/
A325	B1	410	lung	2016	Fujian	O131	H51	O131:H51	SAMN38414472	https://www.ncbi.nlm.nih.gov/biosample/SAMN38414472/
A326	B1	410	lung	2015	Henan	-	H26	-:H26	SAMN38414473	https://www.ncbi.nlm.nih.gov/biosample/SAMN38414473/
A327	A	744	lung	2016	Shaanxi	O89	H9	O89:H9	SAMN38414474	https://www.ncbi.nlm.nih.gov/biosample/SAMN38414474/
A328	A	206	lung	2017	Hubei	O141	H5	O141:H5	SAMN38414475	https://www.ncbi.nlm.nih.gov/biosample/SAMN38414475/
A329	B1	224	lung	2016	Hubei	O8	H23	O8:H23	SAMN38414476	https://www.ncbi.nlm.nih.gov/biosample/SAMN38414476/
A33	B1	2599	lung	2011	Hubei	O108	H2	O108:H2	SAMN38414477	https://www.ncbi.nlm.nih.gov/biosample/SAMN38414477/
A330	B1	101	brain	2017	Hubei	O151/O118	H21	O151/O118:H21	SAMN38414478	https://www.ncbi.nlm.nih.gov/biosample/SAMN38414478/
A331	B1	101	lung	2015	Fujian	O82	H34	O82:H34	SAMN38414479	https://www.ncbi.nlm.nih.gov/biosample/SAMN38414479/
A332	A	617	lung	2017	Hubei	O89	H10	O89:H10	SAMN38414480	https://www.ncbi.nlm.nih.gov/biosample/SAMN38414480/
A333	A	10	lung	2016	Hunan	O123/O186	H12	O123/O186:H12	SAMN38414481	https://www.ncbi.nlm.nih.gov/biosample/SAMN38414481/
A334	B1	101	joint	2017	Hubei	O151/O118	H21	O151/O118:H21	SAMN38414482	https://www.ncbi.nlm.nih.gov/biosample/SAMN38414482/
A335	B1	156	lung	2015	Jiangxi	-	H28	-:H28	SAMN38414483	https://www.ncbi.nlm.nih.gov/biosample/SAMN38414483/
A336	A	617	lung	2016	Sichuan	O89	H9	O89:H9	SAMN38414484	https://www.ncbi.nlm.nih.gov/biosample/SAMN38414484/
A337	B1	101	lung	2016	Hubei	O88	H31	O88:H31	SAMN38414485	https://www.ncbi.nlm.nih.gov/biosample/SAMN38414485/
A338	B1	410	kidney	2016	Jiangsu	O8	H45	O8:H45	SAMN38414486	https://www.ncbi.nlm.nih.gov/biosample/SAMN38414486/
A339	F	354	lung	2016	Hunan	O11	H4	O11:H4	SAMN38414487	https://www.ncbi.nlm.nih.gov/biosample/SAMN38414487/
A34	B1	2179	lung	2011	Henan	O9	H9	O9:H9	SAMN38414488	https://www.ncbi.nlm.nih.gov/biosample/SAMN38414488/
A340	A	617	brain	2017	Hubei	O89	H10	O89:H10	SAMN38414489	https://www.ncbi.nlm.nih.gov/biosample/SAMN38414489/
A341	A	617	lung	2017	Shaanxi	O89	H9	O89:H9	SAMN38414490	https://www.ncbi.nlm.nih.gov/biosample/SAMN38414490/
A342	A	10	lung	2014	Henan	O8	H2	O8:H2	SAMN38414491	https://www.ncbi.nlm.nih.gov/biosample/SAMN38414491/
A343	A	10	lung	2014	Zhejiang	O2	H32	O2:H32	SAMN38414492	https://www.ncbi.nlm.nih.gov/biosample/SAMN38414492/
A344	G	117	liver	2012	Hubei	-	H4	-:H4	SAMN38414493	https://www.ncbi.nlm.nih.gov/biosample/SAMN38414493/
A345	A	206	lung	2016	Hubei	O119	H19	O119:H19	SAMN38414494	https://www.ncbi.nlm.nih.gov/biosample/SAMN38414494/
A346	A	542	lung	2016	Jiangsu	O8	H45	O8:H45	SAMN38414495	https://www.ncbi.nlm.nih.gov/biosample/SAMN38414495/
A347	B1	224	lung	2015	Jiangsu	O78	H23	O78:H23	SAMN38414496	https://www.ncbi.nlm.nih.gov/biosample/SAMN38414496/
A348	F	354	lung	2016	Zhejiang	-	H31	-:H31	SAMN38414497	https://www.ncbi.nlm.nih.gov/biosample/SAMN38414497/
A349	A	-	lung	2017	Hubei	O184	H30	O184:H30	SAMN38414498	https://www.ncbi.nlm.nih.gov/biosample/SAMN38414498/
A35	B1	8932	trachea	2011	Henan	O125	H45	O125:H45	SAMN38414499	https://www.ncbi.nlm.nih.gov/biosample/SAMN38414499/
A350	A	167	lung	2011	Hunan	O89	H9	O89:H9	SAMN38414500	https://www.ncbi.nlm.nih.gov/biosample/SAMN38414500/
A351	B1	101	lung	2016	Hubei	O82	H8	O82:H8	SAMN38414501	https://www.ncbi.nlm.nih.gov/biosample/SAMN38414501/
A352	A	617	lung	2016	Xinjiang	O89	H9	O89:H9	SAMN38414502	https://www.ncbi.nlm.nih.gov/biosample/SAMN38414502/
A353	A	609	lung	2015	Hubei	O9	H4	O9:H4	SAMN38414503	https://www.ncbi.nlm.nih.gov/biosample/SAMN38414503/
A354	B1	410	lung	2016	Hubei	-	H9	-:H9	SAMN38414504	https://www.ncbi.nlm.nih.gov/biosample/SAMN38414504/
A355	B1	88	lung	2015	Hunan	-	H12	-:H12	SAMN38414505	https://www.ncbi.nlm.nih.gov/biosample/SAMN38414505/
A356	B1	88	-	-	-	-	H12	-:H12	SAMN38414506	https://www.ncbi.nlm.nih.gov/biosample/SAMN38414506/
A357	A	100	lung	2016	Hubei	O81	H5	O81:H5	SAMN38414507	https://www.ncbi.nlm.nih.gov/biosample/SAMN38414507/
A358	A	48	lung	2015	Henan	-	H20	-:H20	SAMN38414508	https://www.ncbi.nlm.nih.gov/biosample/SAMN38414508/
A359	B1	410	lung	2016	Guangxi	-	H9	-:H9	SAMN38414509	https://www.ncbi.nlm.nih.gov/biosample/SAMN38414509/
A36	A	744	lung	2011	Tianjin	O89	H9	O89:H9	SAMN38414510	https://www.ncbi.nlm.nih.gov/biosample/SAMN38414510/
A360	B1	101	lung	2016	Hubei	O9	H31	O9:H31	SAMN38414511	https://www.ncbi.nlm.nih.gov/biosample/SAMN38414511/
A361	B1	88	lung	2015	Hubei	O8	H19	O8:H19	SAMN38414512	https://www.ncbi.nlm.nih.gov/biosample/SAMN38414512/
A362	B1	410	lung	2017	Hubei	-	H9	-:H9	SAMN38414513	https://www.ncbi.nlm.nih.gov/biosample/SAMN38414513/
A363	F	354	liver	2013	Henan	O11	H4	O11:H4	SAMN38414514	https://www.ncbi.nlm.nih.gov/biosample/SAMN38414514/
A364	A	3014	lung	2015	Jiangsu	O9	H4	O9:H4	SAMN38414515	https://www.ncbi.nlm.nih.gov/biosample/SAMN38414515/
A365	B1	641	lung	2017	Hunan	-	H10	-:H10	SAMN38414516	https://www.ncbi.nlm.nih.gov/biosample/SAMN38414516/
A366	A	540	brain	2017	Hubei	O9	H30	O9:H30	SAMN38414517	https://www.ncbi.nlm.nih.gov/biosample/SAMN38414517/
A367	B1	58	lung	2015	Hebei	O8	H30	O8:H30	SAMN38414518	https://www.ncbi.nlm.nih.gov/biosample/SAMN38414518/
A368	B1	101	brain	2017	Guangdong	O88	H8	O88:H8	SAMN38414519	https://www.ncbi.nlm.nih.gov/biosample/SAMN38414519/
A369	B1	602	lung	2017	Hunan	O9	H9	O9:H9	SAMN38414520	https://www.ncbi.nlm.nih.gov/biosample/SAMN38414520/
A37	B1	23	lung	2011	Hubei	O9	H12	O9:H12	SAMN38414521	https://www.ncbi.nlm.nih.gov/biosample/SAMN38414521/
A370	B1	101	lung	2017	Henan	O157	H45	O157:H45	SAMN38414522	https://www.ncbi.nlm.nih.gov/biosample/SAMN38414522/
A371	B1	58	lung	2017	Hubei	-	H37	-:H37	SAMN38414523	https://www.ncbi.nlm.nih.gov/biosample/SAMN38414523/
A372	A	206	lung	2016	Shandong	O185	H23	O185:H23	SAMN38414524	https://www.ncbi.nlm.nih.gov/biosample/SAMN38414524/
A373	A	167	lung	2017	Hubei	O89	H9	O89:H9	SAMN38414525	https://www.ncbi.nlm.nih.gov/biosample/SAMN38414525/
A374	B1	20	joint	2017	Sichuan	O98	H49	O98:H49	SAMN38414526	https://www.ncbi.nlm.nih.gov/biosample/SAMN38414526/
A375	B1	58	lung	2015	Hubei	O8	H30	O8:H30	SAMN38414527	https://www.ncbi.nlm.nih.gov/biosample/SAMN38414527/
A376	A	48	lung	2017	Hubei	O97	H11	O97:H11	SAMN38414528	https://www.ncbi.nlm.nih.gov/biosample/SAMN38414528/
A377	B1	410	lung	2017	Hubei	O66	H45	O66:H45	SAMN38414529	https://www.ncbi.nlm.nih.gov/biosample/SAMN38414529/
A378	B1	88	lung	2017	Hubei	O8	H19	O8:H19	SAMN38414530	https://www.ncbi.nlm.nih.gov/biosample/SAMN38414530/
A379	B1	101	lung	2016	Hunan	O75	H21	O75:H21	SAMN38414531	https://www.ncbi.nlm.nih.gov/biosample/SAMN38414531/
A38	B1	410	lung	2011	Hubei	O78	H18	O78:H18	SAMN38414532	https://www.ncbi.nlm.nih.gov/biosample/SAMN38414532/
A380	A	167	brain	2016	Hubei	-	H9	-:H9	SAMN38414533	https://www.ncbi.nlm.nih.gov/biosample/SAMN38414533/
A381	A	10	lung	2017	Hubei	O8	H32	O8:H32	SAMN38414534	https://www.ncbi.nlm.nih.gov/biosample/SAMN38414534/
A382	B1	410	lung	2017	Hubei	O34	H9	O34:H9	SAMN38414535	https://www.ncbi.nlm.nih.gov/biosample/SAMN38414535/
A383	B1	410	lung	2016	Shaanxi	-	H9	-:H9	SAMN38414536	https://www.ncbi.nlm.nih.gov/biosample/SAMN38414536/
A384	A	542	lung	2017	Hubei	O158	H20	O158:H20	SAMN38414537	https://www.ncbi.nlm.nih.gov/biosample/SAMN38414537/
A385	B1	410	lung	2017	Hubei	O131	H51	O131:H51	SAMN38414538	https://www.ncbi.nlm.nih.gov/biosample/SAMN38414538/
A386	A	6395	lung	2017	Henan	O8	H26	O8:H26	SAMN38414539	https://www.ncbi.nlm.nih.gov/biosample/SAMN38414539/
A387	B1	711	lung	2017	Shandong	O100	H25	O100:H25	SAMN38414540	https://www.ncbi.nlm.nih.gov/biosample/SAMN38414540/
A388	A	226	lung	2017	Hubei	-	H10	-:H10	SAMN38414541	https://www.ncbi.nlm.nih.gov/biosample/SAMN38414541/
A389	B1	410	brain	2017	Hunan	-	H26	-:H26	SAMN38414542	https://www.ncbi.nlm.nih.gov/biosample/SAMN38414542/
A39	B1	58	lung	2011	Hebei	O8	H25	O8:H25	SAMN38414543	https://www.ncbi.nlm.nih.gov/biosample/SAMN38414543/
A390	B1	345	lung	2017	Henan	O46/O8/O134	H21	O46/O8/O134:H21	SAMN38414544	https://www.ncbi.nlm.nih.gov/biosample/SAMN38414544/
A391	D	69	lung	2017	Hubei	O77/O17/O44/O106/O73	H18	O77/O17/O44/O106/O73:H18	SAMN38414545	https://www.ncbi.nlm.nih.gov/biosample/SAMN38414545/
A392	B1	410	lung	2017	Jiangsu	O8	H9	O8:H9	SAMN38414546	https://www.ncbi.nlm.nih.gov/biosample/SAMN38414546/
A393	B1	88	lung	2017	Henan	O8	H19	O8:H19	SAMN38414547	https://www.ncbi.nlm.nih.gov/biosample/SAMN38414547/
A394	B1	156	lung	2017	Hubei	O177	H25	O177:H25	SAMN38414548	https://www.ncbi.nlm.nih.gov/biosample/SAMN38414548/
A395	B1	156	lung	2017	Hubei	O177	H25	O177:H25	SAMN38414549	https://www.ncbi.nlm.nih.gov/biosample/SAMN38414549/
A396	B1	101	lung	2017	Hubei	O88	H23	O88:H23	SAMN38414550	https://www.ncbi.nlm.nih.gov/biosample/SAMN38414550/
A397	B1	101	lung	2016	Hubei	O151/O118	H21	O151/O118:H21	SAMN38414551	https://www.ncbi.nlm.nih.gov/biosample/SAMN38414551/
A398	A	10	lung	2017	Hubei	O6	H10	O6:H10	SAMN38414552	https://www.ncbi.nlm.nih.gov/biosample/SAMN38414552/
A399	F	457	lung	2017	Hubei	O11	H25	O11:H25	SAMN38414553	https://www.ncbi.nlm.nih.gov/biosample/SAMN38414553/
A4	B1	410	lung	2011	Hubei	O125	H25	O125:H25	SAMN38414554	https://www.ncbi.nlm.nih.gov/biosample/SAMN38414554/
A40	G	117	lung	2011	Henan	-	H25	-:H25	SAMN38414555	https://www.ncbi.nlm.nih.gov/biosample/SAMN38414555/
A400	A	206	lung	2016	Henan	O141	H5	O141:H5	SAMN38414556	https://www.ncbi.nlm.nih.gov/biosample/SAMN38414556/
A401	B1	410	brain	2015	Hubei	-	H45	-:H45	SAMN38414557	https://www.ncbi.nlm.nih.gov/biosample/SAMN38414557/
A402	B1	75	lung	2017	Shaanxi	O112	H8	O112:H8	SAMN38414558	https://www.ncbi.nlm.nih.gov/biosample/SAMN38414558/
A403	B1	410	lung	2016	Hubei	O112	H9	O112:H9	SAMN38414559	https://www.ncbi.nlm.nih.gov/biosample/SAMN38414559/
A404	G	117	lung	2016	Sichuan	O33	H4	O33:H4	SAMN38414560	https://www.ncbi.nlm.nih.gov/biosample/SAMN38414560/
A405	B1	88	lung	2012	Hunan	O8	H19	O8:H19	SAMN38414561	https://www.ncbi.nlm.nih.gov/biosample/SAMN38414561/
A407	A	744	lung	2014	Hunan	O89	H9	O89:H9	SAMN38414562	https://www.ncbi.nlm.nih.gov/biosample/SAMN38414562/
A408	B1	88	lung	2015	Guangdong	O160/O8	H9	O160/O8:H9	SAMN38414563	https://www.ncbi.nlm.nih.gov/biosample/SAMN38414563/
A409	B1	88	heart	2015	Hubei	-	H12	-:H12	SAMN38414564	https://www.ncbi.nlm.nih.gov/biosample/SAMN38414564/
A41	B1	88	lung	2011	Henan	O8	H9	O8:H9	SAMN38414565	https://www.ncbi.nlm.nih.gov/biosample/SAMN38414565/
A410	A	206	lung	2016	Hubei	O141	H5	O141:H5	SAMN38414566	https://www.ncbi.nlm.nih.gov/biosample/SAMN38414566/
A411	A	744	lung	2015	Shanxi	O89	H9	O89:H9	SAMN38414567	https://www.ncbi.nlm.nih.gov/biosample/SAMN38414567/
A412	B1	156	lung	2017	Shaanxi	O130	H45	O130:H45	SAMN38414568	https://www.ncbi.nlm.nih.gov/biosample/SAMN38414568/
A413	A	10	spleen	2017	Hubei	O89	H10	O89:H10	SAMN38414569	https://www.ncbi.nlm.nih.gov/biosample/SAMN38414569/
A414	F	354	lung	2015	Shanxi	O15	H1	O15:H1	SAMN38414570	https://www.ncbi.nlm.nih.gov/biosample/SAMN38414570/
A415	B1	156	lung	2017	Shaanxi	O130	H45	O130:H45	SAMN38414571	https://www.ncbi.nlm.nih.gov/biosample/SAMN38414571/
A416	A	746	lung	2017	Shandong	-	H4	-:H4	SAMN38414572	https://www.ncbi.nlm.nih.gov/biosample/SAMN38414572/
A417	A	744	lung	2015	Henan	O89	H9	O89:H9	SAMN38414573	https://www.ncbi.nlm.nih.gov/biosample/SAMN38414573/
A418	B1	101	-	-	-	O85	H10	O85:H10	SAMN38414574	https://www.ncbi.nlm.nih.gov/biosample/SAMN38414574/
A419	G	117	brain	2017	Hunan	O11	H4	O11:H4	SAMN38414575	https://www.ncbi.nlm.nih.gov/biosample/SAMN38414575/
A42	B1	88	liver	2011	Hubei	-	H5	-:H5	SAMN38414576	https://www.ncbi.nlm.nih.gov/biosample/SAMN38414576/
A420	B1	88	lung	2017	Hubei	-	H12	-:H12	SAMN38414577	https://www.ncbi.nlm.nih.gov/biosample/SAMN38414577/
A421	F	457	lung	2016	Hubei	O11	H25	O11:H25	SAMN38414578	https://www.ncbi.nlm.nih.gov/biosample/SAMN38414578/
A422	B1	58	lung	2017	Hubei	O9	H25	O9:H25	SAMN38414579	https://www.ncbi.nlm.nih.gov/biosample/SAMN38414579/
A423	A	617	lung	2017	Guangxi	O89	H9	O89:H9	SAMN38414580	https://www.ncbi.nlm.nih.gov/biosample/SAMN38414580/
A424	A	617	lung	2015	Henan	O89	H10	O89:H10	SAMN38414581	https://www.ncbi.nlm.nih.gov/biosample/SAMN38414581/
A425	B1	410	lung	2015	Hubei	O78	H18	O78:H18	SAMN38414582	https://www.ncbi.nlm.nih.gov/biosample/SAMN38414582/
A426	B1	101	lung	2015	Hunan	O3	H21	O3:H21	SAMN38414583	https://www.ncbi.nlm.nih.gov/biosample/SAMN38414583/
A427	B1	155	lung	2015	Guizhou	O123/O186	H9	O123/O186:H9	SAMN38414584	https://www.ncbi.nlm.nih.gov/biosample/SAMN38414584/
A428	A	617	lung	2015	Hubei	O89	H9	O89:H9	SAMN38414585	https://www.ncbi.nlm.nih.gov/biosample/SAMN38414585/
A429	A	46	liver	2017	Zhejiang	O9	H4	O9:H4	SAMN38414586	https://www.ncbi.nlm.nih.gov/biosample/SAMN38414586/
A43	F	354	trachea	2011	Hubei	O153	H34	O153:H34	SAMN38414587	https://www.ncbi.nlm.nih.gov/biosample/SAMN38414587/
A430	B1	410	lung	2015	Hubei	-	H51	-:H51	SAMN38414588	https://www.ncbi.nlm.nih.gov/biosample/SAMN38414588/
A431	A	1684	lung	2016	Hubei	O136	H5	O136:H5	SAMN38414589	https://www.ncbi.nlm.nih.gov/biosample/SAMN38414589/
A432	A	744	lung	2017	Henan	O89	H10	O89:H10	SAMN38414590	https://www.ncbi.nlm.nih.gov/biosample/SAMN38414590/
A433	A	10	lung	2016	Hubei	O89	H9	O89:H9	SAMN38414591	https://www.ncbi.nlm.nih.gov/biosample/SAMN38414591/
A436	F	457	lung	2017	Hubei	O11	H25	O11:H25	SAMN38414592	https://www.ncbi.nlm.nih.gov/biosample/SAMN38414592/
A437	A	744	lung	2015	Guangxi	O89	H9	O89:H9	SAMN38414593	https://www.ncbi.nlm.nih.gov/biosample/SAMN38414593/
A438	B1	156	lung	2016	Shaanxi	O42/O28	H21	O42/O28:H21	SAMN38414594	https://www.ncbi.nlm.nih.gov/biosample/SAMN38414594/
A439	A	746	lung	2017	Hubei	O184	H4	O184:H4	SAMN38414595	https://www.ncbi.nlm.nih.gov/biosample/SAMN38414595/
A44	B1	410	lung	2011	Zhejiang	-	H9	-:H9	SAMN38414596	https://www.ncbi.nlm.nih.gov/biosample/SAMN38414596/
A440	A	206	lung	2016	Hubei	-	H38	-:H38	SAMN38414597	https://www.ncbi.nlm.nih.gov/biosample/SAMN38414597/
A441	B1	101	lung	2016	Hubei	O162/O101	H10	O162/O101:H10	SAMN38414598	https://www.ncbi.nlm.nih.gov/biosample/SAMN38414598/
A442	A	48	lung	2015	Hunan	O130	H32	O130:H32	SAMN38414599	https://www.ncbi.nlm.nih.gov/biosample/SAMN38414599/
A443	A	167	lung	2016	Hubei	O89	H9	O89:H9	SAMN38414600	https://www.ncbi.nlm.nih.gov/biosample/SAMN38414600/
A444	B1	29	lung	2016	Anhui	O123/O186	H11	O123/O186:H11	SAMN38414601	https://www.ncbi.nlm.nih.gov/biosample/SAMN38414601/
A445	B1	410	lung	2016	Hubei	O8	H9	O8:H9	SAMN38414602	https://www.ncbi.nlm.nih.gov/biosample/SAMN38414602/
A446	A	10	lung	2017	Hubei	-	H43	-:H43	SAMN38414603	https://www.ncbi.nlm.nih.gov/biosample/SAMN38414603/
A447	B1	88	lung	2015	Hubei	O78	H9	O78:H9	SAMN38414604	https://www.ncbi.nlm.nih.gov/biosample/SAMN38414604/
A448	B1	88	lung	2015	Hunan	O78	H9	O78:H9	SAMN38414605	https://www.ncbi.nlm.nih.gov/biosample/SAMN38414605/
A449	F	354	lung	2015	Hunan	O15	H1	O15:H1	SAMN38414606	https://www.ncbi.nlm.nih.gov/biosample/SAMN38414606/
A45	A	744	lung	2011	Hubei	O171	H5	O171:H5	SAMN38414607	https://www.ncbi.nlm.nih.gov/biosample/SAMN38414607/
A450	B1	641	lung	2017	Guangxi	O70	H10	O70:H10	SAMN38414608	https://www.ncbi.nlm.nih.gov/biosample/SAMN38414608/
A451	B1	162	joint	2017	Hubei	O8	H19	O8:H19	SAMN38414609	https://www.ncbi.nlm.nih.gov/biosample/SAMN38414609/
A452	A	48	lung	2016	Shandong	O130	H29	O130:H29	SAMN38414610	https://www.ncbi.nlm.nih.gov/biosample/SAMN38414610/
A453	F	457	lung	2017	Guangxi	O11	H25	O11:H25	SAMN38414611	https://www.ncbi.nlm.nih.gov/biosample/SAMN38414611/
A454	A	100	lung	2016	Hubei	O149	H10	O149:H10	SAMN38414612	https://www.ncbi.nlm.nih.gov/biosample/SAMN38414612/
A455	A	617	lung	2016	Hubei	O89	H10	O89:H10	SAMN38414613	https://www.ncbi.nlm.nih.gov/biosample/SAMN38414613/
A456	B1	101	lung	2016	Hubei	O48	H34	O48:H34	SAMN38414614	https://www.ncbi.nlm.nih.gov/biosample/SAMN38414614/
A457	A	167	lung	2016	Hubei	O89	H9	O89:H9	SAMN38414615	https://www.ncbi.nlm.nih.gov/biosample/SAMN38414615/
A458	A	10	lung	2016	Hubei	O182	H19	O182:H19	SAMN38414616	https://www.ncbi.nlm.nih.gov/biosample/SAMN38414616/
A459	A	361	lung	2015	Guizhou	O9	H30	O9:H30	SAMN38414617	https://www.ncbi.nlm.nih.gov/biosample/SAMN38414617/
A46	B1	410	lung	2011	Henan	O112	H9	O112:H9	SAMN38414618	https://www.ncbi.nlm.nih.gov/biosample/SAMN38414618/
A460	B1	88	lung	2017	Shandong	O145	H9	O145:H9	SAMN38414619	https://www.ncbi.nlm.nih.gov/biosample/SAMN38414619/
A461	B1	156	lung	2017	Shandong	-	H28	-:H28	SAMN38414620	https://www.ncbi.nlm.nih.gov/biosample/SAMN38414620/
A462	B1	101	lung	2015	Hunan	O8	H21	O8:H21	SAMN38414621	https://www.ncbi.nlm.nih.gov/biosample/SAMN38414621/
A463	A	744	lung	2016	Hunan	O89	H9	O89:H9	SAMN38414622	https://www.ncbi.nlm.nih.gov/biosample/SAMN38414622/
A464	A	100	lung	2015	Hubei	O149	H10	O149:H10	SAMN38414623	https://www.ncbi.nlm.nih.gov/biosample/SAMN38414623/
A465	B1	88	lung	2016	Shandong	O8	H9	O8:H9	SAMN38414624	https://www.ncbi.nlm.nih.gov/biosample/SAMN38414624/
A466	B1	410	lung	2016	Henan	O8	H9	O8:H9	SAMN38414625	https://www.ncbi.nlm.nih.gov/biosample/SAMN38414625/
A467	B1	58	lung	2016	Shaanxi	O9	H9	O9:H9	SAMN38414626	https://www.ncbi.nlm.nih.gov/biosample/SAMN38414626/
A468	B1	58	lung	2016	Hubei	O8	H9	O8:H9	SAMN38414627	https://www.ncbi.nlm.nih.gov/biosample/SAMN38414627/
A469	A	2253	lung	2016	Hunan	O15	H33	O15:H33	SAMN38414628	https://www.ncbi.nlm.nih.gov/biosample/SAMN38414628/
A47	F	354	lung	2011	Hubei	O153	H34	O153:H34	SAMN38414629	https://www.ncbi.nlm.nih.gov/biosample/SAMN38414629/
A470	A	206	lung	2017	Henan	O141	H5	O141:H5	SAMN38414630	https://www.ncbi.nlm.nih.gov/biosample/SAMN38414630/
A471	D	69	lung	2015	Hubei	O15	H18	O15:H18	SAMN38414631	https://www.ncbi.nlm.nih.gov/biosample/SAMN38414631/
A472	F	457	lung	2015	Hunan	O11	H25	O11:H25	SAMN38414632	https://www.ncbi.nlm.nih.gov/biosample/SAMN38414632/
A473	B1	224	lung	2016	Guangxi	O163	H23	O163:H23	SAMN38414633	https://www.ncbi.nlm.nih.gov/biosample/SAMN38414633/
A474	B1	345	brain	2016	Hubei	O46/O8/O134	H21	O46/O8/O134:H21	SAMN38414634	https://www.ncbi.nlm.nih.gov/biosample/SAMN38414634/
A475	A	744	lung	2017	Hubei	O89	H9	O89:H9	SAMN38414635	https://www.ncbi.nlm.nih.gov/biosample/SAMN38414635/
A476	A	744	lung	2015	Fujian	O89	H9	O89:H9	SAMN38414636	https://www.ncbi.nlm.nih.gov/biosample/SAMN38414636/
A477	B1	410	lung	2015	Hubei	O112	H9	O112:H9	SAMN38414637	https://www.ncbi.nlm.nih.gov/biosample/SAMN38414637/
A478	A	744	brain	2015	Henan	O89	H9	O89:H9	SAMN38414638	https://www.ncbi.nlm.nih.gov/biosample/SAMN38414638/
A479	B1	58	lung	2015	Guangdong	O9	H25	O9:H25	SAMN38414639	https://www.ncbi.nlm.nih.gov/biosample/SAMN38414639/
A48	B1	88	lung	2011	Hunan	-	H12	-:H12	SAMN38414640	https://www.ncbi.nlm.nih.gov/biosample/SAMN38414640/
A480	B1	410	lung	2017	Hubei	O25	H51	O25:H51	SAMN38414641	https://www.ncbi.nlm.nih.gov/biosample/SAMN38414641/
A481	A	48	lung	2015	Shanxi	O26	H11	O26:H11	SAMN38414642	https://www.ncbi.nlm.nih.gov/biosample/SAMN38414642/
A482	D	69	lung	2015	Henan	O15	H18	O15:H18	SAMN38414643	https://www.ncbi.nlm.nih.gov/biosample/SAMN38414643/
A483	G	117	lung	2015	Hubei	O33	H4	O33:H4	SAMN38414644	https://www.ncbi.nlm.nih.gov/biosample/SAMN38414644/
A484	F	457	lung	2016	Hubei	O11	H25	O11:H25	SAMN38414645	https://www.ncbi.nlm.nih.gov/biosample/SAMN38414645/
A485	B1	1642	lung	2017	Guangxi	O8	H7	O8:H7	SAMN38414646	https://www.ncbi.nlm.nih.gov/biosample/SAMN38414646/
A486	A	10	lung	2017	Hunan	O145	H12	O145:H12	SAMN38414647	https://www.ncbi.nlm.nih.gov/biosample/SAMN38414647/
A487	B1	410	lung	2017	Hunan	-	H9	-:H9	SAMN38414648	https://www.ncbi.nlm.nih.gov/biosample/SAMN38414648/
A488	A	7176	lung	2015	Hubei	O162/O101	H29	O162/O101:H29	SAMN38414649	https://www.ncbi.nlm.nih.gov/biosample/SAMN38414649/
A489	A	93	trachea	2012	Hubei	O86	H52	O86:H52	SAMN38414650	https://www.ncbi.nlm.nih.gov/biosample/SAMN38414650/
A49	B1	603	lung	2011	Zhejiang	O175	H16	O175:H16	SAMN38414651	https://www.ncbi.nlm.nih.gov/biosample/SAMN38414651/
A490	A	542	-	-	-	-	H28	-:H28	SAMN38414652	https://www.ncbi.nlm.nih.gov/biosample/SAMN38414652/
A492	A	542	lung	2015	Hubei	O3	H45	O3:H45	SAMN38414653	https://www.ncbi.nlm.nih.gov/biosample/SAMN38414653/
A493	A	746	lung	2017	Shaanxi	O4	H4	O4:H4	SAMN38414654	https://www.ncbi.nlm.nih.gov/biosample/SAMN38414654/
A494	B1	88	trachea	2013	Hubei	O8	H19	O8:H19	SAMN38414655	https://www.ncbi.nlm.nih.gov/biosample/SAMN38414655/
A495	F	354	lung	2015	Guangdong	O1	H34	O1:H34	SAMN38414656	https://www.ncbi.nlm.nih.gov/biosample/SAMN38414656/
A496	A	167	lung	2015	Guangxi	O89	H9	O89:H9	SAMN38414657	https://www.ncbi.nlm.nih.gov/biosample/SAMN38414657/
A497	B1	410	lung	2017	Shandong	O151/O118	H51	O151/O118:H51	SAMN38414658	https://www.ncbi.nlm.nih.gov/biosample/SAMN38414658/
A498	A	100	lung	2015	Guangxi	O147	H40	O147:H40	SAMN38414659	https://www.ncbi.nlm.nih.gov/biosample/SAMN38414659/
A499	A	6395	lung	2017	Hubei	O8	H26	O8:H26	SAMN38414660	https://www.ncbi.nlm.nih.gov/biosample/SAMN38414660/
A5	B1	23	spleen	2011	Hubei	O8	H21	O8:H21	SAMN38414661	https://www.ncbi.nlm.nih.gov/biosample/SAMN38414661/
A500	B1	410	lung	2016	Shaanxi	-	H9	-:H9	SAMN38414662	https://www.ncbi.nlm.nih.gov/biosample/SAMN38414662/
A501	B1	88	brain	2017	Guangxi	O8	H19	O8:H19	SAMN38414663	https://www.ncbi.nlm.nih.gov/biosample/SAMN38414663/
A502	B1	453	lung	2017	Henan	O23	H16	O23:H16	SAMN38414664	https://www.ncbi.nlm.nih.gov/biosample/SAMN38414664/
A503	G	117	lung	2015	Henan	O24	H4	O24:H4	SAMN38414665	https://www.ncbi.nlm.nih.gov/biosample/SAMN38414665/
A504	B1	156	lung	2016	Shaanxi	O42/O28	H21	O42/O28:H21	SAMN38414666	https://www.ncbi.nlm.nih.gov/biosample/SAMN38414666/
A505	A	542	lung	2015	Guangdong	O3	H45	O3:H45	SAMN38414667	https://www.ncbi.nlm.nih.gov/biosample/SAMN38414667/
A506	A	10	brain	2015	Hubei	O33	H16	O33:H16	SAMN38414668	https://www.ncbi.nlm.nih.gov/biosample/SAMN38414668/
A51	E	2847	lung	2011	Hubei	O119	H19	O119:H19	SAMN38414669	https://www.ncbi.nlm.nih.gov/biosample/SAMN38414669/
A52	B1	88	trachea	2011	Hubei	-	H12	-:H12	SAMN38414670	https://www.ncbi.nlm.nih.gov/biosample/SAMN38414670/
A53	A	1684	liver	2011	Hubei	O136	H5	O136:H5	SAMN38414671	https://www.ncbi.nlm.nih.gov/biosample/SAMN38414671/
A54	B1	410	trachea	2011	Henan	O8	H45	O8:H45	SAMN38414672	https://www.ncbi.nlm.nih.gov/biosample/SAMN38414672/
A55	B1	410	brain	2011	Hubei	O34	H9	O34:H9	SAMN38414673	https://www.ncbi.nlm.nih.gov/biosample/SAMN38414673/
A56	B1	410	lung	2011	Hunan	O151/O118	H51	O151/O118:H51	SAMN38414674	https://www.ncbi.nlm.nih.gov/biosample/SAMN38414674/
A57	B1	88	lung	2011	Zhejiang	-	H5	-:H5	SAMN38414675	https://www.ncbi.nlm.nih.gov/biosample/SAMN38414675/
A58	B1	410	trachea	2011	Hubei	O78	H18	O78:H18	SAMN38414676	https://www.ncbi.nlm.nih.gov/biosample/SAMN38414676/
A59	B1	410	lung	2011	Hubei	O8	H9	O8:H9	SAMN38414677	https://www.ncbi.nlm.nih.gov/biosample/SAMN38414677/
A6	A	744	lung	2011	Tianjin	O89	H9	O89:H9	SAMN38414678	https://www.ncbi.nlm.nih.gov/biosample/SAMN38414678/
A60	B1	23	lung	2011	Zhejiang	O9	H12	O9:H12	SAMN38414679	https://www.ncbi.nlm.nih.gov/biosample/SAMN38414679/
A61	G	117	lung	2011	Hubei	O24	H18	O24:H18	SAMN38414680	https://www.ncbi.nlm.nih.gov/biosample/SAMN38414680/
A62	B1	410	lung	2011	Hebei	-	H45	-:H45	SAMN38414681	https://www.ncbi.nlm.nih.gov/biosample/SAMN38414681/
A63	B1	101	lung	2011	Hunan	O15	H45	O15:H45	SAMN38414682	https://www.ncbi.nlm.nih.gov/biosample/SAMN38414682/
A64	D	5147	trachea	2011	Hubei	O11	H15	O11:H15	SAMN38414683	https://www.ncbi.nlm.nih.gov/biosample/SAMN38414683/
A65	A	744	trachea	2011	Henan	O89	H9	O89:H9	SAMN38414684	https://www.ncbi.nlm.nih.gov/biosample/SAMN38414684/
A66	B1	410	trachea	2011	Hubei	O34	H9	O34:H9	SAMN38414685	https://www.ncbi.nlm.nih.gov/biosample/SAMN38414685/
A67	A	206	lung	2011	Hubei	O100	H25	O100:H25	SAMN38414686	https://www.ncbi.nlm.nih.gov/biosample/SAMN38414686/
A68	G	117	lung	2011	Zhejiang	-	H25	-:H25	SAMN38414687	https://www.ncbi.nlm.nih.gov/biosample/SAMN38414687/
A69	A	398	lung	2011	Zhejiang	O8/O133	H20	O8/O133:H20	SAMN38414688	https://www.ncbi.nlm.nih.gov/biosample/SAMN38414688/
A7	A	46	trachea	2011	Hubei	O9	H4	O9:H4	SAMN38414689	https://www.ncbi.nlm.nih.gov/biosample/SAMN38414689/
A70	G	117	lung	2011	Zhejiang	-	H25	-:H25	SAMN38414690	https://www.ncbi.nlm.nih.gov/biosample/SAMN38414690/
A71	F	648	lung	2013	Hubei	O45	H45	O45:H45	SAMN38414691	https://www.ncbi.nlm.nih.gov/biosample/SAMN38414691/
A72	B1	88	lung	2012	Guangdong	-	H5	-:H5	SAMN38414692	https://www.ncbi.nlm.nih.gov/biosample/SAMN38414692/
A73	B1	162	liver	2012	Hubei	O8	H19	O8:H19	SAMN38414693	https://www.ncbi.nlm.nih.gov/biosample/SAMN38414693/
A74	A	-	lung	2014	Hubei	-	H29	-:H29	SAMN38414694	https://www.ncbi.nlm.nih.gov/biosample/SAMN38414694/
A75	B1	410	lung	2013	Shandong	O34	H9	O34:H9	SAMN38414695	https://www.ncbi.nlm.nih.gov/biosample/SAMN38414695/
A76	B2	95	liver	2013	Hubei	-	H7	-:H7	SAMN38414696	https://www.ncbi.nlm.nih.gov/biosample/SAMN38414696/
A77	B1	88	lung	2014	Hubei	O8	H19	O8:H19	SAMN38414697	https://www.ncbi.nlm.nih.gov/biosample/SAMN38414697/
A78	B1	58	lung	2012	Hubei	O55	H25	O55:H25	SAMN38414698	https://www.ncbi.nlm.nih.gov/biosample/SAMN38414698/
A79	A	540	lung	2014	Hunan	O9	H30	O9:H30	SAMN38414699	https://www.ncbi.nlm.nih.gov/biosample/SAMN38414699/
A8	B1	410	lung	2011	Hubei	-	H9	-:H9	SAMN38414700	https://www.ncbi.nlm.nih.gov/biosample/SAMN38414700/
A80	B1	156	lung	2013	Henan	-	H28	-:H28	SAMN38414701	https://www.ncbi.nlm.nih.gov/biosample/SAMN38414701/
A81	B1	23	brain	2014	Sichuan	O78	H9	O78:H9	SAMN38414702	https://www.ncbi.nlm.nih.gov/biosample/SAMN38414702/
A82	B1	410	lung	2013	Fujian	-	H26	-:H26	SAMN38414703	https://www.ncbi.nlm.nih.gov/biosample/SAMN38414703/
A83	B1	156	lung	2014	Hunan	O48	H28	O48:H28	SAMN38414704	https://www.ncbi.nlm.nih.gov/biosample/SAMN38414704/
A84	A	48	liver	2012	Hubei	O88	H25	O88:H25	SAMN38414705	https://www.ncbi.nlm.nih.gov/biosample/SAMN38414705/
A85	A	10	lung	2014	Hubei	O130	H26	O130:H26	SAMN38414706	https://www.ncbi.nlm.nih.gov/biosample/SAMN38414706/
A86	B1	101	trachea	2013	Hainan	O48	H34	O48:H34	SAMN38414707	https://www.ncbi.nlm.nih.gov/biosample/SAMN38414707/
A87	D	405	lung	2013	Hubei	O102	H6	O102:H6	SAMN38414708	https://www.ncbi.nlm.nih.gov/biosample/SAMN38414708/
A88	A	744	lung	2012	Hunan	O89	H9	O89:H9	SAMN38414709	https://www.ncbi.nlm.nih.gov/biosample/SAMN38414709/
A89	B1	410	brain	2014	Jiangxi	-	H26	-:H26	SAMN38414710	https://www.ncbi.nlm.nih.gov/biosample/SAMN38414710/
A9	B1	602	lung	2011	Zhejiang	-	H21	-:H21	SAMN38414711	https://www.ncbi.nlm.nih.gov/biosample/SAMN38414711/
A90	B1	156	lung	2014	Guangdong	O58	H28	O58:H28	SAMN38414712	https://www.ncbi.nlm.nih.gov/biosample/SAMN38414712/
A91	F	648	lung	2013	Zhejiang	O45	H45	O45:H45	SAMN38414713	https://www.ncbi.nlm.nih.gov/biosample/SAMN38414713/
A92	B1	156	lung	2012	Chongqing	O177	H25	O177:H25	SAMN38414714	https://www.ncbi.nlm.nih.gov/biosample/SAMN38414714/
A93	B1	154	liver	2012	Hubei	O89	H38	O89:H38	SAMN38414715	https://www.ncbi.nlm.nih.gov/biosample/SAMN38414715/
A94	A	871	lung	2013	Fujian	O19	H19	O19:H19	SAMN38414716	https://www.ncbi.nlm.nih.gov/biosample/SAMN38414716/
A95	A	-	lung	2013	Zhejiang	O15	H40	O15:H40	SAMN38414717	https://www.ncbi.nlm.nih.gov/biosample/SAMN38414717/
A96	B1	88	lung	2012	Hubei	O8	H19	O8:H19	SAMN38414718	https://www.ncbi.nlm.nih.gov/biosample/SAMN38414718/
A97	G	117	lung	2012	Hubei	-	H4	-:H4	SAMN38414719	https://www.ncbi.nlm.nih.gov/biosample/SAMN38414719/
A98	B1	410	lung	2012	Hubei	O8	H45	O8:H45	SAMN38414720	https://www.ncbi.nlm.nih.gov/biosample/SAMN38414720/
A99	A	7588	lung	2012	Hubei	O107/O117	H37	O107/O117:H37	SAMN38414721	https://www.ncbi.nlm.nih.gov/biosample/SAMN38414721/

## Sheet: Supplementary Data 2
Supplementary Data 2 The result of cgMLST analysis for swine ExPEC with a threshold of ≤10 allele differences
Strain	Phylogroup of strain	MLST	ESBL-producing strain	cgMLST	Allele differences	Strains in the Enterobase database belonging to the same cgST types.	Source type in the Enterobase	Source details in the Enterobase
A352	A	617	ESBL	132497	9	ESC_QA7151AA	Bovine	Cattle
A101	B1	410	ESBL	34328	6	ESC_EA9037AA	Human	Homo sapiens
A251	B1	101	ESBL	121213	6	ESC_PA1898AA	Human	Homo sapiens; rectal swab
A267	B1	101	ESBL	121213	9	ESC_PA1898AA	Human	Homo sapiens; rectal swab
A304	B2	131	ESBL	4666	8	ESC_EA0197AA	Human
A330	B1	101	ESBL	121213	9	ESC_PA1898AA	Human	Homo sapiens; rectal swab
A334	B1	101	ESBL	121213	9	ESC_PA1898AA	Human	Homo sapiens; rectal swab
A373	A	167	ESBL	95931	7	ESC_WA6236AA	Human	Healthy human volunteers
A397	B1	101	ESBL	121213	6	ESC_PA1898AA	Human	Homo sapiens; rectal swab
A411	A	744	ESBL	85497	9	ESC_LA7424AA	Human	Homo sapiens; abscess
A423	A	617	ESBL	96449	9	ESC_WA6060AA	Human	Patient infected with Enterobacteriaceae
A496	A	167	ESBL	95931	7	ESC_WA6236AA	Human	Healthy human volunteers
A55	B1	410		10104	4	ESC_BA7401AA	Human	blood; Homo sapiens
A66	B1	410		10104	4	ESC_BA7401AA	Human	blood; Homo sapiens
A71	F	648	ESBL	90957	2	ESC_LA6470AA	Human	Homo sapiens; Patient Blood
A91	F	648	ESBL	90957	2	ESC_LA6470AA	Human	Homo sapiens; Patient Blood
A19	D	5147		38329	2	ESC_FA5513AA	Swine	lung; pig
A20	D	5147		38329	2	ESC_FA5513AA	Swine	lung; pig
A23	D	5147		38329	2	ESC_FA5513AA	Swine	lung; pig
A64	D	5147		38329	2	ESC_FA5513AA	Swine	lung; pig
A113	B2	131	ESBL	95190	10	ESC_MA5825AA	Swine	animal-swine-market swine
A321	F	457		23357	7	ESC_DA9657AA
A421	F	457		23357	7	ESC_DA9657AA
A484	F	457		23357	7	ESC_DA9657AA
A362	B1	410		23377	6	ESC_DA9633AA
A181	D	405		23391	0	ESC_DA9616AA
A432	A	744	ESBL	29209	9	ESC_EA3744AA
A116	B1	1148	ESBL	31371	9	ESC_EA8116AA
A87	D	405	ESBL	31638	7	ESC_EA7577AA
A169	B1	410	ESBL	31978	10	ESC_EA7476AA
A103	B1	101		32344	10	ESC_EA7058AA
A142	B1	603	ESBL	32356	8	ESC_EA6572AA
A2	D	2003	ESBL	35985	8	ESC_FA2257AA
A36	A	744	ESBL	44393	10	ESC_GA3194AA
A6	A	744	ESBL	44393	10	ESC_GA3194AA
A65	A	744	ESBL	44393	10	ESC_GA3194AA
A110	F	457	ESBL	84250	8	ESC_KA9869AA
A190	A	167	ESBL	84262	8	ESC_KA9883AA
A350	A	167	ESBL	84262	7	ESC_KA9883AA

## Sheet: Supplementary Data 3
Supplementary Data 3 The matrix representing the presence or absence of virulence factors (VFs) in 499 ExPEC genomes
Strain name	Phylogroup	MLST	Hybrid pathotypes	VFs determining enteric diseases																									VFs commonly found in human ExPEC
				stx2eB	eae	stb	eltA	eltB	faeC	faeD	faeE	faeF	faeG	faeH	faeI	faeJ	fanC	fanD	fanE	fanF	fanG	fanH	fedA	fedB	fedC	fedE	fedF	fim41	fimA	fimB	fimC	fimD	fimE	fimF	fimG	fimH	fimI	csgA	csgB	csgC	csgD	csgE	csgF	csgG	papA	papB	papC	papD	papE
A1	A	10		0	0	0	0	0	0	0	0	0	0	0	0	0	0	0	0	0	0	0	0	0	0	0	0	0	1	1	1	1	1	1	1	1	1	1	1	1	1	1	1	1	0	0	0	0	0
A10	F	457	ExPEC/ETEC	0	0	0	0	0	0	0	0	0	0	0	0	0	1	1	1	1	1	1	0	0	0	0	0	0	1	1	1	1	1	1	1	1	1	1	1	1	1	1	1	1	1	1	1	1	1
A100	A	542		0	0	0	0	0	0	0	0	0	0	0	0	0	0	0	0	0	0	0	0	0	0	0	0	0	1	1	1	1	1	1	1	1	1	1	1	1	1	1	1	1	0	0	0	0	0
A101	B1	410		0	0	0	0	0	0	0	0	0	0	0	0	0	0	0	0	0	0	0	0	0	0	0	0	0	1	1	1	1	1	1	1	1	1	1	1	1	1	1	1	1	0	1	0	0	0
A102	B1	58		0	0	0	0	0	0	0	0	0	0	0	0	0	0	0	0	0	0	0	0	0	0	0	0	0	1	1	1	1	1	1	1	1	1	1	1	1	1	1	1	1	0	0	0	0	0
A103	B1	101		0	0	0	0	0	0	0	0	0	0	0	0	0	0	0	0	0	0	0	0	0	0	0	0	0	1	1	1	1	1	1	1	1	1	1	1	1	1	1	1	1	0	1	0	0	0
A104	B1	88		0	0	0	0	0	0	0	0	0	0	0	0	0	0	0	0	0	0	0	0	0	0	0	0	0	1	1	1	1	1	1	1	1	1	1	1	1	1	1	1	1	0	0	0	0	0
A105	B1	23		0	0	0	0	0	0	1	1	0	0	0	0	0	0	0	0	0	0	0	0	0	0	0	0	0	1	1	1	1	1	1	1	1	1	1	1	1	1	1	1	1	1	1	1	1	0
A106	A	206		0	0	0	0	0	0	0	0	0	0	0	0	0	0	0	0	0	0	0	0	0	0	0	0	0	1	1	1	1	1	1	1	1	1	1	1	1	1	1	1	1	0	0	0	0	0
A107	B1	88		0	0	0	0	0	0	0	0	0	0	0	0	0	0	0	0	0	0	0	0	0	0	0	0	0	1	1	1	1	1	1	1	1	1	1	1	1	1	1	1	1	0	0	0	0	0
A108	B1	88		0	0	0	0	0	0	0	0	0	0	0	0	0	0	0	0	0	0	0	0	0	0	0	0	0	1	1	1	1	1	1	1	1	1	1	1	1	1	1	1	1	0	0	0	0	0
A109	B1	23		0	0	0	0	0	0	1	1	0	0	0	0	0	0	0	0	0	0	0	0	0	0	0	0	0	1	1	1	1	1	1	1	1	1	1	1	1	1	1	1	1	1	1	1	1	0
A11	B1	88		0	0	0	0	0	0	0	0	0	0	0	0	0	0	0	0	0	0	0	0	0	0	0	0	0	1	1	1	1	1	1	1	1	1	1	1	1	1	1	1	1	0	1	1	1	1
A110	F	457	ExPEC/ETEC	0	0	0	0	0	0	0	0	0	0	0	0	0	1	1	1	1	1	1	0	0	0	0	0	0	1	1	1	1	1	1	1	1	1	1	1	1	1	1	1	1	0	0	0	0	0
A111	B1	410		0	0	0	0	0	0	0	0	0	0	0	0	0	0	0	0	0	0	0	0	0	0	0	0	0	1	1	1	1	1	1	1	1	1	1	1	1	1	1	1	1	0	0	0	0	0
A112	G	117		0	0	0	0	0	0	0	0	0	0	0	0	0	0	0	0	0	0	0	0	0	0	0	0	0	1	1	1	1	1	1	1	1	1	1	1	1	1	1	1	1	0	0	0	0	0
A113	B2	131		0	0	0	0	0	0	0	0	0	0	0	0	0	0	0	0	0	0	0	0	0	0	0	0	0	1	1	1	1	1	1	1	1	1	1	1	1	1	1	1	1	1	1	1	1	1
A114	B1	156		0	0	0	0	0	0	0	0	0	0	0	0	0	0	0	0	0	0	0	0	0	0	0	0	0	1	1	1	1	1	1	1	1	1	1	1	1	1	1	1	1	0	0	0	0	0
A115	B1	101		0	0	0	0	0	0	0	0	0	0	0	0	0	0	0	0	0	0	0	0	0	0	0	0	0	1	1	1	1	1	1	1	1	1	1	1	1	1	1	1	1	0	0	0	0	0
A116	B1	1148		0	0	0	0	0	0	0	0	0	0	0	0	0	0	0	0	0	0	0	0	0	0	0	0	0	1	1	1	1	1	1	1	1	1	1	1	1	1	1	1	1	0	0	0	0	0
A117	B1	88		0	0	0	0	0	0	0	0	0	0	0	0	0	0	0	0	0	0	0	0	0	0	0	0	0	1	1	1	1	1	1	1	1	1	1	1	1	1	1	1	1	0	1	1	1	1
A118	A	617		0	0	0	0	0	0	0	0	0	0	0	0	0	0	0	0	0	0	0	0	0	0	0	0	0	0	0	0	0	0	1	1	0	0	1	1	1	1	1	1	1	0	0	0	0	0
A119	B1	29	ExPEC/EPEC	0	1	0	0	0	0	0	0	0	0	0	0	0	0	0	0	0	0	0	0	0	0	0	0	0	1	1	1	1	1	1	1	1	1	1	1	1	1	1	1	1	0	1	0	0	0
A12	A	167		0	0	0	0	0	0	0	0	0	0	0	0	0	0	0	0	0	0	0	0	0	0	0	0	0	1	1	1	1	1	1	1	1	1	1	1	1	1	1	1	1	0	0	0	0	0
A120	B1	88		0	0	0	0	0	0	0	0	0	0	0	0	0	0	0	0	0	0	0	0	0	0	0	0	0	1	1	1	1	1	1	1	1	1	1	1	1	1	1	1	1	0	0	0	0	0
A121	F	457	ExPEC/ETEC	0	0	0	0	0	0	0	0	0	0	0	0	0	1	1	1	1	1	1	0	0	0	0	0	0	1	1	1	1	1	1	1	1	1	1	1	1	1	1	1	1	1	1	1	1	1
A122	B1	410		0	0	0	0	0	0	0	0	0	0	0	0	0	0	0	0	0	0	0	0	0	0	0	0	0	1	1	1	1	1	1	1	1	1	1	1	1	1	1	1	1	0	0	0	0	0
A123	B1	410		0	0	0	0	0	0	0	0	0	0	0	0	0	0	0	0	0	0	0	0	0	0	0	0	0	1	1	1	1	1	1	1	1	1	1	1	1	1	1	1	1	0	0	0	0	0
A124	A	167		0	0	0	0	0	0	0	0	0	0	0	0	0	0	0	0	0	0	0	0	0	0	0	0	0	0	0	0	0	0	1	1	0	0	1	1	1	1	1	1	1	0	0	0	0	0
A125	A	5871		0	0	0	0	0	0	0	0	0	0	0	0	0	0	0	0	0	0	0	0	0	0	0	0	0	0	0	0	0	0	1	1	1	0	1	1	1	1	1	1	1	0	0	0	0	0
A126	B1	88		0	0	0	0	0	0	0	0	0	0	0	0	0	0	0	0	0	0	0	0	0	0	0	0	0	1	1	1	1	1	1	1	1	1	1	1	1	1	1	1	1	0	0	0	0	0
A127	B1	156		0	0	0	0	0	0	0	0	0	0	0	0	0	0	0	0	0	0	0	0	0	0	0	0	0	1	1	1	1	1	1	1	1	1	1	1	1	1	1	1	1	0	0	0	0	0
A128	A	100	ExPEC/ETEC	0	0	1	1	1	1	1	1	0	1	1	1	1	0	0	0	0	0	0	0	0	0	0	0	0	0	0	0	0	0	1	1	0	0	1	1	1	1	1	1	1	0	0	0	0	0
A129	B1	898		0	0	0	0	0	0	0	0	0	0	0	0	0	0	0	0	0	0	0	0	0	0	0	0	0	1	1	1	1	1	1	1	1	1	1	1	1	1	1	1	1	0	0	0	0	0
A13	B1	23		0	0	0	0	0	0	0	0	0	0	0	0	0	0	0	0	0	0	0	0	0	0	0	0	0	1	1	1	1	1	1	1	1	1	1	1	1	1	1	1	1	0	0	0	0	0
A130	A	10		0	0	0	0	0	0	0	0	0	0	0	0	0	0	0	0	0	0	0	0	0	0	0	0	0	1	1	1	1	1	1	1	1	1	1	1	1	1	1	1	1	0	0	0	0	0
A131	B1	410		0	0	0	0	0	0	0	0	0	0	0	0	0	0	0	0	0	0	0	0	0	0	0	0	0	1	1	1	1	1	1	1	1	1	1	1	1	1	1	1	1	0	0	0	0	0
A132	F	354	ExPEC/ETEC	0	0	0	0	0	0	0	0	0	0	0	0	0	1	1	1	1	1	1	0	0	0	0	0	0	1	1	1	1	1	1	1	1	1	1	1	1	1	1	1	1	0	0	0	0	0
A133	B1	101		0	0	0	0	0	0	0	0	0	0	0	0	0	0	0	0	0	0	0	0	0	0	0	0	0	1	1	1	1	1	1	1	1	1	1	1	1	1	1	1	1	0	0	0	0	0
A134	B1	88		0	0	0	0	0	0	0	0	0	0	0	0	0	0	0	0	0	0	0	0	0	0	0	0	0	1	1	1	1	1	1	1	1	1	1	1	1	1	1	1	1	0	0	0	0	0
A135	B1	23		0	0	0	0	0	0	0	0	0	0	0	0	0	0	0	0	0	0	0	0	0	0	0	0	0	1	1	1	1	1	1	1	1	1	1	1	1	1	1	1	1	0	0	0	0	0
A136	B1	410		0	0	0	0	0	0	0	0	0	0	0	0	0	0	0	0	0	0	0	0	0	0	0	0	0	1	1	1	1	1	1	1	1	1	1	1	1	1	1	1	1	0	0	0	0	0
A137	A	46		0	0	0	0	0	0	0	0	0	0	0	0	0	0	0	0	0	0	0	0	0	0	0	0	0	1	1	1	1	1	1	1	1	1	1	1	1	1	1	1	1	0	0	0	0	0
A138	F	648		0	0	0	0	0	0	0	0	0	0	0	0	0	0	0	0	0	0	0	0	0	0	0	0	0	1	1	1	1	1	1	1	1	1	1	1	1	1	1	1	1	0	1	1	1	1
A139	B1	58		0	0	0	0	0	0	0	0	0	0	0	0	0	0	0	0	0	0	0	0	0	0	0	0	0	1	1	1	1	1	1	1	1	1	1	1	1	1	1	1	1	0	1	0	0	0
A14	G	117		0	0	0	0	0	0	0	0	0	0	0	0	0	0	0	0	0	0	0	0	0	0	0	0	0	1	1	1	1	1	1	1	1	1	1	1	1	1	1	1	1	0	1	0	0	0
A140	B1	410		0	0	0	0	0	0	0	0	0	0	0	0	0	0	0	0	0	0	0	0	0	0	0	0	0	1	1	1	1	1	1	1	1	1	1	1	1	1	1	1	1	0	0	0	0	0
A141	E	1266		0	0	0	0	0	0	0	0	0	0	0	0	0	0	0	0	0	0	0	0	0	0	0	0	0	1	1	1	1	1	1	1	1	1	1	1	1	1	1	1	1	0	0	0	0	0
A142	B1	603		0	0	0	0	0	0	0	0	0	0	0	0	0	0	0	0	0	0	0	0	0	0	0	0	0	1	1	1	1	1	1	1	1	1	1	1	1	1	1	1	1	0	0	0	0	0
A143	A	-		0	0	0	0	0	0	0	0	0	0	0	0	0	0	0	0	0	0	0	0	0	0	0	0	0	1	1	1	1	1	1	1	1	1	1	1	1	1	1	1	1	0	0	0	0	0
A144	B1	156		0	0	0	0	0	0	0	0	0	0	0	0	0	0	0	0	0	0	0	0	0	0	0	0	0	1	1	1	1	1	1	1	1	1	1	1	1	1	1	1	1	0	0	0	0	0
A145	B1	156		0	0	0	0	0	0	0	0	0	0	0	0	0	0	0	0	0	0	0	0	0	0	0	0	0	1	1	1	1	1	1	1	1	1	1	1	1	1	1	1	1	0	0	0	0	0
A146	B1	1196		0	0	0	0	0	0	0	0	0	0	0	0	0	0	0	0	0	0	0	0	0	0	0	0	0	1	1	1	1	1	1	1	1	1	1	1	1	1	1	1	1	0	0	0	0	0
A147	B1	410		0	0	0	0	0	0	0	0	0	0	0	0	0	0	0	0	0	0	0	0	0	0	0	0	0	1	1	1	1	1	1	1	1	1	1	1	1	1	1	1	1	0	0	0	0	0
A148	B1	156		0	0	0	0	0	0	0	0	0	0	0	0	0	0	0	0	0	0	0	0	0	0	0	0	0	1	1	1	1	1	1	1	1	1	1	1	1	1	1	1	1	0	0	0	0	0
A149	B1	162		0	0	0	0	0	0	0	0	0	0	0	0	0	0	0	0	0	0	0	0	0	0	0	0	0	1	1	1	1	1	1	1	1	1	1	1	1	1	1	1	1	0	0	0	0	0
A15	B1	58		0	0	0	0	0	0	0	0	0	0	0	0	0	0	0	0	0	0	0	0	0	0	0	0	0	1	1	1	1	1	1	1	1	1	1	1	1	1	1	1	1	0	0	0	0	0
A150	A	10		0	0	0	0	0	0	0	0	0	0	0	0	0	0	0	0	0	0	0	0	0	0	0	0	0	0	0	0	0	0	1	1	0	0	1	1	1	1	1	1	1	0	0	0	0	0
A151	B1	58		0	0	0	0	0	0	0	0	0	0	0	0	0	0	0	0	0	0	0	0	0	0	0	0	0	1	1	1	1	1	1	1	1	1	1	1	1	1	1	1	1	0	0	0	0	0
A152	B1	101		0	0	0	0	0	0	0	0	0	0	0	0	0	0	0	0	0	0	0	0	0	0	0	0	0	1	1	1	1	1	1	1	1	1	1	1	1	1	1	1	1	0	0	0	0	0
A153	B1	410		0	0	0	0	0	0	0	0	0	0	0	0	0	0	0	0	0	0	0	0	0	0	0	0	0	1	1	1	1	1	1	1	1	1	1	1	1	1	1	1	1	0	0	0	0	0
A154	B1	88		0	0	0	0	0	0	0	0	0	0	0	0	0	0	0	0	0	0	0	0	0	0	0	0	0	1	1	1	1	1	1	1	1	1	1	1	1	1	1	1	1	0	0	0	0	0
A155	A	93		0	0	0	0	0	0	0	0	0	0	0	0	0	0	0	0	0	0	0	0	0	0	0	0	0	1	1	1	1	1	1	1	1	1	1	1	1	1	1	1	1	0	1	1	1	1
A156	B1	101		0	0	0	0	0	0	0	0	0	0	0	0	0	0	0	0	0	0	0	0	0	0	0	0	0	1	1	1	1	1	1	1	1	1	1	1	1	1	1	1	1	1	1	1	1	0
A157	B1	410		0	0	0	0	0	0	0	0	0	0	0	0	0	0	0	0	0	0	0	0	0	0	0	0	0	1	1	1	1	1	1	1	1	1	1	1	1	1	1	1	1	0	0	0	0	0
A158	B1	156		0	0	0	0	0	0	0	0	0	0	0	0	0	0	0	0	0	0	0	0	0	0	0	0	0	1	1	1	1	1	1	1	1	1	1	1	1	1	1	1	1	0	0	0	0	0
A159	B1	88		0	0	0	0	0	0	0	0	0	0	0	0	0	0	0	0	0	0	0	0	0	0	0	0	0	1	1	1	1	1	1	1	1	1	1	1	1	1	1	1	1	0	0	0	0	0
A16	B1	602		0	0	0	0	0	0	0	0	0	0	0	0	0	0	0	0	0	0	0	0	0	0	0	0	0	1	1	1	1	1	1	1	1	1	1	1	1	1	1	1	1	0	0	0	0	0
A160	B1	898		0	0	0	0	0	0	0	0	0	0	0	0	0	0	0	0	0	0	0	0	0	0	0	0	0	1	1	1	1	1	1	1	1	1	1	1	1	1	1	1	1	0	0	0	0	0
A161	B1	410		0	0	0	0	0	0	0	0	0	0	0	0	0	0	0	0	0	0	0	0	0	0	0	0	0	1	1	1	1	1	1	1	1	1	1	1	1	1	1	1	1	0	0	0	0	0
A162	A	7449		0	0	0	0	0	0	0	0	0	0	0	0	0	0	0	0	0	0	0	0	0	0	0	0	0	1	1	1	1	1	1	1	1	1	1	1	1	1	1	1	1	0	0	0	0	0
A163	B1	8932		0	0	0	0	0	0	0	0	0	0	0	0	0	0	0	0	0	0	0	0	0	0	0	0	0	1	1	1	1	1	1	1	1	1	1	1	1	1	1	1	1	0	0	0	0	0
A164	B1	101		0	0	0	0	0	0	0	0	0	0	0	0	0	0	0	0	0	0	0	0	0	0	0	0	0	1	1	1	1	1	1	1	1	1	1	1	1	1	1	1	1	0	0	0	0	0
A165	B1	88		0	0	0	0	0	0	0	0	0	0	0	0	0	0	0	0	0	0	0	0	0	0	0	0	0	1	1	1	1	1	1	1	1	1	1	1	1	1	1	1	1	0	1	1	1	1
A166	B1	156		0	0	0	0	0	0	0	0	0	0	0	0	0	0	0	0	0	0	0	0	0	0	0	0	0	1	1	1	1	1	1	1	1	1	1	1	1	1	1	1	1	0	0	0	0	0
A167	B1	101		0	0	0	0	0	0	0	0	0	0	0	0	0	0	0	0	0	0	0	0	0	0	0	0	0	1	1	1	1	1	1	1	1	1	1	1	1	1	1	1	1	1	1	1	1	1
A168	B1	1642	ExPEC/ETEC	0	0	1	1	1	0	0	0	0	0	0	0	0	0	0	0	0	0	0	0	0	0	0	0	0	1	0	1	1	1	1	1	1	1	1	1	1	1	1	1	1	0	0	0	0	0
A169	B1	410		0	0	0	0	0	0	0	0	0	0	0	0	0	0	0	0	0	0	0	0	0	0	0	0	0	1	1	1	1	1	1	1	1	1	1	1	1	1	1	1	1	0	0	0	0	0
A17	B1	410		0	0	0	0	0	0	0	0	0	0	0	0	0	0	0	0	0	0	0	0	0	0	0	0	0	1	1	1	1	1	1	1	1	1	1	1	1	1	1	1	1	0	0	0	0	0
A170	B1	20	ExPEC/EPEC	0	1	0	0	0	0	0	0	0	0	0	0	0	0	0	0	0	0	0	0	0	0	0	0	0	1	1	1	1	1	1	1	1	1	1	1	1	1	1	1	1	0	0	0	0	0
A171	A	167		0	0	0	0	0	0	0	0	0	0	0	0	0	0	0	0	0	0	0	0	0	0	0	0	0	0	0	0	0	0	1	1	0	0	1	1	1	1	1	1	1	0	0	0	0	0
A172	B1	162		0	0	0	0	0	0	0	0	0	0	0	0	0	0	0	0	0	0	0	0	0	0	0	0	0	1	1	1	1	1	1	1	1	1	1	1	1	1	1	1	1	0	1	0	0	0
A173	G	117		0	0	0	0	0	0	0	0	0	0	0	0	0	0	0	0	0	0	0	0	0	0	0	0	0	1	1	1	1	1	1	1	1	1	1	1	1	1	1	1	1	0	0	0	0	0
A174	B1	-	ExPEC/ETEC	0	0	1	1	1	0	0	0	0	0	0	0	0	0	0	0	0	0	0	0	0	0	0	0	0	1	1	1	1	1	1	1	1	1	1	1	1	1	1	1	1	0	0	0	0	0
A175	B1	-	ExPEC/ETEC	0	0	1	1	1	0	0	0	0	0	0	0	0	0	0	0	0	0	0	0	0	0	0	0	0	1	1	1	1	1	1	1	1	1	1	1	1	1	1	1	1	0	0	0	0	0
A176	A	48		0	0	0	0	0	0	0	0	0	0	0	0	0	0	0	0	0	0	0	0	0	0	0	0	0	1	1	1	1	1	1	1	1	1	1	1	1	1	1	1	1	0	0	0	0	0
A177	B1	410		0	0	0	0	0	0	0	0	0	0	0	0	0	0	0	0	0	0	0	0	0	0	0	0	0	1	1	1	1	1	1	1	1	1	1	1	1	1	1	1	1	0	0	0	0	0
A178	B1	410		0	0	0	0	0	0	0	0	0	0	0	0	0	0	0	0	0	0	0	0	0	0	0	0	0	1	1	1	1	1	1	1	1	1	1	1	1	1	1	1	1	0	0	0	0	0
A179	B1	101		0	0	0	0	0	0	0	0	0	0	0	0	0	0	0	0	0	0	0	0	0	0	0	0	0	1	1	1	1	1	1	1	1	1	1	1	1	1	1	1	1	0	1	1	1	1
A18	A	10		0	0	0	0	0	0	0	0	0	0	0	0	0	0	0	0	0	0	0	0	0	0	0	0	0	1	1	1	1	1	1	1	1	1	1	1	1	1	1	1	1	0	0	0	0	0
A180	A	10		0	0	0	0	0	0	0	0	0	0	0	0	0	0	0	0	0	0	0	0	0	0	0	0	0	1	1	1	1	1	1	1	1	1	1	1	1	1	1	1	1	0	0	0	0	0
A181	D	405		0	0	0	0	0	0	0	0	0	0	0	0	0	0	0	0	0	0	0	0	0	0	0	0	0	1	1	1	1	1	1	1	1	1	1	1	1	1	1	1	1	0	1	0	0	0
A183	B1	410		0	0	0	0	0	0	0	0	0	0	0	0	0	0	0	0	0	0	0	0	0	0	0	0	0	1	1	1	1	1	1	1	1	1	1	1	1	0	1	1	1	0	0	0	0	0
A184	B1	410		0	0	0	0	0	0	0	0	0	0	0	0	0	0	0	0	0	0	0	0	0	0	0	0	0	1	1	1	1	1	1	1	1	1	1	0	1	1	1	1	1	0	0	0	0	0
A185	G	117		0	0	0	0	0	0	0	0	0	0	0	0	0	0	0	0	0	0	0	0	0	0	0	0	0	1	1	1	1	1	1	1	1	1	1	1	1	1	1	1	1	1	1	1	1	1
A186	B1	88		0	0	0	0	0	0	0	0	0	0	0	0	0	0	0	0	0	0	0	0	0	0	0	0	0	1	1	1	1	1	1	1	1	1	1	1	1	1	1	1	1	0	0	0	0	0
A187	A	746		0	0	0	0	0	0	0	0	0	0	0	0	0	0	0	0	0	0	0	0	0	0	0	0	0	0	0	0	0	0	1	1	1	0	0	0	0	0	0	1	1	0	0	0	0	0
A188	B1	156		0	0	0	0	0	0	0	0	0	0	0	0	0	0	0	0	0	0	0	0	0	0	0	0	0	1	1	1	1	1	1	1	1	1	1	1	1	0	1	1	1	0	0	0	0	0
A189	A	-		0	0	0	0	0	0	0	0	0	0	0	0	0	0	0	0	0	0	0	0	0	0	0	0	0	1	1	1	1	1	1	1	1	1	1	1	1	1	1	1	1	0	0	0	0	0
A19	D	5147		0	0	0	0	0	0	0	0	0	0	0	0	0	0	0	0	0	0	0	0	0	0	0	0	0	1	1	1	1	1	1	1	1	1	1	1	1	1	1	1	1	0	0	0	0	0
A190	A	167		0	0	0	0	0	0	0	0	0	0	0	0	0	0	0	0	0	0	0	0	0	0	0	0	0	0	0	0	0	0	1	1	0	0	1	1	1	1	1	1	1	0	1	0	0	0
A191	A	167		0	0	0	0	0	0	0	0	0	0	0	0	0	0	0	0	0	0	0	0	0	0	0	0	0	1	1	1	1	1	1	1	1	1	1	1	1	1	1	1	1	0	0	0	0	0
A192	F	648		0	0	0	0	0	0	0	0	0	0	0	0	0	0	0	0	0	0	0	0	0	0	0	0	0	1	1	1	1	1	1	1	1	1	1	1	1	1	1	1	1	0	0	0	0	0
A193	A	46		0	0	0	0	0	0	0	0	0	0	0	0	0	0	0	0	0	0	0	0	0	0	0	0	0	1	0	1	1	1	1	1	1	1	1	1	1	0	1	1	1	0	0	0	0	0
A194	B1	410		0	0	0	0	0	0	0	0	0	0	0	0	0	0	0	0	0	0	0	0	0	0	0	0	0	1	1	1	1	1	1	1	1	1	1	1	1	1	1	1	1	1	1	1	1	0
A195	G	117		0	0	0	0	0	0	0	0	0	0	0	0	0	0	0	0	0	0	0	0	0	0	0	0	0	1	1	1	1	1	1	1	1	1	1	1	1	1	1	1	1	0	1	0	0	0
A196	B1	58		0	0	0	0	0	0	0	0	0	0	0	0	0	0	0	0	0	0	0	0	0	0	0	0	0	1	1	1	1	1	1	1	1	1	1	1	1	1	1	1	1	0	0	0	0	0
A197	A	206		0	0	0	0	0	0	0	0	0	0	0	0	0	0	0	0	0	0	0	0	0	0	0	0	0	1	1	1	1	1	1	1	1	1	1	1	1	1	1	1	1	0	0	0	0	0
A198	A	206		0	0	0	0	0	0	0	0	0	0	0	0	0	0	0	0	0	0	0	0	0	0	0	0	0	1	1	1	1	1	1	1	1	1	1	1	1	1	1	1	1	0	0	0	0	0
A199	B1	156		0	0	0	0	0	0	0	0	0	0	0	0	0	0	0	0	0	0	0	0	0	0	0	0	0	1	1	1	1	1	1	1	1	1	1	1	1	1	1	1	1	0	1	0	0	0
A2	D	2003		0	0	0	0	0	0	0	0	0	0	0	0	0	0	0	0	0	0	0	0	0	0	0	0	0	1	1	1	1	1	1	1	1	1	1	1	1	1	1	1	1	0	1	0	0	1
A20	D	5147		0	0	0	0	0	0	0	0	0	0	0	0	0	0	0	0	0	0	0	0	0	0	0	0	0	1	1	1	1	1	1	1	1	1	1	1	1	1	1	1	1	0	0	0	0	0
A201	B1	1798		0	0	0	0	0	0	0	0	0	0	0	0	0	0	0	0	0	0	0	0	0	0	0	0	0	1	0	1	1	0	1	1	1	1	1	1	1	1	1	1	1	0	0	0	0	0
A202	B1	453		0	0	0	0	0	0	0	0	0	0	0	0	0	0	0	0	0	0	0	0	0	0	0	0	0	1	1	1	1	1	1	1	1	1	1	1	1	1	1	1	1	0	0	0	0	0
A203	G	117		0	0	0	0	0	0	0	0	0	0	0	0	0	0	0	0	0	0	0	0	0	0	0	0	0	1	1	1	1	1	1	1	1	1	1	1	1	1	1	1	1	0	0	0	0	0
A204	B1	154		0	0	0	0	0	0	0	0	0	0	0	0	0	0	0	0	0	0	0	0	0	0	0	0	0	1	1	1	1	1	1	1	1	1	1	1	1	1	1	1	1	0	0	0	0	0
A205	B1	410		0	0	0	0	0	0	0	0	0	0	0	0	0	0	0	0	0	0	0	0	0	0	0	0	0	1	1	1	1	1	1	1	1	1	1	1	1	1	1	1	1	0	0	0	0	0
A206	G	117		0	0	0	0	0	0	0	0	0	0	0	0	0	0	0	0	0	0	0	0	0	0	0	0	0	1	1	1	1	1	1	1	1	1	1	1	1	1	1	1	1	0	0	0	0	0
A207	A	5871		0	0	0	0	0	0	0	0	0	0	0	0	0	0	0	0	0	0	0	0	0	0	0	0	0	0	0	0	0	0	1	1	1	0	1	1	1	1	1	1	1	0	0	0	0	0
A208	B1	88		0	0	0	0	0	0	0	0	0	0	0	0	0	0	0	0	0	0	0	0	0	0	0	0	0	1	1	1	1	1	1	1	1	1	1	1	1	1	1	1	1	0	0	0	0	0
A209	B1	58		0	0	0	0	0	0	0	0	0	0	0	0	0	0	0	0	0	0	0	0	0	0	0	0	0	1	1	1	1	1	1	1	1	1	1	1	1	1	1	1	1	0	0	0	0	0
A21	B1	410		0	0	0	0	0	0	0	0	0	0	0	0	0	0	0	0	0	0	0	0	0	0	0	0	0	1	1	1	1	1	1	1	1	1	1	1	1	1	1	1	1	0	0	0	0	0
A210	B1	88		0	0	0	0	0	0	0	0	0	0	0	0	0	0	0	0	0	0	0	0	0	0	0	0	0	1	1	1	1	1	1	1	1	1	1	1	1	1	1	1	1	0	0	0	0	0
A211	B1	88		0	0	0	0	0	0	0	0	0	0	0	0	0	0	0	0	0	0	0	0	0	0	0	0	0	1	1	1	1	1	1	1	1	1	1	1	1	1	1	1	1	0	1	1	1	1
A212	B1	410		0	0	0	0	0	0	0	0	0	0	0	0	0	0	0	0	0	0	0	0	0	0	0	0	0	1	1	1	1	1	1	1	1	1	1	1	1	1	1	1	1	0	0	0	0	0
A213	A	746		0	0	0	0	0	0	0	0	0	0	0	0	0	0	0	0	0	0	0	0	0	0	0	0	0	0	0	0	0	0	1	1	1	0	1	1	1	1	1	1	1	0	0	0	0	0
A214	A	10		0	0	0	0	0	0	0	0	0	0	0	0	0	0	0	0	0	0	0	0	0	0	0	0	0	1	1	1	1	1	1	1	1	1	1	1	1	1	1	1	1	0	0	0	0	0
A215	A	48		0	0	0	0	0	0	0	0	0	0	0	0	0	0	0	0	0	0	0	0	0	0	0	0	0	1	1	1	1	1	1	1	1	1	1	1	1	1	1	1	1	0	0	0	0	0
A216	A	46		0	0	0	0	0	0	0	0	0	0	0	0	0	0	0	0	0	0	0	0	0	0	0	0	0	1	1	1	1	1	1	1	1	1	1	1	1	1	1	1	1	0	1	0	0	0
A217	B1	410		0	0	0	0	0	0	0	0	0	0	0	0	0	0	0	0	0	0	0	0	0	0	0	0	0	1	1	1	1	1	1	1	1	1	1	0	1	1	1	1	1	0	0	0	0	0
A218	B1	88		0	0	0	0	0	0	0	0	0	0	0	0	0	0	0	0	0	0	0	0	0	0	0	0	0	1	1	1	1	1	1	1	1	1	1	1	1	1	1	1	1	0	0	0	0	0
A219	A	609		0	0	0	0	0	0	0	0	0	0	0	0	0	0	0	0	0	0	0	0	0	0	0	0	0	0	0	0	0	0	1	1	1	0	1	1	1	1	1	1	1	0	0	0	0	0
A22	A	206		0	0	0	0	0	0	0	0	0	0	0	0	0	0	0	0	0	0	0	0	0	0	0	0	0	1	1	1	1	1	1	1	1	1	1	1	1	1	1	1	1	0	0	0	0	0
A220	B1	88		0	0	0	0	0	0	0	0	0	0	0	0	0	0	0	0	0	0	0	0	0	0	0	0	0	1	1	1	1	1	1	1	1	1	1	1	1	1	1	1	1	0	1	0	0	0
A221	A	10		0	0	0	0	0	0	0	0	0	0	0	0	0	0	0	0	0	0	0	0	0	0	0	0	0	0	0	0	0	0	1	1	0	0	1	1	1	1	1	1	1	0	0	0	0	0
A222	B1	155		0	0	0	0	0	0	0	0	0	0	0	0	0	0	0	0	0	0	0	0	0	0	0	0	0	1	1	1	1	1	1	1	1	1	1	1	1	1	1	1	1	0	1	0	0	0
A223	G	117		0	0	0	0	0	0	0	0	0	0	0	0	0	0	0	0	0	0	0	0	0	0	0	0	0	1	1	1	1	1	1	1	1	1	1	1	1	1	1	1	1	0	0	0	0	0
A224	B1	101		0	0	0	0	0	0	0	0	0	0	0	0	0	0	0	0	0	0	0	0	0	0	0	0	0	1	1	1	1	1	1	1	1	1	1	1	1	1	1	1	1	0	0	0	0	0
A225	F	354	ExPEC/ETEC	0	0	0	0	0	0	0	0	0	0	0	0	0	1	1	1	1	1	1	0	0	0	0	0	0	1	1	1	1	1	1	1	1	1	1	1	1	1	1	1	1	0	0	0	0	0
A226	A	167		0	0	0	0	0	0	0	0	0	0	0	0	0	0	0	0	0	0	0	0	0	0	0	0	0	0	0	0	0	0	1	1	0	0	1	1	1	1	1	1	1	0	0	0	0	0
A227	A	746		0	0	0	0	0	0	0	0	0	0	0	0	0	0	0	0	0	0	0	0	0	0	0	0	0	1	1	1	1	1	1	1	1	1	1	1	1	1	1	1	1	0	0	0	0	0
A228	B1	162		0	0	0	0	0	0	0	0	0	0	0	0	0	0	0	0	0	0	0	0	0	0	0	0	0	1	1	1	1	1	1	1	1	1	1	1	1	1	1	1	1	0	1	0	0	0
A229	A	617		0	0	0	0	0	0	0	0	0	0	0	0	0	0	0	0	0	0	0	0	0	0	0	0	0	0	0	0	0	0	1	1	0	0	1	1	1	1	1	1	1	0	0	0	0	0
A23	D	5147		0	0	0	0	0	0	0	0	0	0	0	0	0	0	0	0	0	0	0	0	0	0	0	0	0	1	1	1	1	1	1	1	1	1	1	1	1	1	1	1	1	0	0	0	0	0
A230	B1	200		0	0	0	0	0	0	0	0	0	0	0	0	0	0	0	0	0	0	0	0	0	0	0	0	0	1	1	1	1	1	1	1	1	1	1	1	1	1	1	1	1	0	0	0	0	0
A231	B1	23		0	0	0	0	0	0	1	1	0	0	0	0	0	0	0	0	0	0	0	0	0	0	0	0	0	1	1	1	1	1	1	1	1	1	1	1	1	1	1	1	1	1	1	1	1	0
A232	B1	8932		0	0	0	0	0	0	0	0	0	0	0	0	0	0	0	0	0	0	0	0	0	0	0	0	0	1	1	1	1	1	1	1	1	1	1	1	1	1	1	1	1	0	0	0	0	0
A233	B1	101		0	0	0	0	0	0	0	0	0	0	0	0	0	0	0	0	0	0	0	0	0	0	0	0	0	1	1	1	1	1	1	1	1	1	1	1	1	1	1	1	1	0	0	0	0	0
A234	B1	410		0	0	0	0	0	0	0	0	0	0	0	0	0	0	0	0	0	0	0	0	0	0	0	0	0	1	1	1	1	1	1	1	1	1	1	1	1	1	1	1	1	0	0	0	0	0
A235	G	117		0	0	0	0	0	0	0	0	0	0	0	0	0	0	0	0	0	0	0	0	0	0	0	0	0	1	1	1	1	1	1	1	1	1	1	1	1	1	1	1	0	1	1	1	1	1
A236	F	354	ExPEC/ETEC	0	0	0	0	0	0	0	0	0	0	0	0	0	1	1	1	1	1	1	0	0	0	0	0	0	1	1	1	1	1	1	1	1	1	1	1	1	1	1	1	1	0	0	0	0	0
A237	G	117		0	0	0	0	0	0	0	0	0	0	0	0	0	0	0	0	0	0	0	0	0	0	0	0	0	1	1	1	1	1	1	1	1	1	1	1	1	1	1	1	1	0	1	0	0	0
A238	G	117		0	0	0	0	0	0	0	0	0	0	0	0	0	0	0	0	0	0	0	0	0	0	0	0	0	1	1	1	1	1	1	1	1	1	1	1	1	1	1	1	1	1	1	1	1	1
A239	F	354	ExPEC/ETEC	0	0	0	0	0	0	0	0	0	0	0	0	0	1	1	1	1	1	1	0	0	0	0	0	0	1	1	1	1	1	1	1	1	1	1	1	1	1	1	1	1	0	0	0	0	0
A24	B1	101		0	0	0	0	0	0	0	0	0	0	0	0	0	0	0	0	0	0	0	0	0	0	0	0	0	1	1	1	1	1	1	1	1	1	1	1	1	1	1	1	1	0	0	0	0	0
A240	A	10		0	0	0	0	0	0	0	0	0	0	0	0	0	0	0	0	0	0	0	0	0	0	0	0	0	1	1	1	1	1	1	1	1	1	1	1	1	1	1	1	1	0	0	0	0	0
A241	B1	156		0	0	0	0	0	0	0	0	0	0	0	0	0	0	0	0	0	0	0	0	0	0	0	0	0	1	1	1	1	1	1	1	1	1	1	1	1	1	1	1	1	0	0	0	0	0
A242	A	3014		0	0	0	0	0	0	0	0	0	0	0	0	0	0	0	0	0	0	0	0	0	0	0	0	0	0	0	0	1	0	1	1	1	1	1	1	1	1	1	1	1	0	0	0	0	0
A243	B1	58		0	0	0	0	0	0	0	0	0	0	0	0	0	0	0	0	0	0	0	0	0	0	0	0	0	1	1	1	1	1	1	1	1	1	1	1	1	1	1	1	1	0	0	0	0	0
A244	B1	410		0	0	0	0	0	0	0	0	0	0	0	0	0	0	0	0	0	0	0	0	0	0	0	0	0	1	1	1	1	1	1	1	1	1	1	1	1	1	1	1	1	0	0	0	0	0
A245	B1	101		0	0	0	0	0	0	0	0	0	0	0	0	0	0	0	0	0	0	0	0	0	0	0	0	0	1	1	1	1	1	1	1	1	1	1	1	1	1	1	1	1	0	0	1	1	1
A246	F	354	ExPEC/ETEC	0	0	0	0	0	0	0	0	0	0	0	0	0	1	1	1	1	1	1	0	0	0	0	0	0	1	1	1	1	1	1	1	1	1	1	1	1	1	1	1	1	0	0	0	0	0
A247	A	542		0	0	0	0	0	0	0	0	0	0	0	0	0	0	0	0	0	0	0	0	0	0	0	0	0	0	0	0	1	0	1	1	1	0	0	0	1	0	1	1	1	0	1	0	0	0
A248	B1	88		0	0	0	0	0	0	0	0	0	0	0	0	0	0	0	0	0	0	0	0	0	0	0	0	0	1	1	1	1	1	1	1	1	1	1	1	1	1	1	1	1	0	1	1	1	1
A249	G	117		0	0	0	0	0	0	0	0	0	0	0	0	0	0	0	0	0	0	0	0	0	0	0	0	0	1	1	1	1	1	1	1	1	1	1	1	1	1	1	1	1	1	1	1	1	1
A25	A	10	ExPEC/ETEC	0	0	0	0	0	0	1	1	0	0	0	0	1	0	0	0	0	0	0	0	0	0	0	0	1	0	0	0	0	0	1	1	0	0	1	1	1	1	1	1	1	0	0	0	0	0
A250	A	540		0	0	0	0	0	0	0	0	0	0	0	0	0	0	0	0	0	0	0	0	0	0	0	0	0	0	0	0	0	0	1	1	1	0	1	1	1	1	1	1	1	0	0	0	0	0
A251	B1	101		0	0	0	0	0	0	0	0	0	0	0	0	0	0	0	0	0	0	0	0	0	0	0	0	0	1	1	1	1	1	1	1	1	1	1	1	1	1	1	1	1	0	0	0	0	0
A252	B1	101		0	0	0	0	0	0	0	0	0	0	0	0	0	0	0	0	0	0	0	0	0	0	0	0	0	1	1	1	1	1	1	1	1	1	1	1	1	1	1	1	1	0	0	0	0	0
A253	B1	101		0	0	0	0	0	0	0	0	0	0	0	0	0	0	0	0	0	0	0	0	0	0	0	0	0	1	1	1	1	1	1	1	1	1	1	1	1	1	1	1	1	0	0	0	0	0
A254	A	206	ExPEC/EPEC	0	1	0	0	0	0	0	0	0	0	0	0	0	0	0	0	0	0	0	0	0	0	0	0	0	1	1	1	1	1	1	1	1	1	1	1	1	1	1	1	1	0	0	0	0	0
A255	A	10		0	0	0	0	0	0	0	0	0	0	0	0	0	0	0	0	0	0	0	0	0	0	0	0	0	1	1	1	1	1	1	1	1	1	1	1	1	1	1	1	1	0	0	0	0	0
A256	A	542		0	0	0	0	0	0	0	0	0	0	0	0	0	0	0	0	0	0	0	0	0	0	0	0	0	1	1	1	1	1	1	1	1	1	1	1	1	1	1	1	1	0	0	0	0	0
A257	B1	23		0	0	0	0	0	0	1	1	0	0	0	0	0	0	0	0	0	0	0	0	0	0	0	0	0	1	1	1	1	1	1	1	1	1	1	1	1	1	1	1	1	1	1	1	1	0
A258	D	115		0	0	0	0	0	0	1	1	1	0	0	0	1	0	0	0	0	0	0	0	0	0	0	0	0	1	1	1	1	1	1	1	1	1	1	1	1	1	1	1	1	0	0	0	0	0
A259	B1	58		0	0	0	0	0	0	0	0	0	0	0	0	0	0	0	0	0	0	0	0	0	0	0	0	0	1	1	1	1	1	1	1	1	1	1	1	1	1	1	1	1	0	0	0	0	0
A26	B1	410		0	0	0	0	0	0	0	0	0	0	0	0	0	0	0	0	0	0	0	0	0	0	0	0	0	1	1	1	1	1	1	1	1	1	1	1	1	1	1	1	1	0	0	0	0	0
A260	B1	88		0	0	0	0	0	0	0	0	0	0	0	0	0	0	0	0	0	0	0	0	0	0	0	0	0	1	1	1	1	1	1	1	1	1	1	1	1	1	1	1	1	0	0	0	0	0
A261	G	117		0	0	0	0	0	0	0	0	0	0	0	0	0	0	0	0	0	0	0	0	0	0	0	0	0	1	1	1	1	1	1	1	1	1	1	1	1	1	1	1	1	0	0	0	0	0
A262	B1	410		0	0	0	0	0	0	0	0	0	0	0	0	0	0	0	0	0	0	0	0	0	0	0	0	0	1	1	1	1	1	1	1	1	1	1	1	1	1	1	1	1	0	0	0	0	0
A263	A	10		0	0	0	0	0	0	0	0	0	0	0	0	0	0	0	0	0	0	0	0	0	0	0	0	0	1	1	1	1	1	1	1	1	1	1	1	1	1	1	1	1	0	0	0	0	0
A264	B1	58		0	0	0	0	0	0	0	0	0	0	0	0	0	0	0	0	0	0	0	0	0	0	0	0	0	0	0	0	1	0	1	1	1	0	1	1	1	1	1	1	1	0	0	0	0	0
A265	B1	101		0	0	0	0	0	0	0	0	0	0	0	0	0	0	0	0	0	0	0	0	0	0	0	0	0	1	1	1	1	1	1	1	1	1	1	1	1	1	1	1	1	0	1	1	1	1
A266	B1	101		0	0	0	0	0	0	0	0	0	0	0	0	0	0	0	0	0	0	0	0	0	0	0	0	0	1	1	1	1	1	1	1	1	1	1	1	1	1	1	1	1	0	0	0	0	0
A267	B1	101		0	0	0	0	0	0	0	0	0	0	0	0	0	0	0	0	0	0	0	0	0	0	0	0	0	1	1	1	1	1	1	1	1	1	1	1	1	1	1	1	1	0	0	0	0	0
A268	A	746		0	0	0	0	0	0	0	0	0	0	0	0	0	0	0	0	0	0	0	0	0	0	0	0	0	1	1	1	1	1	1	1	1	1	1	1	1	0	0	1	1	0	0	0	0	0
A269	B1	1196		0	0	0	0	0	0	0	0	0	0	0	0	0	0	0	0	0	0	0	0	0	0	0	0	0	1	1	1	1	1	1	1	1	1	1	1	1	1	1	1	1	0	0	0	0	0
A27	A	206		0	0	0	0	0	0	0	0	0	0	0	0	0	0	0	0	0	0	0	0	0	0	0	0	0	1	1	1	1	1	1	1	1	1	1	1	1	1	1	1	1	0	1	0	0	0
A270	A	48	ExPEC/ETEC	0	0	1	0	0	0	0	0	0	0	0	0	0	0	0	0	0	0	0	0	0	0	0	0	0	1	1	1	0	1	0	1	0	1	1	0	1	0	0	0	1	0	1	0	0	0
A271	B1	88		0	0	0	0	0	0	0	0	0	0	0	0	0	0	0	0	0	0	0	0	0	0	0	0	0	1	1	1	1	1	1	1	1	1	1	1	1	1	1	1	1	0	1	1	1	1
A272	B1	410		0	0	0	0	0	0	0	0	0	0	0	0	0	0	0	0	0	0	0	0	0	0	0	0	0	1	1	1	1	1	1	1	1	1	1	1	1	1	1	1	1	0	0	0	0	0
A273	B1	156		0	0	0	0	0	0	0	0	0	0	0	0	0	0	0	0	0	0	0	0	0	0	0	0	0	1	1	1	1	1	1	1	1	1	1	1	1	1	1	1	1	0	0	0	0	0
A274	B1	156		0	0	0	0	0	0	0	0	0	0	0	0	0	0	0	0	0	0	0	0	0	0	0	0	0	1	1	1	1	1	1	1	1	1	1	1	1	1	1	1	1	0	0	0	0	0
A275	B1	156		0	0	0	0	0	0	0	0	0	0	0	0	0	0	0	0	0	0	0	0	0	0	0	0	0	1	1	1	1	1	1	1	1	1	1	1	1	1	1	1	1	0	0	0	0	0
A276	F	354	ExPEC/ETEC	0	0	0	0	0	0	0	0	0	0	0	0	0	1	1	1	1	1	1	0	0	0	0	0	0	1	1	1	1	1	1	1	1	1	1	1	1	1	1	1	1	0	0	0	0	0
A277	B1	410		0	0	0	0	0	0	0	0	0	0	0	0	0	0	0	0	0	0	0	0	0	0	0	0	0	1	1	1	1	1	1	1	1	1	1	1	1	1	1	1	1	0	0	0	0	0
A278	A	226		0	0	0	0	0	0	0	0	0	0	0	0	0	0	0	0	0	0	0	0	0	0	0	0	0	1	1	1	1	1	1	1	1	1	1	1	1	1	1	1	1	0	0	0	0	0
A279	B1	88		0	0	0	0	0	0	0	0	0	0	0	0	0	0	0	0	0	0	0	0	0	0	0	0	0	1	1	1	1	1	1	1	1	1	1	1	1	1	1	1	1	0	0	0	0	0
A28	B1	58		0	0	0	0	0	0	0	0	0	0	0	0	0	0	0	0	0	0	0	0	0	0	0	0	0	1	1	1	1	1	1	1	1	1	1	1	1	1	1	1	1	0	0	0	0	0
A280	B1	101		0	0	0	0	0	0	0	0	0	0	0	0	0	0	0	0	0	0	0	0	0	0	0	0	0	1	1	1	1	1	1	1	1	1	1	1	1	1	1	1	1	0	1	1	1	1
A281	G	117		0	0	0	0	0	0	0	0	0	0	0	0	0	0	0	0	0	0	0	0	0	0	0	0	0	1	1	1	1	1	1	1	1	1	1	1	1	1	1	1	1	0	0	0	0	0
A282	G	117		0	0	0	0	0	0	0	0	0	0	0	0	0	0	0	0	0	0	0	0	0	0	0	0	0	1	1	1	1	1	1	1	1	1	1	1	1	1	1	1	1	0	0	0	0	0
A283	A	48		0	0	0	0	0	0	0	0	0	0	0	0	0	0	0	0	0	0	0	0	0	0	0	0	0	0	0	0	0	0	1	1	1	0	1	1	1	1	1	1	1	0	0	0	0	0
A284	A	542		0	0	0	0	0	0	0	0	0	0	0	0	0	0	0	0	0	0	0	0	0	0	0	0	0	1	1	1	1	1	1	1	1	1	1	1	1	1	1	1	1	0	0	0	0	0
A285	G	117		0	0	0	0	0	0	0	0	0	0	0	0	0	0	0	0	0	0	0	0	0	0	0	0	0	1	1	1	1	1	1	1	1	1	1	1	1	1	1	1	1	0	0	0	0	0
A286	B1	410		0	0	0	0	0	0	0	0	0	0	0	0	0	0	0	0	0	0	0	0	0	0	0	0	0	1	1	1	1	1	1	1	1	1	1	1	1	1	1	1	1	0	0	0	0	0
A287	B1	23		0	0	0	0	0	0	0	0	0	0	0	0	0	0	0	0	0	0	0	0	0	0	0	0	0	1	1	1	1	1	1	1	1	1	1	1	1	1	1	1	1	0	0	0	0	0
A288	B1	410		0	0	0	0	0	0	0	0	0	0	0	0	0	0	0	0	0	0	0	0	0	0	0	0	0	1	1	1	1	1	1	1	1	1	1	1	1	1	1	1	1	0	0	0	0	0
A289	A	167		0	0	0	0	0	0	0	0	0	0	0	0	0	0	0	0	0	0	0	0	0	0	0	0	0	0	0	0	0	0	1	1	0	0	1	1	1	1	1	1	1	0	1	0	0	0
A29	A	617		0	0	0	0	0	0	0	0	0	0	0	0	0	0	0	0	0	0	0	0	0	0	0	0	0	0	0	0	0	0	1	1	0	0	1	1	1	1	1	1	1	0	0	0	0	0
A290	A	46		0	0	0	0	0	0	0	0	0	0	0	0	0	0	0	0	0	0	0	0	0	0	0	0	0	0	0	0	0	0	1	1	0	0	1	1	1	1	1	1	1	0	0	0	0	0
A291	B2	2088	ExPEC/EPEC	0	1	0	0	0	0	0	0	0	0	0	0	0	0	0	0	0	0	0	0	0	0	0	0	0	1	1	1	1	1	1	1	1	1	1	1	1	1	1	1	1	0	0	0	0	0
A292	G	117		0	0	0	0	0	0	0	0	0	0	0	0	0	0	0	0	0	0	0	0	0	0	0	0	0	1	1	1	1	1	1	1	1	1	1	1	1	1	1	1	1	0	0	0	0	0
A293	B1	410		0	0	0	0	0	0	0	0	0	0	0	0	0	0	0	0	0	0	0	0	0	0	0	0	0	0	0	0	1	0	1	1	1	0	1	1	1	1	1	1	1	0	0	0	0	0
A294	B1	101		0	0	0	0	0	0	0	0	0	0	0	0	0	0	0	0	0	0	0	0	0	0	0	0	0	1	0	1	1	1	1	1	1	1	1	1	1	1	1	1	1	0	0	0	0	0
A295	A	6730		0	0	0	0	0	0	0	0	0	0	0	0	0	0	0	0	0	0	0	0	0	0	0	0	0	1	1	1	1	1	1	1	1	1	1	0	1	0	0	0	1	0	0	0	0	0
A296	B1	224		0	0	0	0	0	0	0	0	0	0	0	0	0	0	0	0	0	0	0	0	0	0	0	0	0	1	1	1	1	1	1	1	1	1	1	1	1	1	1	1	1	0	0	0	0	0
A297	F	354	ExPEC/ETEC	0	0	0	0	0	0	0	0	0	0	0	0	0	1	1	1	1	1	1	0	0	0	0	0	0	1	1	1	1	1	1	1	1	1	1	1	1	1	1	1	1	0	0	0	0	0
A298	B1	616		0	0	0	0	0	0	0	0	0	0	0	0	0	0	0	0	0	0	0	0	0	0	0	0	0	1	1	1	1	1	1	1	1	1	1	1	1	1	1	1	1	0	1	0	0	0
A299	F	457	ExPEC/ETEC	0	0	0	0	0	0	0	0	0	0	0	0	0	1	1	1	1	1	1	0	0	0	0	0	0	1	1	1	1	1	1	1	1	1	1	1	1	1	1	1	1	1	1	1	1	1
A3	B1	410		0	0	0	0	0	0	0	0	0	0	0	0	0	0	0	0	0	0	0	0	0	0	0	0	0	1	1	1	1	1	1	1	1	1	1	1	1	1	1	1	1	0	0	0	0	0
A30	B1	101		0	0	0	0	0	0	0	0	0	0	0	0	0	0	0	0	0	0	0	0	0	0	0	0	0	1	1	1	1	1	1	1	1	1	1	1	1	1	1	1	1	0	0	0	0	0
A300	B1	877		0	0	0	0	0	0	0	0	0	0	0	0	0	0	0	0	0	0	0	0	0	0	0	0	0	1	1	1	1	1	1	1	1	1	1	1	1	1	1	1	1	0	0	0	0	0
A301	B1	410		0	0	0	0	0	0	0	0	0	0	0	0	0	0	0	0	0	0	0	0	0	0	0	0	0	1	1	1	1	1	1	1	1	1	1	1	1	1	1	1	1	1	1	1	1	0
A302	G	117		0	0	0	0	0	0	0	0	0	0	0	0	0	0	0	0	0	0	0	0	0	0	0	0	0	1	1	1	1	1	1	1	1	1	1	1	1	1	1	1	1	0	0	0	0	0
A303	A	3941		0	0	0	0	0	0	0	0	0	0	0	0	0	0	0	0	0	0	0	0	0	0	0	0	0	1	1	1	1	1	1	1	1	1	1	1	1	1	1	1	1	0	0	0	0	0
A304	B2	131		0	0	0	0	0	0	0	0	0	0	0	0	0	0	0	0	0	0	0	0	0	0	0	0	0	1	1	1	1	1	1	1	1	1	1	1	1	1	1	1	1	1	1	1	1	1
A305	B1	410		0	0	0	0	0	0	0	0	0	0	0	0	0	0	0	0	0	0	0	0	0	0	0	0	0	1	1	1	1	1	1	1	1	1	1	1	1	1	1	1	1	0	0	0	0	0
A306	B1	156		0	0	0	0	0	0	0	0	0	0	0	0	0	0	0	0	0	0	0	0	0	0	0	0	0	1	1	1	1	1	1	1	1	1	1	1	1	1	1	1	1	0	0	0	0	0
A307	D	69		0	0	0	0	0	0	0	0	0	0	0	0	0	0	0	0	0	0	0	0	0	0	0	0	0	1	1	1	1	1	1	1	1	1	1	1	1	1	1	1	1	0	0	0	0	0
A308	B1	410		0	0	0	0	0	0	0	0	0	0	0	0	0	0	0	0	0	0	0	0	0	0	0	0	0	1	1	1	1	1	1	1	1	1	1	1	1	1	1	1	1	0	0	0	0	0
A309	B1	101		0	0	0	0	0	0	0	0	0	0	0	0	0	0	0	0	0	0	0	0	0	0	0	0	0	1	1	1	1	1	1	1	1	1	1	1	1	1	1	1	1	0	1	1	1	1
A31	B1	297		0	0	0	0	0	0	0	0	0	0	0	0	0	0	0	0	0	0	0	0	0	0	0	0	0	1	1	1	1	1	1	1	1	1	1	1	1	1	1	1	1	0	0	0	0	0
A310	B1	101		0	0	0	0	0	0	0	0	0	0	0	0	0	0	0	0	0	0	0	0	0	0	0	0	0	1	1	1	1	1	1	1	1	1	1	1	1	1	1	1	1	0	1	0	0	0
A311	B1	88		0	0	0	0	0	0	0	0	0	0	0	0	0	0	0	0	0	0	0	0	0	0	0	0	0	1	1	1	1	1	1	1	1	1	1	1	1	1	1	1	1	0	0	0	0	0
A312	F	354	ExPEC/ETEC	0	0	0	0	0	0	0	0	0	0	0	0	0	1	1	1	1	1	1	0	0	0	0	0	0	1	1	1	1	1	1	1	1	1	1	1	1	1	1	1	1	0	0	0	0	0
A313	A	617		0	0	0	0	0	0	0	0	0	0	0	0	0	0	0	0	0	0	0	0	0	0	0	0	0	0	0	0	0	0	1	1	0	0	1	1	1	1	1	1	1	0	0	0	0	0
A314	B1	2973		0	0	0	0	0	0	0	0	0	0	0	0	0	0	0	0	0	0	0	0	0	0	0	0	0	1	1	1	1	1	1	1	1	1	1	1	1	1	1	1	1	0	1	0	0	0
A315	B1	877		0	0	0	0	0	0	0	0	0	0	0	0	0	0	0	0	0	0	0	0	0	0	0	0	0	1	0	1	1	1	1	1	1	1	1	1	1	1	1	1	1	0	0	0	0	0
A316	B1	1724		0	0	0	0	0	0	0	0	0	0	0	0	0	0	0	0	0	0	0	0	0	0	0	0	0	1	1	1	1	1	1	1	1	1	1	1	1	1	1	1	1	0	0	0	0	0
A317	B1	-		0	0	0	0	0	0	0	0	0	0	0	0	0	0	0	0	0	0	0	0	0	0	0	0	0	1	1	1	0	1	1	1	1	1	1	1	1	1	1	1	1	0	0	0	0	0
A318	A	361		0	0	0	0	0	0	0	0	0	0	0	0	0	0	0	0	0	0	0	0	0	0	0	0	0	1	1	1	0	1	1	1	1	1	1	1	1	1	1	1	1	0	0	0	0	0
A319	A	-		0	0	0	0	0	0	0	0	0	0	0	0	0	0	0	0	0	0	0	0	0	0	0	0	0	0	0	0	0	0	0	1	0	0	0	0	0	0	0	0	1	0	0	0	0	0
A32	B1	88		0	0	0	0	0	0	0	0	0	0	0	0	0	0	0	0	0	0	0	0	0	0	0	0	0	1	1	1	1	1	1	1	1	1	1	1	1	1	1	1	1	0	1	1	1	1
A320	A	206		0	0	0	0	0	0	0	0	0	0	0	0	0	0	0	0	0	0	0	0	0	0	0	0	0	0	0	0	0	0	1	1	1	0	1	1	1	1	1	1	1	0	0	0	0	0
A321	F	457	ExPEC/ETEC	0	0	0	0	0	0	0	0	0	0	0	0	0	1	1	1	1	1	1	0	0	0	0	0	0	1	1	1	1	1	1	1	1	1	1	1	1	1	1	1	1	0	0	0	0	0
A322	E	7618		0	0	0	0	0	0	0	0	0	0	0	0	0	0	0	0	0	0	0	0	0	0	0	0	0	1	1	1	1	1	1	1	1	1	1	1	1	1	1	1	1	0	0	0	0	0
A323	A	100		0	0	0	0	0	0	0	0	0	0	0	0	0	0	0	0	0	0	0	0	0	0	0	0	0	1	1	1	1	1	1	1	1	1	0	0	0	0	1	1	1	0	0	0	0	0
A324	A	617		0	0	0	0	0	0	0	0	0	0	0	0	0	0	0	0	0	0	0	0	0	0	0	0	0	0	0	0	0	0	1	1	0	0	1	1	1	1	1	1	1	0	0	0	0	0
A325	B1	410		0	0	0	0	0	0	0	0	0	0	0	0	0	0	0	0	0	0	0	0	0	0	0	0	0	1	1	1	1	1	1	1	1	1	1	1	1	1	1	1	1	0	0	0	0	0
A326	B1	410		0	0	0	0	0	0	0	0	0	0	0	0	0	0	0	0	0	0	0	0	0	0	0	0	0	1	1	1	1	1	1	1	1	1	1	1	1	1	1	1	1	0	0	0	0	0
A327	A	744		0	0	0	0	0	0	0	0	0	0	0	0	0	0	0	0	0	0	0	0	0	0	0	0	0	1	1	1	1	1	1	1	1	1	1	1	1	1	1	1	1	0	0	0	0	0
A328	A	206		0	0	0	0	0	0	0	0	0	0	0	0	0	0	0	0	0	0	0	0	0	0	0	0	0	1	1	1	1	1	1	1	1	1	1	1	1	1	1	1	1	0	0	0	0	0
A329	B1	224		0	0	0	0	0	0	0	0	0	0	0	0	0	0	0	0	0	0	0	0	0	0	0	0	0	1	1	1	1	1	1	1	1	1	1	1	1	1	1	1	1	0	0	0	0	0
A33	B1	2599		0	0	0	0	0	0	0	0	0	0	0	0	0	0	0	0	0	0	0	0	0	0	0	0	0	1	1	1	1	1	1	1	1	1	1	1	1	1	1	1	1	0	0	0	0	0
A330	B1	101		0	0	0	0	0	0	0	0	0	0	0	0	0	0	0	0	0	0	0	0	0	0	0	0	0	1	1	1	1	1	1	1	1	1	1	1	1	1	1	1	1	0	0	0	0	0
A331	B1	101		0	0	0	0	0	0	0	0	0	0	0	0	0	0	0	0	0	0	0	0	0	0	0	0	0	1	1	1	1	1	1	1	1	1	1	1	1	1	1	1	1	0	1	0	0	0
A332	A	617		0	0	0	0	0	0	0	0	0	0	0	0	0	0	0	0	0	0	0	0	0	0	0	0	0	0	0	0	0	0	1	1	0	0	1	1	1	1	1	1	1	0	0	0	0	0
A333	A	10		0	0	0	0	0	0	0	0	0	0	0	0	0	0	0	0	0	0	0	0	0	0	0	0	0	0	0	0	0	0	1	1	0	0	1	1	1	1	1	1	1	0	0	0	0	0
A334	B1	101		0	0	0	0	0	0	0	0	0	0	0	0	0	0	0	0	0	0	0	0	0	0	0	0	0	1	1	1	1	1	1	1	1	1	1	1	1	1	1	1	1	0	0	0	0	0
A335	B1	156		0	0	0	0	0	0	0	0	0	0	0	0	0	0	0	0	0	0	0	0	0	0	0	0	0	1	1	1	1	1	1	1	1	1	1	1	1	1	1	1	1	0	0	0	0	0
A336	A	617		0	0	0	0	0	0	0	0	0	0	0	0	0	0	0	0	0	0	0	0	0	0	0	0	0	0	0	0	0	0	1	1	0	0	1	1	1	1	1	1	1	0	0	0	0	0
A337	B1	101		0	0	0	0	0	0	0	0	0	0	0	0	0	0	0	0	0	0	0	0	0	0	0	0	0	1	1	1	1	1	1	1	1	1	1	1	1	1	1	1	1	0	0	0	0	0
A338	B1	410		0	0	0	0	0	0	0	0	0	0	0	0	0	0	0	0	0	0	0	0	0	0	0	0	0	1	1	1	1	1	1	1	1	1	1	1	1	1	1	1	1	0	0	0	0	0
A339	F	354	ExPEC/ETEC	0	0	0	0	0	0	0	0	0	0	0	0	0	1	1	1	1	1	1	0	0	0	0	0	0	1	1	1	1	1	1	1	1	1	1	1	1	1	1	1	1	0	0	0	0	0
A34	B1	2179		0	0	0	0	0	0	0	0	0	0	0	0	0	0	0	0	0	0	0	0	0	0	0	0	0	1	1	1	1	1	1	1	1	1	1	1	1	1	1	1	1	0	0	0	0	0
A340	A	617		0	0	0	0	0	0	0	0	0	0	0	0	0	0	0	0	0	0	0	0	0	0	0	0	0	0	0	0	0	0	1	1	0	0	1	1	1	1	1	1	1	0	0	0	0	0
A341	A	617		0	0	0	0	0	0	0	0	0	0	0	0	0	0	0	0	0	0	0	0	0	0	0	0	0	0	0	0	0	0	1	1	0	0	1	1	1	1	1	1	1	0	0	0	0	0
A342	A	10		0	0	0	0	0	0	0	0	0	0	0	0	0	0	0	0	0	0	0	0	0	0	0	0	0	1	1	1	1	1	1	1	1	1	1	1	1	1	1	1	1	0	0	0	0	0
A343	A	10	ExPEC/EHEC	1	0	0	0	0	0	0	0	0	0	0	0	0	0	0	0	0	0	0	0	0	0	0	0	0	1	1	1	1	1	1	1	1	1	1	1	1	1	1	1	1	0	0	0	0	0
A344	G	117		0	0	0	0	0	0	0	0	0	0	0	0	0	0	0	0	0	0	0	0	0	0	0	0	0	1	1	1	1	1	1	1	1	1	1	1	1	1	1	1	1	1	1	1	1	1
A345	A	206		0	0	0	0	0	0	0	0	0	0	0	0	0	0	0	0	0	0	0	0	0	0	0	0	0	1	1	1	1	1	1	1	1	1	1	1	1	1	1	1	1	0	1	0	0	0
A346	A	542		0	0	0	0	0	0	0	0	0	0	0	0	0	0	0	0	0	0	0	0	0	0	0	0	0	1	1	1	1	1	1	1	1	1	1	1	1	1	1	1	1	0	0	0	0	0
A347	B1	224		0	0	0	0	0	0	0	0	0	0	0	0	0	0	0	0	0	0	0	0	0	0	0	0	0	1	1	1	1	1	1	1	1	1	1	1	1	1	1	1	1	0	0	0	0	0
A348	F	354	ExPEC/ETEC	0	0	0	0	0	0	0	0	0	0	0	0	0	1	1	1	1	1	1	0	0	0	0	0	0	1	1	1	1	1	1	1	1	1	1	1	1	1	1	1	1	0	0	0	0	0
A349	A	-		0	0	0	0	0	0	0	0	0	0	0	0	0	0	0	0	0	0	0	0	0	0	0	0	0	1	1	1	1	1	1	1	1	1	1	1	1	1	1	1	1	0	0	0	0	0
A35	B1	8932		0	0	0	0	0	0	0	0	0	0	0	0	0	0	0	0	0	0	0	0	0	0	0	0	0	1	1	1	1	1	1	1	1	1	1	1	1	1	1	1	1	0	0	0	0	0
A350	A	167		0	0	0	0	0	0	0	0	0	0	0	0	0	0	0	0	0	0	0	0	0	0	0	0	0	0	0	0	0	0	1	1	0	0	1	1	1	1	1	1	1	0	0	0	0	0
A351	B1	101		0	0	0	0	0	0	0	0	0	0	0	0	0	0	0	0	0	0	0	0	0	0	0	0	0	1	1	1	1	1	1	1	1	1	1	1	1	1	1	1	1	0	0	0	0	0
A352	A	617		0	0	0	0	0	0	0	0	0	0	0	0	0	0	0	0	0	0	0	0	0	0	0	0	0	0	0	0	0	0	0	0	0	0	1	1	1	1	1	1	1	0	0	0	0	0
A353	A	609		0	0	0	0	0	0	0	0	0	0	0	0	0	0	0	0	0	0	0	0	0	0	0	0	0	0	0	0	0	0	1	1	1	0	1	1	1	1	1	1	1	0	0	0	0	0
A354	B1	410		0	0	0	0	0	0	0	0	0	0	0	0	0	0	0	0	0	0	0	0	0	0	0	0	0	1	1	1	1	1	1	1	1	1	1	1	1	1	1	1	1	0	0	0	0	0
A355	B1	88		0	0	0	0	0	0	0	0	0	0	0	0	0	0	0	0	0	0	0	0	0	0	0	0	0	1	1	1	1	1	1	1	1	1	1	1	1	1	1	1	1	0	0	0	0	0
A356	B1	88		0	0	0	0	0	0	0	0	0	0	0	0	0	0	0	0	0	0	0	0	0	0	0	0	0	1	1	1	1	1	1	1	1	1	1	1	1	1	1	1	1	0	0	0	0	0
A357	A	100		0	0	0	0	0	0	0	0	0	0	0	0	0	0	0	0	0	0	0	0	0	0	0	0	0	1	1	1	1	1	1	1	1	1	1	1	1	1	1	1	1	0	0	0	0	0
A358	A	48		0	0	0	0	0	0	0	0	0	0	0	0	0	0	0	0	0	0	0	0	0	0	0	0	0	1	1	1	1	1	1	1	1	1	1	1	1	1	1	1	1	0	0	0	0	0
A359	B1	410		0	0	0	0	0	0	0	0	0	0	0	0	0	0	0	0	0	0	0	0	0	0	0	0	0	1	1	1	1	1	1	1	1	1	1	1	1	1	1	1	1	0	0	0	0	0
A36	A	744		0	0	0	0	0	0	0	0	0	0	0	0	0	0	0	0	0	0	0	0	0	0	0	0	0	1	1	1	1	1	1	1	1	1	1	1	1	1	1	1	1	0	0	0	0	0
A360	B1	101		0	0	0	0	0	0	0	0	0	0	0	0	0	0	0	0	0	0	0	0	0	0	0	0	0	1	1	1	1	1	1	1	1	1	1	1	1	1	1	1	1	0	0	0	0	0
A361	B1	88		0	0	0	0	0	0	0	0	0	0	0	0	0	0	0	0	0	0	0	0	0	0	0	0	0	1	1	1	1	1	1	1	1	1	1	1	1	1	1	1	1	0	1	0	0	0
A362	B1	410		0	0	0	0	0	0	0	0	0	0	0	0	0	0	0	0	0	0	0	0	0	0	0	0	0	1	1	1	1	1	1	1	1	1	1	1	1	1	1	1	1	0	0	0	0	0
A363	F	354	ExPEC/ETEC	0	0	0	0	0	0	0	0	0	0	0	0	0	1	1	1	1	1	1	0	0	0	0	0	0	1	1	1	1	1	1	1	1	1	1	1	1	1	1	1	1	0	0	0	0	0
A364	A	3014		0	0	0	0	0	0	0	0	0	0	0	0	0	0	0	0	0	0	0	0	0	0	0	0	0	0	0	0	1	0	1	1	1	1	1	1	1	1	1	1	1	0	0	0	0	0
A365	B1	641	ExPEC/ETEC	0	0	1	0	0	0	0	0	0	0	0	0	0	0	0	0	0	0	0	0	0	0	0	0	0	1	1	1	1	1	1	1	1	1	1	1	1	1	1	1	1	0	0	0	0	0
A366	A	540		0	0	0	0	0	0	0	0	0	0	0	0	0	0	0	0	0	0	0	0	0	0	0	0	0	0	0	0	0	0	1	1	1	0	1	1	1	1	1	1	1	0	0	0	0	0
A367	B1	58		0	0	0	0	0	0	0	0	0	0	0	0	0	0	0	0	0	0	0	0	0	0	0	0	0	0	0	0	1	0	0	1	0	0	1	1	1	1	1	1	1	0	0	0	0	0
A368	B1	101		0	0	0	0	0	0	0	0	0	0	0	0	0	0	0	0	0	0	0	0	0	0	0	0	0	1	1	1	1	1	1	1	1	1	1	1	1	1	1	1	1	0	1	1	1	1
A369	B1	602		0	0	0	0	0	0	0	0	0	0	0	0	0	0	0	0	0	0	0	0	0	0	0	0	0	1	1	1	1	1	1	1	1	1	1	1	1	1	1	1	1	0	0	0	0	0
A37	B1	23		0	0	0	0	0	0	0	0	0	0	0	0	0	0	0	0	0	0	0	0	0	0	0	0	0	1	1	1	1	1	1	1	1	1	1	1	1	1	1	1	1	0	0	0	0	0
A370	B1	101		0	0	0	0	0	0	0	0	0	0	0	0	0	0	0	0	0	0	0	0	0	0	0	0	0	1	1	1	1	1	1	1	1	1	1	1	1	1	1	1	1	0	1	0	0	0
A371	B1	58		0	0	0	0	0	0	0	0	0	0	0	0	0	0	0	0	0	0	0	0	0	0	0	0	0	1	1	1	1	1	1	1	1	1	1	1	1	1	1	1	1	0	0	0	0	0
A372	A	206		0	0	0	0	0	0	0	0	0	0	0	0	0	0	0	0	0	0	0	0	0	0	0	0	0	1	1	1	1	1	1	1	1	1	1	1	1	1	1	1	1	0	0	0	0	0
A373	A	167		0	0	0	0	0	0	0	0	0	0	0	0	0	0	0	0	0	0	0	0	0	0	0	0	0	0	0	0	0	0	1	1	0	0	1	1	1	1	1	1	1	0	0	0	0	0
A374	B1	20	ExPEC/EPEC	0	1	0	0	0	0	0	0	0	0	0	0	0	0	0	0	0	0	0	0	0	0	0	0	0	1	1	1	1	1	1	1	1	1	1	1	1	1	1	1	1	0	0	0	0	0
A375	B1	58		0	0	0	0	0	0	0	0	0	0	0	0	0	0	0	0	0	0	0	0	0	0	0	0	0	0	0	0	1	0	0	1	0	0	1	1	1	1	1	1	1	0	0	0	0	0
A376	A	48		0	0	0	0	0	0	0	0	0	0	0	0	0	0	0	0	0	0	0	0	0	0	0	0	0	1	1	1	0	1	1	1	1	1	1	1	1	1	1	1	1	0	0	0	0	0
A377	B1	410		0	0	0	0	0	0	0	0	0	0	0	0	0	0	0	0	0	0	0	0	0	0	0	0	0	1	1	1	1	1	1	1	1	1	1	1	1	1	1	1	1	0	0	0	0	0
A378	B1	88		0	0	0	0	0	0	0	0	0	0	0	0	0	0	0	0	0	0	0	0	0	0	0	0	0	1	1	1	1	1	1	1	1	1	1	1	1	1	1	1	1	0	0	0	0	0
A379	B1	101		0	0	0	0	0	0	0	0	0	0	0	0	0	0	0	0	0	0	0	0	0	0	0	0	0	0	1	1	1	1	1	1	1	1	1	1	1	1	1	1	1	0	0	0	0	0
A38	B1	410		0	0	0	0	0	0	0	0	0	0	0	0	0	0	0	0	0	0	0	0	0	0	0	0	0	1	1	1	1	1	1	1	1	1	1	1	1	1	1	1	1	0	0	0	0	0
A380	A	167		0	0	0	0	0	0	0	0	0	0	0	0	0	0	0	0	0	0	0	0	0	0	0	0	0	0	0	0	0	0	1	1	0	0	1	1	1	1	1	1	1	0	1	0	0	0
A381	A	10		0	0	0	0	0	0	0	0	0	0	0	0	0	0	0	0	0	0	0	0	0	0	0	0	0	1	1	1	1	1	1	1	1	1	1	1	1	1	1	1	1	0	0	0	0	0
A382	B1	410		0	0	0	0	0	0	0	0	0	0	0	0	0	0	0	0	0	0	0	0	0	0	0	0	0	1	1	1	1	1	1	1	1	1	1	1	1	1	1	1	1	0	0	0	0	0
A383	B1	410		0	0	0	0	0	0	0	0	0	0	0	0	0	0	0	0	0	0	0	0	0	0	0	0	0	1	1	1	1	1	1	1	1	1	1	1	1	1	1	1	1	0	1	0	0	0
A384	A	542		0	0	0	0	0	0	0	0	0	0	0	0	0	0	0	0	0	0	0	0	0	0	0	0	0	1	1	1	0	1	1	1	1	1	1	1	1	1	1	1	1	0	0	0	0	0
A385	B1	410		0	0	0	0	0	0	0	0	0	0	0	0	0	0	0	0	0	0	0	0	0	0	0	0	0	1	1	1	1	1	1	1	1	1	1	1	1	1	1	1	1	0	0	0	0	0
A386	A	6395		0	0	0	0	0	0	0	0	0	0	0	0	0	0	0	0	0	0	0	0	0	0	0	0	0	0	0	0	0	0	1	1	0	0	1	1	1	1	1	1	1	0	0	0	0	0
A387	B1	711		0	0	0	0	0	0	0	0	0	0	0	0	0	0	0	0	0	0	0	0	0	0	0	0	0	1	1	1	1	1	1	1	1	1	1	1	1	1	1	1	1	0	0	0	0	0
A388	A	226		0	0	0	0	0	0	0	0	0	0	0	0	0	0	0	0	0	0	0	0	0	0	0	0	0	1	1	1	1	1	1	1	1	1	1	1	1	1	1	1	1	0	0	0	0	0
A389	B1	410		0	0	0	0	0	0	0	0	0	0	0	0	0	0	0	0	0	0	0	0	0	0	0	0	0	1	1	1	1	1	1	1	1	1	1	1	1	1	1	1	1	0	0	0	0	0
A39	B1	58		0	0	0	0	0	0	0	0	0	0	0	0	0	0	0	0	0	0	0	0	0	0	0	0	0	1	1	1	1	1	1	1	1	1	1	1	1	1	1	1	1	0	0	0	0	0
A390	B1	345		0	0	0	0	0	0	0	0	0	0	0	0	0	0	0	0	0	0	0	0	0	0	0	0	0	1	1	1	1	1	1	1	1	1	1	1	1	1	1	1	1	0	0	0	0	0
A391	D	69		0	0	0	0	0	0	0	0	0	0	0	0	0	0	0	0	0	0	0	0	0	0	0	0	0	1	1	1	1	1	1	1	1	1	1	1	1	1	1	1	1	0	1	0	0	0
A392	B1	410		0	0	0	0	0	0	0	0	0	0	0	0	0	0	0	0	0	0	0	0	0	0	0	0	0	1	1	1	1	1	1	1	1	1	1	1	1	1	1	1	1	0	0	0	0	0
A393	B1	88		0	0	0	0	0	0	0	0	0	0	0	0	0	0	0	0	0	0	0	0	0	0	0	0	0	1	1	1	1	1	1	1	1	1	1	1	1	1	1	1	1	0	0	0	0	0
A394	B1	156		0	0	0	0	0	0	0	0	0	0	0	0	0	0	0	0	0	0	0	0	0	0	0	0	0	1	1	1	1	1	1	1	1	1	1	1	1	1	1	1	1	0	0	0	0	0
A395	B1	156		0	0	0	0	0	0	0	0	0	0	0	0	0	0	0	0	0	0	0	0	0	0	0	0	0	1	1	1	1	1	1	1	1	1	1	1	1	1	1	1	1	0	0	0	0	0
A396	B1	101		0	0	0	0	0	0	0	0	0	0	0	0	0	0	0	0	0	0	0	0	0	0	0	0	0	1	0	1	1	1	1	1	1	1	1	1	1	1	1	1	1	0	0	0	0	0
A397	B1	101		0	0	0	0	0	0	0	0	0	0	0	0	0	0	0	0	0	0	0	0	0	0	0	0	0	1	1	1	1	1	1	1	1	1	1	1	1	1	1	1	1	0	0	0	0	0
A398	A	10		0	0	0	0	0	0	0	0	0	0	0	0	0	0	0	0	0	0	0	0	0	0	0	0	0	1	1	1	1	1	1	1	1	1	1	1	1	1	1	1	1	0	0	0	0	0
A399	F	457	ExPEC/ETEC	0	0	0	0	0	0	0	0	0	0	0	0	0	1	1	1	1	1	1	0	0	0	0	0	0	1	1	1	1	1	1	1	1	1	1	1	1	1	1	1	1	1	1	1	1	1
A4	B1	410		0	0	0	0	0	0	0	0	0	0	0	0	0	0	0	0	0	0	0	0	0	0	0	0	0	1	1	1	1	1	1	1	1	1	1	1	1	1	1	1	1	0	0	0	0	0
A40	G	117		0	0	0	0	0	0	0	0	0	0	0	0	0	0	0	0	0	0	0	0	0	0	0	0	0	1	1	1	1	1	1	1	1	1	1	1	1	1	1	1	1	0	1	0	0	0
A400	A	206		0	0	0	0	0	0	0	0	0	0	0	0	0	0	0	0	0	0	0	0	0	0	0	0	0	1	1	1	1	1	1	1	1	1	1	1	1	1	1	1	1	0	1	0	0	0
A401	B1	410		0	0	0	0	0	0	0	0	0	0	0	0	0	0	0	0	0	0	0	0	0	0	0	0	0	1	1	1	1	1	1	1	1	1	1	1	1	1	1	1	1	0	0	0	0	0
A402	B1	75		0	0	0	0	0	0	0	0	0	0	0	0	0	0	0	0	0	0	0	0	0	0	0	0	0	1	1	1	1	1	1	1	1	1	1	1	1	1	1	1	1	0	0	0	0	0
A403	B1	410		0	0	0	0	0	0	0	0	0	0	0	0	0	0	0	0	0	0	0	0	0	0	0	0	0	1	1	1	1	1	1	1	1	1	1	1	1	1	1	1	1	0	0	0	0	0
A404	G	117		0	0	0	0	0	0	0	0	0	0	0	0	0	0	0	0	0	0	0	0	0	0	0	0	0	1	1	1	1	1	1	1	1	1	1	1	1	1	1	1	1	1	1	1	1	1
A405	B1	88		0	0	0	0	0	0	0	0	0	0	0	0	0	0	0	0	0	0	0	0	0	0	0	0	0	1	1	1	1	1	1	1	1	1	1	1	1	1	1	1	1	0	0	0	0	0
A407	A	744		0	0	0	0	0	0	0	0	0	0	0	0	0	0	0	0	0	0	0	0	0	0	0	0	0	1	1	1	1	1	1	1	1	1	1	1	1	1	1	1	1	0	0	0	0	0
A408	B1	88		0	0	0	0	0	0	0	0	0	0	0	0	0	0	0	0	0	0	0	0	0	0	0	0	0	1	1	1	1	1	1	1	1	1	1	1	1	1	1	1	1	0	1	1	1	1
A409	B1	88		0	0	0	0	0	0	0	0	0	0	0	0	0	0	0	0	0	0	0	0	0	0	0	0	0	1	1	1	1	1	1	1	1	1	1	1	1	1	1	1	1	0	0	0	0	0
A41	B1	88		0	0	0	0	0	0	0	0	0	0	0	0	0	0	0	0	0	0	0	0	0	0	0	0	0	1	1	1	1	1	1	1	1	1	1	1	1	1	1	1	1	0	1	1	1	1
A410	A	206		0	0	0	0	0	0	0	0	0	0	0	0	0	0	0	0	0	0	0	0	0	0	0	0	0	1	1	1	1	1	1	1	1	1	1	1	1	1	1	1	1	0	0	0	0	0
A411	A	744		0	0	0	0	0	0	0	0	0	0	0	0	0	0	0	0	0	0	0	0	0	0	0	0	0	1	1	1	1	1	1	1	1	1	1	1	1	1	1	1	1	0	0	0	0	0
A412	B1	156		0	0	0	0	0	0	0	0	0	0	0	0	0	0	0	0	0	0	0	0	0	0	0	0	0	1	1	1	1	1	1	1	1	1	1	1	1	1	1	1	1	0	0	0	0	0
A413	A	10		0	0	0	0	0	0	0	0	0	0	0	0	0	0	0	0	0	0	0	0	0	0	0	0	0	1	1	1	1	1	1	1	1	1	1	1	1	1	1	1	1	0	0	0	0	0
A414	F	354	ExPEC/ETEC	0	0	0	0	0	0	0	0	0	0	0	0	0	1	1	1	1	1	1	0	0	0	0	0	0	1	1	1	1	1	1	1	1	1	1	1	1	1	1	1	1	0	1	0	0	0
A415	B1	156		0	0	0	0	0	0	0	0	0	0	0	0	0	0	0	0	0	0	0	0	0	0	0	0	0	1	1	1	1	1	1	1	1	1	1	1	1	1	1	1	1	0	0	0	0	0
A416	A	746		0	0	0	0	0	0	0	0	0	0	0	0	0	0	0	0	0	0	0	0	0	0	0	0	0	1	1	1	1	1	1	1	1	1	1	1	1	0	0	1	1	0	0	0	0	0
A417	A	744		0	0	0	0	0	0	0	0	0	0	0	0	0	0	0	0	0	0	0	0	0	0	0	0	0	1	1	1	1	1	1	1	1	1	1	1	1	1	1	1	1	0	0	0	0	0
A418	B1	101		0	0	0	0	0	0	0	0	0	0	0	0	0	0	0	0	0	0	0	0	0	0	0	0	0	1	1	1	1	1	1	1	1	1	1	1	1	1	1	1	1	0	0	0	0	0
A419	G	117		0	0	0	0	0	0	0	0	0	0	0	0	0	0	0	0	0	0	0	0	0	0	0	0	0	1	1	1	1	1	1	1	1	1	1	1	1	1	1	1	1	1	1	1	1	1
A42	B1	88		0	0	0	0	0	0	0	0	0	0	0	0	0	0	0	0	0	0	0	0	0	0	0	0	0	1	1	1	1	1	1	1	1	1	1	1	1	1	1	1	1	0	0	0	0	0
A420	B1	88		0	0	0	0	0	0	0	0	0	0	0	0	0	0	0	0	0	0	0	0	0	0	0	0	0	1	1	1	1	1	1	1	1	1	1	1	1	1	1	1	1	0	0	0	0	0
A421	F	457	ExPEC/ETEC	0	0	0	0	0	0	0	0	0	0	0	0	0	1	1	1	1	1	1	0	0	0	0	0	0	1	1	1	1	1	1	1	1	1	1	1	1	1	1	1	1	0	0	0	0	0
A422	B1	58		0	0	0	0	0	0	0	0	0	0	0	0	0	0	0	0	0	0	0	0	0	0	0	0	0	1	1	1	1	1	1	1	1	1	1	1	1	1	1	1	1	0	0	0	0	0
A423	A	617		0	0	0	0	0	0	0	0	0	0	0	0	0	0	0	0	0	0	0	0	0	0	0	0	0	0	0	0	0	0	1	1	0	0	1	1	1	1	1	1	1	0	1	0	0	0
A424	A	617		0	0	0	0	0	0	0	0	0	0	0	0	0	0	0	0	0	0	0	0	0	0	0	0	0	0	0	0	0	0	0	1	0	0	1	1	1	1	1	1	1	0	0	0	0	0
A425	B1	410		0	0	0	0	0	0	0	0	0	0	0	0	0	0	0	0	0	0	0	0	0	0	0	0	0	1	1	1	1	1	1	1	1	1	1	1	1	1	1	1	1	0	0	0	0	0
A426	B1	101		0	0	0	0	0	0	0	0	0	0	0	0	0	0	0	0	0	0	0	0	0	0	0	0	0	1	1	1	1	1	1	1	1	1	1	1	1	1	1	1	1	0	0	0	0	0
A427	B1	155	ExPEC/ETEC	0	0	0	0	0	0	0	0	0	0	0	0	0	0	0	0	0	0	0	1	1	1	1	1	0	1	1	1	1	1	1	1	1	1	1	1	1	1	1	1	1	0	0	0	0	0
A428	A	617		0	0	0	0	0	0	0	0	0	0	0	0	0	0	0	0	0	0	0	0	0	0	0	0	0	0	0	0	0	0	1	1	0	0	1	1	1	1	1	1	1	0	1	0	0	0
A429	A	46		0	0	0	0	0	0	0	0	0	0	0	0	0	0	0	0	0	0	0	0	0	0	0	0	0	0	0	0	0	0	1	1	1	0	1	1	1	1	1	1	1	0	0	0	0	0
A43	F	354	ExPEC/ETEC	0	0	0	0	0	0	0	0	0	0	0	0	0	1	0	1	1	1	1	0	0	0	0	0	0	1	1	1	1	1	1	1	1	1	1	1	1	1	1	1	1	0	0	0	0	0
A430	B1	410		0	0	0	0	0	0	0	0	0	0	0	0	0	0	0	0	0	0	0	0	0	0	0	0	0	0	0	0	1	0	1	1	1	0	1	1	1	1	1	1	1	0	0	0	0	0
A431	A	1684		0	0	0	0	0	0	0	0	0	0	0	0	0	0	0	0	0	0	0	0	0	0	0	0	0	1	1	1	0	1	1	1	1	1	1	1	1	1	1	1	1	0	0	0	0	0
A432	A	744		0	0	0	0	0	0	0	0	0	0	0	0	0	0	0	0	0	0	0	0	0	0	0	0	0	1	1	1	1	1	1	1	1	1	1	1	1	1	1	1	1	0	0	0	0	0
A433	A	10		0	0	0	0	0	0	0	0	0	0	0	0	0	0	0	0	0	0	0	0	0	0	0	0	0	1	1	1	1	1	1	1	1	1	1	1	1	1	1	1	1	0	0	0	0	0
A436	F	457	ExPEC/ETEC	0	0	0	0	0	0	0	0	0	0	0	0	0	1	1	1	1	1	1	0	0	0	0	0	0	1	1	1	1	1	1	1	1	1	1	1	1	1	1	1	1	1	1	1	1	1
A437	A	744		0	0	0	0	0	0	0	0	0	0	0	0	0	0	0	0	0	0	0	0	0	0	0	0	0	1	1	1	1	1	1	1	1	1	1	1	1	0	1	1	1	0	0	0	0	0
A438	B1	156		0	0	0	0	0	0	0	0	0	0	0	0	0	0	0	0	0	0	0	0	0	0	0	0	0	1	1	1	1	1	1	1	1	1	1	1	1	1	1	1	1	0	0	0	0	0
A439	A	746		0	0	0	0	0	0	0	0	0	0	0	0	0	0	0	0	0	0	0	0	0	0	0	0	0	0	0	0	0	0	1	1	1	0	1	1	1	1	1	1	1	0	0	0	0	0
A44	B1	410		0	0	0	0	0	0	0	0	0	0	0	0	0	0	0	0	0	0	0	0	0	0	0	0	0	1	1	1	1	1	1	1	1	1	1	1	1	1	1	1	1	0	0	0	0	0
A440	A	206		0	0	0	0	0	0	0	0	0	0	0	0	0	0	0	0	0	0	0	0	0	0	0	0	0	1	1	1	1	1	1	1	1	1	1	1	1	1	1	1	1	0	0	0	0	0
A441	B1	101		0	0	0	0	0	0	0	0	0	0	0	0	0	0	0	0	0	0	0	0	0	0	0	0	0	0	1	1	1	0	1	1	1	1	1	1	1	1	1	1	1	0	1	1	1	0
A442	A	48		0	0	0	0	0	0	0	0	0	0	0	0	0	0	0	0	0	0	0	0	0	0	0	0	0	1	1	1	0	1	1	1	1	1	1	1	1	1	1	1	1	0	0	0	0	0
A443	A	167		0	0	0	0	0	0	0	0	0	0	0	0	0	0	0	0	0	0	0	0	0	0	0	0	0	0	0	0	0	0	1	1	0	0	1	1	1	1	1	1	1	0	0	0	0	0
A444	B1	29	ExPEC/EPEC	0	1	0	0	0	0	0	0	0	0	0	0	0	0	0	0	0	0	0	0	0	0	0	0	0	1	1	1	1	1	1	1	1	1	1	1	1	1	1	1	1	0	0	0	0	0
A445	B1	410		0	0	0	0	0	0	0	0	0	0	0	0	0	0	0	0	0	0	0	0	0	0	0	0	0	1	1	1	1	1	1	1	1	1	1	1	1	1	1	1	1	0	0	0	0	0
A446	A	10		0	0	0	0	0	0	0	0	0	0	0	0	0	0	0	0	0	0	0	0	0	0	0	0	0	0	0	0	0	0	1	1	0	0	1	1	1	1	1	1	1	0	0	0	0	0
A447	B1	88		0	0	0	0	0	0	0	0	0	0	0	0	0	0	0	0	0	0	0	0	0	0	0	0	0	1	1	1	1	1	1	1	1	1	1	1	1	1	1	1	1	0	1	1	1	1
A448	B1	88		0	0	0	0	0	0	0	0	0	0	0	0	0	0	0	0	0	0	0	0	0	0	0	0	0	1	1	1	1	1	1	1	1	1	1	1	1	1	1	1	1	0	1	1	1	1
A449	F	354	ExPEC/ETEC	0	0	0	0	0	0	0	0	0	0	0	0	0	1	1	1	1	1	1	0	0	0	0	0	0	1	1	1	1	1	1	1	1	1	1	1	1	1	1	1	1	0	1	0	0	0
A45	A	744		0	0	0	0	0	0	0	0	0	0	0	0	0	0	0	0	0	0	0	0	0	0	0	0	0	1	1	1	1	1	1	1	1	1	1	1	1	1	1	1	1	0	0	0	0	0
A450	B1	641		0	0	0	0	0	0	0	0	0	0	0	0	0	0	0	0	0	0	0	0	0	0	0	0	0	1	1	1	1	1	1	1	1	1	1	1	1	1	1	1	1	0	0	0	0	0
A451	B1	162		0	0	0	0	0	0	0	0	0	0	0	0	0	0	0	0	0	0	0	0	0	0	0	0	0	1	1	1	1	1	1	1	1	1	1	1	1	1	1	1	1	0	1	0	0	0
A452	A	48		0	0	0	0	0	0	0	0	0	0	0	0	0	0	0	0	0	0	0	0	0	0	0	0	0	1	1	1	1	1	1	1	1	1	1	1	1	1	1	1	1	0	0	0	0	0
A453	F	457	ExPEC/ETEC	0	0	0	0	0	0	0	0	0	0	0	0	0	1	1	1	1	1	1	0	0	0	0	0	0	1	1	1	1	1	1	1	1	1	1	1	1	1	1	1	1	0	0	0	0	0
A454	A	100	ExPEC/ETEC	0	0	1	1	1	1	1	1	0	1	1	1	1	0	0	0	0	0	0	0	0	0	0	0	0	0	0	0	0	0	1	1	0	0	1	1	1	1	1	1	1	0	0	0	0	0
A455	A	617		0	0	0	0	0	0	0	0	0	0	0	0	0	0	0	0	0	0	0	0	0	0	0	0	0	1	1	1	1	1	1	1	1	1	1	1	1	1	1	1	1	0	0	0	0	0
A456	B1	101		0	0	0	0	0	0	0	0	0	0	0	0	0	0	0	0	0	0	0	0	0	0	0	0	0	1	1	1	1	1	1	1	1	1	1	1	1	1	1	1	1	0	0	0	0	0
A457	A	167		0	0	0	0	0	0	0	0	0	0	0	0	0	0	0	0	0	0	0	0	0	0	0	0	0	0	0	0	0	0	1	1	0	0	1	1	1	1	1	1	1	0	1	0	0	0
A458	A	10	ExPEC/ETEC	0	0	1	0	0	0	0	0	0	0	0	0	0	0	0	0	0	0	0	0	0	0	0	0	0	1	1	1	1	1	1	1	1	1	1	1	1	1	1	1	1	0	0	0	0	0
A459	A	361		0	0	0	0	0	0	0	0	0	0	0	0	0	0	0	0	0	0	0	0	0	0	0	0	0	1	1	1	1	1	1	1	1	1	1	1	1	1	1	1	1	0	0	0	0	0
A46	B1	410		0	0	0	0	0	0	0	0	0	0	0	0	0	0	0	0	0	0	0	0	0	0	0	0	0	1	1	1	1	1	1	1	1	1	1	1	1	1	1	1	1	0	0	0	0	0
A460	B1	88		0	0	0	0	0	0	0	0	0	0	0	0	0	0	0	0	0	0	0	0	0	0	0	0	0	1	1	1	1	1	1	1	1	1	1	1	1	1	1	1	1	0	1	1	1	1
A461	B1	156		0	0	0	0	0	0	0	0	0	0	0	0	0	0	0	0	0	0	0	0	0	0	0	0	0	1	1	1	1	1	1	1	1	1	1	1	1	1	1	1	1	0	0	0	0	0
A462	B1	101		0	0	0	0	0	0	0	0	0	0	0	0	0	0	0	0	0	0	0	0	0	0	0	0	0	1	1	1	1	1	1	1	1	1	1	1	1	1	1	1	1	0	1	1	1	1
A463	A	744		0	0	0	0	0	0	0	0	0	0	0	0	0	0	0	0	0	0	0	0	0	0	0	0	0	1	1	1	1	1	1	1	1	1	1	1	1	1	1	1	1	0	0	0	0	0
A464	A	100	ExPEC/ETEC	0	0	1	1	1	1	1	1	0	1	1	1	0	0	0	0	0	0	0	0	0	0	0	0	0	0	0	0	0	0	1	1	0	0	1	1	1	1	1	1	1	0	0	0	0	0
A465	B1	88		0	0	0	0	0	0	0	0	0	0	0	0	0	0	0	0	0	0	0	0	0	0	0	0	0	1	1	1	1	1	1	1	1	1	1	1	1	1	1	1	1	0	1	0	0	0
A466	B1	410		0	0	0	0	0	0	0	0	0	0	0	0	0	0	0	0	0	0	0	0	0	0	0	0	0	1	1	1	1	1	1	1	1	1	1	1	1	1	1	1	1	0	0	0	0	0
A467	B1	58		0	0	0	0	0	0	0	0	0	0	0	0	0	0	0	0	0	0	0	0	0	0	0	0	0	1	1	1	1	1	1	1	1	1	1	1	1	1	1	1	1	0	0	0	0	0
A468	B1	58		0	0	0	0	0	0	0	0	0	0	0	0	0	0	0	0	0	0	0	0	0	0	0	0	0	1	1	1	1	1	1	1	1	1	1	1	1	1	1	1	1	0	0	0	0	0
A469	A	2253		0	0	0	0	0	0	0	0	0	0	0	0	0	0	0	0	0	0	0	0	0	0	0	0	0	0	0	0	1	0	1	1	0	0	0	0	0	0	0	0	1	1	1	0	0	0
A47	F	354	ExPEC/ETEC	0	0	0	0	0	0	0	0	0	0	0	0	0	1	0	1	1	1	1	0	0	0	0	0	0	1	1	1	1	1	1	1	1	1	1	1	1	1	1	1	1	0	0	0	0	0
A470	A	206		0	0	0	0	0	0	0	0	0	0	0	0	0	0	0	0	0	0	0	0	0	0	0	0	0	1	1	1	1	1	1	1	1	1	1	1	1	1	1	1	1	0	0	0	0	0
A471	D	69		0	0	0	0	0	0	0	0	0	0	0	0	0	0	0	0	0	0	0	0	0	0	0	0	0	1	1	1	1	1	1	1	1	1	1	1	1	1	1	1	1	0	0	0	0	0
A472	F	457	ExPEC/ETEC	0	0	0	0	0	0	0	0	0	0	0	0	0	1	1	1	1	1	1	0	0	0	0	0	0	1	1	1	1	1	1	1	1	1	1	1	1	1	1	1	1	1	1	1	1	0
A473	B1	224		0	0	0	0	0	0	0	0	0	0	0	0	0	0	0	0	0	0	0	0	0	0	0	0	0	1	1	1	1	1	1	1	1	1	1	1	1	1	1	1	1	0	0	0	0	0
A474	B1	345		0	0	0	0	0	0	0	0	0	0	0	0	0	0	0	0	0	0	0	0	0	0	0	0	0	1	1	1	1	1	1	1	1	1	1	1	1	1	1	1	1	0	0	0	0	0
A475	A	744		0	0	0	0	0	0	0	0	0	0	0	0	0	0	0	0	0	0	0	0	0	0	0	0	0	1	1	1	1	1	1	1	1	1	1	1	1	1	1	1	1	0	0	0	0	0
A476	A	744		0	0	0	0	0	0	0	0	0	0	0	0	0	0	0	0	0	0	0	0	0	0	0	0	0	1	1	1	1	1	1	1	1	1	1	1	1	1	1	1	1	0	0	0	0	0
A477	B1	410		0	0	0	0	0	0	0	0	0	0	0	0	0	0	0	0	0	0	0	0	0	0	0	0	0	1	1	1	1	1	1	1	1	1	1	1	1	1	1	1	1	0	0	0	0	0
A478	A	744		0	0	0	0	0	0	0	0	0	0	0	0	0	0	0	0	0	0	0	0	0	0	0	0	0	1	1	1	1	1	1	1	1	1	1	1	1	1	1	1	1	0	0	0	0	0
A479	B1	58		0	0	0	0	0	0	0	0	0	0	0	0	0	0	0	0	0	0	0	0	0	0	0	0	0	1	1	1	1	1	1	1	1	1	1	1	1	1	1	1	1	0	0	0	0	0
A48	B1	88		0	0	0	0	0	0	0	0	0	0	0	0	0	0	0	0	0	0	0	0	0	0	0	0	0	1	1	1	1	1	1	1	1	1	1	1	1	1	1	1	1	0	0	0	0	0
A480	B1	410		0	0	0	0	0	0	0	0	0	0	0	0	0	0	0	0	0	0	0	0	0	0	0	0	0	1	1	1	1	1	1	1	1	1	1	1	1	1	1	1	1	0	0	0	0	0
A481	A	48	ExPEC/EPEC	0	1	0	0	0	0	0	0	0	0	0	0	0	0	0	0	0	0	0	0	0	0	0	0	0	0	0	1	1	0	1	1	1	1	1	1	1	1	1	1	1	0	0	0	0	0
A482	D	69		0	0	0	0	0	0	0	0	0	0	0	0	0	0	0	0	0	0	0	0	0	0	0	0	0	1	1	1	1	1	1	1	1	1	1	1	1	1	1	1	1	0	0	0	0	0
A483	G	117		0	0	0	0	0	0	0	0	0	0	0	0	0	0	0	0	0	0	0	0	0	0	0	0	0	1	1	1	1	1	1	1	1	1	1	1	1	1	1	1	1	1	1	1	1	1
A484	F	457	ExPEC/ETEC	0	0	0	0	0	0	0	0	0	0	0	0	0	1	1	1	1	1	1	0	0	0	0	0	0	1	1	1	1	1	1	1	1	1	1	1	1	1	1	1	1	0	0	0	0	0
A485	B1	1642	ExPEC/ETEC	0	0	1	1	1	0	0	0	0	0	0	0	0	0	0	0	0	0	0	0	0	0	0	0	0	1	1	1	1	1	1	1	1	1	1	1	1	1	1	1	1	0	0	0	0	0
A486	A	10		0	0	0	0	0	0	0	0	0	0	0	0	0	0	0	0	0	0	0	0	0	0	0	0	0	0	0	0	0	0	1	1	0	0	1	1	1	1	1	1	1	0	0	0	0	0
A487	B1	410		0	0	0	0	0	0	0	0	0	0	0	0	0	0	0	0	0	0	0	0	0	0	0	0	0	1	1	1	1	1	1	1	1	1	1	1	1	0	1	1	1	1	1	1	1	0
A488	A	7176		0	0	0	0	0	0	0	0	0	0	0	0	0	0	0	0	0	0	0	0	0	0	0	0	0	0	0	0	0	0	1	1	1	0	1	1	1	1	1	1	1	0	0	0	0	0
A489	A	93		0	0	0	0	0	0	0	0	0	0	0	0	0	0	0	0	0	0	0	0	0	0	0	0	0	0	0	0	1	0	1	1	0	0	1	1	1	1	1	1	1	0	0	0	0	0
A49	B1	603		0	0	0	0	0	0	0	0	0	0	0	0	0	0	0	0	0	0	0	0	0	0	0	0	0	1	1	1	1	1	1	1	1	1	1	1	1	1	1	1	1	0	0	0	0	0
A490	A	542		0	0	0	0	0	0	0	0	0	0	0	0	0	0	0	0	0	0	0	0	0	0	0	0	0	1	1	1	1	1	1	1	1	1	1	1	1	1	1	1	1	0	0	0	0	0
A492	A	542	ExPEC/EHEC/ETEC	1	0	1	1	1	0	0	0	0	0	0	0	0	0	0	0	0	0	0	1	1	1	1	1	0	1	1	1	1	1	1	1	1	1	1	1	1	1	1	1	1	0	0	0	0	0
A493	A	746		0	0	0	0	0	0	0	0	0	0	0	0	0	0	0	0	0	0	0	0	0	0	0	0	0	0	0	0	0	0	1	1	1	0	1	1	1	1	1	1	1	0	0	0	0	0
A494	B1	88		0	0	0	0	0	0	0	0	0	0	0	0	0	0	0	0	0	0	0	0	0	0	0	0	0	1	1	1	1	1	1	1	1	1	1	1	1	1	1	1	1	0	0	0	0	0
A495	F	354	ExPEC/ETEC	0	0	0	0	0	0	0	0	0	0	0	0	1	1	1	1	1	1	1	0	0	0	0	0	0	1	1	1	1	1	1	1	1	1	1	1	1	1	1	1	1	0	1	0	0	0
A496	A	167		0	0	0	0	0	0	0	0	0	0	0	0	0	0	0	0	0	0	0	0	0	0	0	0	0	0	0	0	0	0	1	1	0	0	1	1	1	1	1	1	1	0	0	0	0	0
A497	B1	410		0	0	0	0	0	0	0	0	0	0	0	0	0	0	0	0	0	0	0	0	0	0	0	0	0	1	1	1	1	1	1	1	1	1	1	1	1	1	1	1	1	0	0	0	0	0
A498	A	100		0	0	0	0	0	0	0	0	0	0	0	0	0	0	0	0	0	0	0	0	0	0	0	0	0	1	1	1	1	1	1	1	1	1	1	1	1	1	1	1	1	0	0	0	0	0
A499	A	6395		0	0	0	0	0	0	0	0	0	0	0	0	0	0	0	0	0	0	0	0	0	0	0	0	0	0	0	0	0	0	1	1	0	0	1	1	1	1	1	1	1	0	0	0	0	0
A5	B1	23		0	0	0	0	0	0	0	0	0	0	0	0	0	0	0	0	0	0	0	0	0	0	0	0	0	1	1	1	1	1	1	1	1	1	1	1	1	1	1	1	1	0	0	0	0	0
A500	B1	410		0	0	0	0	0	0	0	0	0	0	0	0	0	0	0	0	0	0	0	0	0	0	0	0	0	1	1	1	1	1	1	1	1	1	1	1	1	1	1	1	1	0	1	0	0	0
A501	B1	88		0	0	0	0	0	0	0	0	0	0	0	0	0	0	0	0	0	0	0	0	0	0	0	0	0	1	1	1	1	1	1	1	1	1	1	1	1	1	1	1	1	0	0	0	0	0
A502	B1	453		0	0	0	0	0	0	0	0	0	0	0	0	0	0	0	0	0	0	0	0	0	0	0	0	0	1	1	1	1	1	1	1	1	1	1	1	1	1	1	1	1	0	0	0	0	0
A503	G	117		0	0	0	0	0	0	0	0	0	0	0	0	0	0	0	0	0	0	0	0	0	0	0	0	0	1	1	1	1	1	1	1	1	1	1	1	1	1	1	1	1	0	1	1	1	1
A504	B1	156		0	0	0	0	0	0	0	0	0	0	0	0	0	0	0	0	0	0	0	0	0	0	0	0	0	1	1	1	1	1	1	1	1	1	1	1	1	1	1	1	1	0	0	0	0	0
A505	A	542	ExPEC/EHEC/ETEC	1	0	1	1	1	0	0	0	0	0	0	0	0	0	0	0	0	0	0	1	1	1	1	1	0	1	1	1	1	1	1	1	1	1	1	1	1	1	1	1	1	0	0	0	0	0
A506	A	10		0	0	0	0	0	0	0	0	0	0	0	0	0	0	0	0	0	0	0	0	0	0	0	0	0	0	0	0	0	0	1	1	0	0	1	1	1	1	1	1	1	0	0	0	0	0
A51	E	2847		0	0	0	0	0	0	0	0	0	0	0	0	0	0	0	0	0	0	0	0	0	0	0	0	0	1	1	1	1	1	1	1	1	1	1	1	1	1	1	1	1	0	0	0	0	0
A52	B1	88		0	0	0	0	0	0	0	0	0	0	0	0	0	0	0	0	0	0	0	0	0	0	0	0	0	1	1	1	1	1	1	1	1	1	1	1	1	1	1	1	1	0	0	0	0	0
A53	A	1684		0	0	0	0	0	0	0	0	0	0	0	0	0	0	0	0	0	0	0	0	0	0	0	0	0	1	1	1	1	1	1	1	1	1	1	1	1	1	1	1	1	0	0	0	0	0
A54	B1	410		0	0	0	0	0	0	0	0	0	0	0	0	0	0	0	0	0	0	0	0	0	0	0	0	0	1	1	1	1	1	1	1	1	1	1	1	1	1	1	1	1	0	0	0	0	0
A55	B1	410		0	0	0	0	0	0	0	0	0	0	0	0	0	0	0	0	0	0	0	0	0	0	0	0	0	1	1	1	1	1	1	1	1	1	1	1	1	1	1	1	1	0	0	0	0	0
A56	B1	410		0	0	0	0	0	0	0	0	0	0	0	0	0	0	0	0	0	0	0	0	0	0	0	0	0	1	1	1	1	1	1	1	1	1	1	1	1	1	1	1	1	0	0	0	0	0
A57	B1	88		0	0	0	0	0	0	0	0	0	0	0	0	0	0	0	0	0	0	0	0	0	0	0	0	0	1	1	1	1	1	1	1	1	1	1	1	1	1	1	1	1	0	0	0	0	0
A58	B1	410		0	0	0	0	0	0	0	0	0	0	0	0	0	0	0	0	0	0	0	0	0	0	0	0	0	1	1	1	1	1	1	1	1	1	1	1	1	1	1	1	1	0	0	0	0	0
A59	B1	410		0	0	0	0	0	0	0	0	0	0	0	0	0	0	0	0	0	0	0	0	0	0	0	0	0	1	1	1	1	1	1	1	1	1	1	1	1	1	1	1	1	0	0	0	0	0
A6	A	744		0	0	0	0	0	0	0	0	0	0	0	0	0	0	0	0	0	0	0	0	0	0	0	0	0	1	1	1	1	1	1	1	1	1	1	1	1	1	1	1	1	0	0	0	0	0
A60	B1	23		0	0	0	0	0	0	0	0	0	0	0	0	0	0	0	0	0	0	0	0	0	0	0	0	0	1	1	1	1	1	1	1	1	1	1	1	1	1	1	1	1	0	0	0	0	0
A61	G	117		0	0	0	0	0	0	0	0	0	0	0	0	0	0	0	0	0	0	0	0	0	0	0	0	0	1	0	1	1	1	1	1	1	1	1	1	1	1	1	1	1	0	1	0	0	0
A62	B1	410		0	0	0	0	0	0	0	0	0	0	0	0	0	0	0	0	0	0	0	0	0	0	0	0	0	1	1	1	1	1	1	1	1	1	1	1	1	1	1	1	1	0	0	0	0	0
A63	B1	101		0	0	0	0	0	0	0	0	0	0	0	0	0	0	0	0	0	0	0	0	0	0	0	0	0	1	1	1	1	1	1	1	1	1	1	1	1	1	1	1	1	0	0	0	0	0
A64	D	5147		0	0	0	0	0	0	0	0	0	0	0	0	0	0	0	0	0	0	0	0	0	0	0	0	0	1	1	1	1	1	1	1	1	1	1	1	1	1	1	1	1	0	0	0	0	0
A65	A	744		0	0	0	0	0	0	0	0	0	0	0	0	0	0	0	0	0	0	0	0	0	0	0	0	0	1	1	1	1	1	1	1	1	1	1	1	1	1	1	1	1	0	0	0	0	0
A66	B1	410		0	0	0	0	0	0	0	0	0	0	0	0	0	0	0	0	0	0	0	0	0	0	0	0	0	1	1	1	1	1	1	1	1	1	1	1	1	1	1	1	1	0	0	0	0	0
A67	A	206		0	0	0	0	0	0	0	0	0	0	0	0	0	0	0	0	0	0	0	0	0	0	0	0	0	1	1	1	1	1	1	1	1	1	1	1	1	1	1	1	1	0	0	0	0	0
A68	G	117		0	0	0	0	0	0	0	0	0	0	0	0	0	0	0	0	0	0	0	0	0	0	0	0	0	1	1	1	1	1	1	1	1	1	1	1	1	1	1	1	1	0	1	0	0	0
A69	A	398		0	0	0	0	0	0	0	0	0	0	0	0	0	0	0	0	0	0	0	0	0	0	0	0	0	0	0	0	0	0	0	1	1	0	1	1	1	1	1	1	1	0	0	0	0	0
A7	A	46		0	0	0	0	0	0	0	0	0	0	0	0	0	0	0	0	0	0	0	0	0	0	0	0	0	0	0	0	0	0	1	1	1	0	1	1	1	1	1	1	1	0	0	0	0	0
A70	G	117		0	0	0	0	0	0	0	0	0	0	0	0	0	0	0	0	0	0	0	0	0	0	0	0	0	1	1	1	1	1	1	1	1	1	1	1	1	1	1	1	1	0	1	0	0	0
A71	F	648		0	0	0	0	0	0	0	0	0	0	0	0	0	0	0	0	0	0	0	0	0	0	0	0	0	1	1	1	1	1	1	1	1	1	1	1	1	1	1	1	1	0	0	0	0	0
A72	B1	88		0	0	0	0	0	0	0	0	0	0	0	0	0	0	0	0	0	0	0	0	0	0	0	0	0	1	1	1	1	1	1	1	1	1	1	1	1	1	1	1	1	0	0	0	0	0
A73	B1	162		0	0	0	0	0	0	0	0	0	0	0	0	0	0	0	0	0	0	0	0	0	0	0	0	0	1	1	1	1	1	1	1	1	1	1	1	1	1	1	1	1	0	1	0	0	0
A74	A	-		0	0	0	0	0	0	0	0	0	0	0	0	0	0	0	0	0	0	0	0	0	0	0	0	0	1	0	1	0	1	1	1	1	1	1	1	1	1	1	1	1	0	0	0	0	0
A75	B1	410		0	0	0	0	0	0	0	0	0	0	0	0	0	0	0	0	0	0	0	0	0	0	0	0	0	1	1	1	1	1	1	1	1	1	1	1	1	1	1	1	1	0	0	0	0	0
A76	B2	95		0	0	0	0	0	0	0	0	0	0	0	0	0	0	0	0	0	0	0	0	0	0	0	0	0	1	1	1	1	1	1	1	1	1	1	1	1	1	1	1	1	1	1	1	1	1
A77	B1	88		0	0	0	0	0	0	0	0	0	0	0	0	0	0	0	0	0	0	0	0	0	0	0	0	0	1	1	0	1	1	1	1	1	1	1	1	1	1	0	0	1	0	0	0	0	0
A78	B1	58		0	0	0	0	0	0	0	0	0	0	0	0	0	0	0	0	0	0	0	0	0	0	0	0	0	1	1	1	1	1	1	1	1	1	1	1	1	1	1	1	1	0	0	0	0	0
A79	A	540		0	0	0	0	0	0	0	0	0	0	0	0	0	0	0	0	0	0	0	0	0	0	0	0	0	0	0	0	0	0	1	1	1	0	1	1	1	1	1	1	1	0	0	0	0	0
A8	B1	410		0	0	0	0	0	0	0	0	0	0	0	0	0	0	0	0	0	0	0	0	0	0	0	0	0	1	1	1	1	1	1	1	1	1	1	1	1	1	1	1	1	0	0	0	0	0
A80	B1	156		0	0	0	0	0	0	0	0	0	0	0	0	0	0	0	0	0	0	0	0	0	0	0	0	0	1	1	1	1	1	1	1	1	1	1	1	1	1	1	1	1	1	1	1	1	0
A81	B1	23		0	0	0	0	0	0	0	0	0	0	0	0	0	0	0	0	0	0	0	0	0	0	0	0	0	1	1	1	1	1	1	1	1	1	1	1	1	1	1	1	1	0	0	0	0	0
A82	B1	410		0	0	0	0	0	0	0	0	0	0	0	0	0	0	0	0	0	0	0	0	0	0	0	0	0	1	1	1	1	1	1	1	1	1	1	1	1	1	1	1	1	0	0	0	0	0
A83	B1	156		0	0	0	0	0	0	0	0	0	0	0	0	0	0	0	0	0	0	0	0	0	0	0	0	0	1	1	1	1	1	1	1	1	1	1	1	1	1	1	1	1	0	1	0	0	0
A84	A	48		0	0	0	0	0	0	0	0	0	0	0	0	0	0	0	0	0	0	0	0	0	0	0	0	0	1	1	1	1	1	1	1	1	1	1	1	1	1	1	1	1	0	0	0	0	0
A85	A	10		0	0	0	0	0	0	0	0	0	0	0	0	0	0	0	0	0	0	0	0	0	0	0	0	0	1	1	1	1	1	1	1	1	1	1	1	1	0	1	1	1	0	0	0	0	0
A86	B1	101		0	0	0	0	0	0	0	0	0	0	0	0	0	0	0	0	0	0	0	0	0	0	0	0	0	1	1	1	1	1	1	1	1	1	1	1	1	1	1	1	1	0	0	0	0	0
A87	D	405		0	0	0	0	0	0	0	0	0	0	0	0	0	0	0	0	0	0	0	0	0	0	0	0	0	1	1	1	1	1	1	1	1	1	1	1	1	1	1	1	1	1	1	1	1	1
A88	A	744		0	0	0	0	0	0	0	0	0	0	0	0	0	0	0	0	0	0	0	0	0	0	0	0	0	1	1	1	1	1	1	1	1	1	1	1	1	1	1	1	1	0	1	0	0	0
A89	B1	410		0	0	0	0	0	0	0	0	0	0	0	0	0	0	0	0	0	0	0	0	0	0	0	0	0	1	1	1	1	1	1	1	1	1	1	1	1	1	1	1	1	0	0	0	0	0
A9	B1	602		0	0	0	0	0	0	0	0	0	0	0	0	0	0	0	0	0	0	0	0	0	0	0	0	0	1	1	1	1	1	1	1	1	1	1	1	1	1	1	1	1	0	0	0	0	0
A90	B1	156		0	0	0	0	0	0	0	0	0	0	0	0	0	0	0	0	0	0	0	0	0	0	0	0	0	1	1	1	1	1	1	1	1	1	1	1	1	1	1	1	1	0	0	0	0	0
A91	F	648		0	0	0	0	0	0	0	0	0	0	0	0	0	0	0	0	0	0	0	0	0	0	0	0	0	1	1	1	1	1	1	1	1	1	1	1	1	1	1	1	1	0	0	0	0	0
A92	B1	156		0	0	0	0	0	0	0	0	0	0	0	0	0	0	0	0	0	0	0	0	0	0	0	0	0	1	1	1	1	1	1	1	1	1	1	1	1	1	1	1	1	0	0	0	0	0
A93	B1	154		0	0	0	0	0	0	0	0	0	0	0	0	0	0	0	0	0	0	0	0	0	0	0	0	0	1	1	1	1	1	1	1	1	1	1	1	1	1	1	1	1	0	0	0	0	0
A94	A	871		0	0	0	0	0	0	0	0	0	0	0	0	0	0	0	0	0	0	0	0	0	0	0	0	0	0	0	0	0	0	1	1	1	0	1	1	1	0	1	0	0	0	0	0	0	0
A95	A	-		0	0	0	0	0	0	0	0	0	0	0	0	0	0	0	0	0	0	0	0	0	0	0	0	0	1	1	1	1	1	1	1	1	1	1	1	1	1	1	1	1	0	0	0	0	0
A96	B1	88		0	0	0	0	0	0	0	0	0	0	0	0	0	0	0	0	0	0	0	0	0	0	0	0	0	1	1	1	1	1	1	1	1	1	1	1	1	1	1	1	1	0	0	0	0	0
A97	G	117		0	0	0	0	0	0	0	0	0	0	0	0	0	0	0	0	0	0	0	0	0	0	0	0	0	1	1	1	1	1	1	1	1	1	1	1	1	1	1	1	1	1	1	1	1	1
A98	B1	410		0	0	0	0	0	0	0	0	0	0	0	0	0	0	0	0	0	0	0	0	0	0	0	0	0	1	1	1	1	1	1	1	1	1	1	1	1	1	1	1	1	0	0	0	0	0
A99	A	7588		0	0	0	0	0	0	0	0	0	0	0	0	0	0	0	0	0	0	0	0	0	0	0	0	0	0	0	0	0	0	1	1	1	0	0	0	1	0	1	1	1	0	0	0	0	0
[truncated: 62 more columns]

## Sheet: Supplementary Data 4
Supplementary Data 4 The matrix representing the presence or absence of resistance to 20 antibiotics inferred from susceptibility tests
Strain	MDR	Hybrid pathotypes	Ampicillin	Amoxicillin clavulanic acid	Amikacin	Aztreonam	Chloramphenicol	Ceftazidime	Ciprofloxacin	Cefotaxime	Cefazolin	Cefepime	Gentamicin	Imipenem	Levofloxacin	Meropenem	Moxifloxacin	Piperacillin	Sulbactam ampicillin	Sulfamethoxazole trimethoprim	Tetracycline	Tazobactam piperacillin
A1	MDR		1	0	1	1	1	1	1	1	1	1	1	0	1	0	1	1	1	1	1	0
A10	MDR	ExPEC/ETEC	1	0	0	0	1	0	1	0	0	0	0	0	1	0	1	1	0	1	1	0
A100	MDR		1	0	0	0	1	0	0	0	0	0	1	0	0	0	0	1	0	1	1	0
A101	MDR		1	0	0	1	1	1	1	1	1	1	0	0	1	0	1	1	1	1	1	0
A102	MDR		1	0	0	0	1	0	0	0	0	0	0	0	0	0	0	1	0	1	1	0
A104	MDR		1	1	0	0	1	0	0	1	1	0	1	0	0	0	0	1	1	1	1	0
A105			0	0	0	0	0	0	0	0	0	0	0	0	0	0	0	0	0	0	1	0
A106	MDR		1	0	0	1	1	0	1	1	1	1	1	0	1	0	1	1	1	1	1	0
A107	MDR		1	0	0	0	1	0	1	0	0	0	1	0	1	0	1	1	0	1	1	0
A108	MDR		1	0	0	0	0	0	0	0	0	0	0	0	0	0	0	1	1	1	1	0
A109			0	0	0	0	0	0	0	0	0	0	0	0	0	0	0	0	0	0	1	0
A11	MDR		1	0	0	0	0	0	1	1	1	1	0	0	1	0	1	1	0	1	1	0
A110	MDR	ExPEC/ETEC	1	0	0	0	0	0	0	0	0	0	0	0	0	0	0	1	0	1	1	0
A111	MDR		1	0	0	0	1	0	1	0	1	1	0	0	1	0	1	1	0	1	1	0
A112	MDR		1	1	0	0	1	0	0	0	1	0	1	0	0	0	0	1	1	1	1	0
A113	MDR		1	0	0	0	0	0	0	1	1	1	0	0	0	0	0	1	0	1	1	0
A114	MDR		1	0	0	0	1	0	0	0	0	0	0	0	0	0	0	1	0	1	1	0
A115	MDR		1	0	0	0	1	0	1	1	1	1	0	0	1	0	1	1	0	0	1	0
A116	MDR		1	0	0	1	1	0	1	1	1	1	0	0	1	0	1	1	0	1	1	0
A117	MDR		1	0	0	0	0	0	1	1	1	1	0	0	1	0	1	1	0	1	1	0
A118	MDR		1	0	0	0	0	0	1	1	1	1	1	0	1	0	1	1	1	1	1	0
A119	MDR	ExPEC/EPEC	1	0	0	0	1	0	1	1	1	1	1	0	1	0	1	1	0	1	1	0
A12	MDR		1	0	0	0	1	0	1	0	0	0	0	0	1	0	1	1	0	1	1	0
A120	MDR		1	0	0	1	1	0	1	1	1	1	1	0	1	0	1	1	0	1	1	0
A121	MDR	ExPEC/ETEC	1	0	1	1	0	0	1	1	1	1	1	0	1	0	1	1	1	1	1	0
A122	MDR		1	0	0	0	1	0	1	0	0	0	1	0	1	0	1	1	1	1	1	0
A123	MDR		1	0	0	0	1	0	1	1	1	1	1	0	1	0	1	1	0	1	1	0
A124	MDR		1	0	1	1	1	0	1	1	1	1	1	0	1	0	1	1	1	1	1	0
A125	MDR		1	0	0	0	0	0	0	0	0	0	0	0	0	0	0	1	0	1	1	0
A126	MDR		1	0	1	0	1	0	1	0	0	0	1	0	1	0	1	1	0	1	1	0
A127	MDR		1	0	1	0	1	0	1	0	1	0	1	0	1	0	1	1	1	1	1	0
A128	MDR	ExPEC/ETEC	1	0	0	0	1	0	0	0	0	0	1	0	0	0	0	0	0	1	1	0
A129	MDR		1	0	0	0	1	0	1	0	0	0	0	0	1	0	1	1	1	1	1	0
A13	MDR		1	0	1	0	1	0	1	1	1	1	1	0	1	0	1	1	1	1	1	0
A130	MDR		1	0	0	0	1	0	1	0	0	0	1	0	1	0	1	1	0	1	1	0
A131	MDR		1	0	0	0	1	0	1	0	0	0	1	0	1	0	1	1	0	1	1	0
A132	MDR	ExPEC/ETEC	1	0	0	0	1	0	1	1	1	1	1	0	1	0	1	1	0	1	1	0
A133	MDR		1	0	0	1	1	1	1	1	1	1	1	0	1	0	1	1	1	1	1	0
A134	MDR		1	0	0	0	1	0	0	0	0	0	0	0	0	0	0	1	0	1	1	0
A135			0	0	0	0	1	0	0	0	0	0	0	0	0	0	0	0	0	0	1	0
A136	MDR		1	0	0	0	1	0	1	1	1	1	1	0	1	0	1	1	0	1	1	0
A137	MDR		1	1	0	0	1	0	1	1	1	0	1	0	1	0	1	1	1	1	1	0
A138	MDR		1	0	0	0	1	0	1	0	0	0	1	0	1	0	1	1	0	1	1	0
A139	MDR		1	0	0	0	1	0	0	0	0	0	0	0	0	0	0	1	0	1	1	0
A14	MDR		1	0	0	0	1	0	1	1	1	1	1	0	1	0	1	1	0	1	1	0
A140	MDR		1	0	0	1	1	0	1	1	1	1	1	0	1	0	1	1	0	1	1	0
A141	MDR		1	0	0	0	1	0	1	0	0	0	0	0	1	0	1	1	0	1	1	0
A142	MDR		1	1	0	0	0	0	1	1	1	0	0	0	1	0	1	0	0	1	1	0
A143	MDR		1	0	0	0	1	0	1	0	1	0	1	0	1	0	1	1	0	1	1	0
A144	MDR		1	0	0	1	1	0	1	1	1	1	1	0	1	0	1	1	0	1	1	0
A145	MDR		1	0	0	0	0	0	1	0	0	0	1	0	1	0	1	1	0	0	1	0
A146	MDR		1	0	0	1	1	0	0	1	1	1	0	0	0	0	0	1	0	1	1	0
A147	MDR		1	0	1	1	1	0	1	1	1	1	1	0	1	0	1	1	1	1	1	0
A148	MDR		1	0	1	0	1	0	1	0	1	0	1	0	1	0	1	1	1	1	1	0
A149	MDR		1	0	0	1	1	0	1	1	1	1	1	0	1	0	1	1	0	1	1	0
A15	MDR		1	0	0	0	1	0	1	1	1	1	1	0	1	0	1	1	1	1	1	0
A151	MDR		1	0	0	0	0	0	0	0	0	0	0	0	0	0	0	1	0	1	0	0
A152	MDR		1	1	0	0	1	0	0	1	1	0	0	0	0	0	0	0	0	1	1	0
A153	MDR		1	0	0	1	1	0	1	1	1	1	1	0	1	0	1	1	0	1	1	0
A154	MDR		1	0	0	0	0	0	0	0	0	0	0	0	0	0	0	1	1	1	1	0
A155	MDR		1	0	0	0	1	0	1	1	1	0	1	0	1	0	1	1	0	1	1	0
A156	MDR		1	1	0	0	1	0	1	0	0	0	0	0	1	0	1	1	1	1	1	0
A157	MDR		1	0	1	0	1	0	1	0	0	0	1	0	1	0	1	1	0	1	1	0
A158	MDR		1	0	1	1	1	1	1	1	1	1	1	0	1	0	1	1	1	1	1	0
A16	MDR		1	0	0	0	1	0	1	0	0	0	1	0	1	0	1	1	1	1	1	0
A161	MDR		1	0	0	1	1	1	1	1	1	1	1	0	1	0	0	1	0	1	1	0
A162	MDR		1	0	0	0	1	0	1	1	1	1	1	0	1	0	1	1	0	1	1	0
A163	MDR		1	1	1	1	1	1	1	1	1	1	1	0	1	0	1	1	1	1	1	0
A164	MDR		1	0	0	0	1	0	1	1	1	1	1	0	1	0	1	1	0	1	1	0
A165	MDR		1	1	0	0	1	0	1	1	1	0	1	0	1	0	1	0	1	1	1	0
A166	MDR		1	0	0	0	1	0	1	1	1	1	1	0	1	0	1	1	1	0	1	0
A167	MDR		1	0	0	0	1	0	0	0	0	0	1	0	0	0	0	1	0	1	1	0
A168	MDR	ExPEC/ETEC	1	0	0	1	1	0	1	1	1	1	0	0	1	0	1	1	0	1	1	0
A169	MDR		1	0	0	1	1	1	1	1	1	1	0	0	1	0	1	1	0	1	1	0
A17	MDR		1	1	0	0	1	0	1	1	1	1	1	0	1	0	1	1	0	1	1	0
A170	MDR	ExPEC/EPEC	1	1	0	0	1	0	1	1	1	0	1	0	1	0	1	1	0	1	1	0
A171	MDR		1	0	1	1	1	1	1	1	1	1	1	0	1	0	1	1	0	0	1	0
A172	MDR		1	1	0	0	1	0	1	0	1	0	1	0	1	0	1	0	1	1	1	0
A173	MDR		0	0	0	0	1	0	1	0	0	0	0	0	1	0	1	0	0	1	1	0
A174		ExPEC/ETEC	1	0	0	0	0	0	0	0	0	0	0	0	0	0	0	1	0	0	1	0
A175	MDR	ExPEC/ETEC	1	0	0	0	0	0	0	0	0	0	0	0	0	0	0	1	0	1	1	0
A176	MDR		1	0	0	0	0	0	0	0	0	0	0	0	0	0	0	1	0	1	1	0
A177	MDR		1	0	0	1	1	0	1	1	1	1	1	0	1	0	1	1	1	1	1	0
A178	MDR		1	0	1	0	1	0	1	0	0	1	1	0	1	0	1	1	0	1	1	0
A179	MDR		1	0	0	0	0	0	0	0	0	0	0	0	0	0	0	1	0	1	1	0
A18	MDR		1	0	0	1	1	0	0	1	1	1	1	0	0	0	0	1	1	1	1	0
A180			0	0	0	0	1	0	0	0	0	0	0	0	0	0	0	0	0	0	1	0
A181	MDR		1	0	0	0	1	0	1	0	1	0	1	0	1	0	1	1	1	1	1	0
A183	MDR		1	0	0	1	1	1	1	1	1	1	1	0	1	0	1	1	0	1	1	0
A184	MDR		1	0	0	0	1	0	1	0	1	1	1	0	1	0	1	1	1	1	1	0
A185	MDR		1	0	0	0	1	0	1	1	1	1	1	0	0	0	0	1	0	1	1	0
A186	MDR		1	1	0	0	1	1	0	1	1	0	1	0	0	0	0	1	1	1	1	0
A187	MDR		0	0	0	0	1	0	0	0	0	0	0	0	0	0	0	0	0	1	1	0
A188	MDR		1	0	0	0	1	0	1	0	1	0	1	0	1	0	1	1	0	1	1	0
A189	MDR		1	0	0	0	1	0	1	1	1	1	1	0	0	0	0	1	0	1	1	0
A19	MDR		1	1	0	0	1	0	1	1	1	1	1	0	0	0	1	1	1	1	1	0
A190	MDR		1	0	0	1	1	0	1	1	1	1	0	0	1	0	1	1	1	1	1	0
A191	MDR		1	0	0	0	1	0	1	1	1	1	1	0	1	0	1	1	0	1	1	0
A192	MDR		1	0	1	0	1	0	0	1	1	1	1	0	0	0	0	1	1	1	1	0
A193	MDR		1	0	0	0	1	0	0	0	0	0	1	0	0	0	0	1	0	1	1	0
A194	MDR		1	0	0	0	1	0	1	0	0	0	0	0	1	0	1	1	0	1	1	0
A195	MDR		1	0	0	0	1	0	0	0	0	0	1	0	0	0	0	1	0	1	1	0
A196	MDR		1	0	0	0	1	0	1	0	0	0	0	0	1	0	1	1	0	1	1	0
A197	MDR		1	0	0	0	1	0	0	0	0	0	0	0	0	0	0	1	0	1	1	0
A198	MDR		1	0	0	1	1	1	1	1	1	1	1	0	1	0	1	1	1	1	1	0
A199	MDR		1	0	0	0	1	0	0	1	1	1	1	0	0	0	0	1	1	1	1	0
A2	MDR		1	0	0	1	1	0	1	1	1	1	1	0	0	0	0	1	1	1	1	0
A20	MDR		1	0	0	0	0	0	0	0	0	0	1	0	0	0	0	1	0	1	1	0
A201	MDR		0	0	0	0	1	0	0	0	0	0	0	0	0	0	0	0	0	1	1	0
A202	MDR		1	0	0	0	1	0	1	0	0	0	1	0	1	0	1	1	0	0	1	0
A203	MDR		1	0	0	1	1	1	1	1	1	1	1	0	1	0	0	1	0	1	1	0
A204	MDR		1	0	0	0	0	0	0	0	0	0	1	0	0	0	0	1	0	1	1	0
A205	MDR		1	0	0	0	1	0	1	0	0	0	1	0	1	0	1	1	0	1	1	0
A206	MDR		1	0	0	0	1	0	0	0	1	0	0	0	0	0	0	1	1	1	1	0
A207	MDR		1	0	0	0	1	0	0	0	0	0	0	0	0	0	0	1	0	1	1	0
A208	MDR		1	0	0	1	1	1	1	1	1	1	1	0	1	0	1	1	1	1	1	0
A209			0	0	0	0	0	0	0	0	0	0	0	0	0	0	0	0	0	0	1	0
A21	MDR		1	0	0	1	1	0	1	1	1	1	1	0	1	0	1	1	0	1	1	0
A210	MDR		1	0	0	0	1	0	0	0	0	0	1	0	0	0	0	1	0	1	1	0
A211	MDR		1	0	0	0	0	0	1	1	1	1	0	0	1	0	1	1	0	1	1	0
A212	MDR		1	0	0	1	1	1	1	1	1	1	1	0	0	0	0	1	0	1	1	0
A213	MDR		1	1	0	0	1	0	1	1	1	1	1	0	1	0	1	1	0	1	1	0
A214	MDR		1	0	0	0	1	0	1	0	0	0	0	0	1	0	1	1	0	1	1	0
A215	MDR		1	0	0	0	1	0	1	0	0	0	1	0	1	0	1	1	0	1	1	0
A216	MDR		1	0	1	1	1	0	1	1	1	1	1	0	1	0	1	1	1	1	1	0
A217	MDR		1	0	0	0	1	0	1	0	0	0	1	0	1	0	1	1	0	1	1	0
A218	MDR		1	0	0	0	1	0	0	0	0	0	0	0	0	0	0	1	0	1	1	0
A219	MDR		1	0	0	0	1	0	1	1	1	1	0	0	1	0	1	1	0	1	1	0
A22	MDR		1	0	0	0	1	0	1	0	0	0	1	0	1	0	1	1	0	1	1	0
A220	MDR		1	1	0	0	1	0	0	1	1	0	0	0	0	0	0	0	0	1	1	0
A221	MDR		1	0	1	1	1	1	1	1	1	1	1	0	1	0	1	1	1	1	1	0
A222	MDR		1	0	0	1	1	1	1	1	1	1	1	0	1	0	1	1	0	1	1	0
A223	MDR		1	0	0	0	1	0	1	0	0	0	1	0	1	0	1	1	0	1	1	0
A224	MDR		1	0	0	0	1	0	0	0	0	0	0	0	0	0	0	1	0	1	1	0
A225	MDR	ExPEC/ETEC	1	0	0	0	1	0	1	1	1	1	1	0	1	0	1	1	0	1	1	0
A226	MDR		1	0	0	0	0	0	1	1	1	1	1	0	1	0	1	1	1	1	1	0
A227	MDR		1	0	0	1	1	1	1	1	1	1	1	0	1	0	1	1	0	1	1	0
A228	MDR		1	1	0	0	1	0	1	0	1	0	1	0	1	0	1	1	1	1	1	0
A229	MDR		1	0	1	1	1	0	1	1	1	1	1	0	0	0	1	1	0	1	1	0
A23	MDR		1	0	0	1	1	1	1	1	1	1	1	0	1	0	1	1	0	1	1	0
A230	MDR		1	0	0	1	1	0	1	1	1	1	1	0	1	0	1	1	1	0	1	0
A231			0	0	0	0	0	0	0	0	0	0	0	0	0	0	0	0	0	0	1	0
A232	MDR		1	1	1	1	1	1	1	1	1	1	1	0	1	0	1	1	1	1	1	0
A233	MDR		1	0	0	0	0	0	1	0	0	0	0	0	1	0	1	1	0	1	1	0
A234	MDR		1	0	0	0	1	0	1	0	0	0	1	0	1	0	1	1	1	1	1	0
A235	MDR		1	0	0	0	1	0	0	1	1	1	1	0	0	0	1	1	0	1	1	0
A236	MDR	ExPEC/ETEC	1	0	1	1	1	0	1	1	1	1	1	0	1	0	1	1	0	1	1	0
A237	MDR		1	0	0	0	1	0	1	0	0	0	1	0	1	0	1	1	0	1	0	0
A238	MDR		1	0	0	0	1	0	1	1	1	1	1	0	0	0	0	1	0	1	1	0
A239	MDR	ExPEC/ETEC	1	0	0	0	1	0	1	1	1	1	1	0	1	0	1	1	1	1	1	0
A24	MDR		1	0	0	0	1	0	1	0	1	0	0	0	1	0	1	1	0	1	1	0
A240	MDR		1	0	0	0	1	0	0	1	1	1	1	0	0	0	0	1	1	1	1	0
A241	MDR		1	0	0	0	1	0	1	0	0	0	0	0	1	0	1	1	0	1	1	0
A242	MDR		1	0	0	0	1	0	1	1	1	1	0	0	1	0	1	1	0	1	1	0
A243	MDR		1	0	0	0	0	0	0	0	0	0	1	0	0	0	0	0	0	1	0	0
A244	MDR		1	0	0	0	1	0	1	0	0	0	1	0	1	0	1	1	0	1	1	0
A245	MDR		1	0	0	0	1	0	1	0	0	0	1	0	1	0	1	1	0	1	1	0
A246	MDR	ExPEC/ETEC	1	0	0	1	1	0	1	1	1	1	1	0	1	0	1	1	0	1	1	0
A247	MDR		0	0	0	0	1	0	0	0	0	0	0	0	0	0	0	0	0	1	1	0
A248	MDR		1	0	0	0	0	0	1	1	1	1	0	0	1	0	1	1	0	1	1	0
A249	MDR		1	0	0	0	1	0	1	1	1	1	1	0	1	0	1	1	0	1	1	0
A25	MDR	ExPEC/ETEC	0	0	0	0	0	0	1	0	0	0	1	0	1	0	1	0	0	1	1	0
A250	MDR		1	0	1	1	1	0	1	1	1	1	1	0	1	0	1	1	1	1	1	0
A251	MDR		1	0	0	0	0	0	0	0	0	0	1	0	0	0	0	1	0	1	1	0
A252	MDR		1	0	0	0	1	0	0	0	0	0	0	0	0	0	0	1	0	0	1	0
A253	MDR		1	0	0	0	0	0	0	1	1	1	0	0	0	0	0	1	0	1	0	0
A254	MDR	ExPEC/EPEC	1	0	0	0	1	0	1	1	1	1	1	0	1	0	1	1	0	1	1	0
A255	MDR		1	0	0	0	1	0	1	1	1	1	1	0	1	0	1	1	0	1	1	0
A256	MDR		1	0	0	0	1	0	1	0	0	0	1	0	1	0	1	1	0	1	1	0
A257	MDR		0	0	0	0	1	0	1	0	0	0	1	0	1	0	1	0	0	1	1	0
A258	MDR		1	0	0	0	1	0	1	1	1	1	1	0	1	0	1	1	0	1	1	0
A259	MDR		1	0	0	1	1	1	1	1	1	1	1	0	1	0	1	1	1	1	1	0
A26	MDR		1	0	0	0	1	0	1	1	1	1	1	0	1	0	1	1	0	1	1	0
A260	MDR		1	0	0	0	1	0	1	1	1	1	1	0	1	0	1	1	1	1	1	0
A262	MDR		1	0	1	0	1	0	1	1	1	1	1	0	1	0	1	1	1	1	1	0
A263	MDR		1	0	1	0	1	0	1	0	1	0	1	0	1	0	1	1	1	1	1	0
A264			1	0	0	0	1	0	0	0	0	0	0	0	0	0	0	1	1	0	0	0
A265	MDR		1	0	1	1	1	0	0	1	1	1	1	0	0	0	0	1	0	1	1	0
A266	MDR		1	0	0	0	1	0	1	1	1	0	1	0	1	0	1	1	0	0	1	0
A267	MDR		1	0	0	0	1	0	1	1	1	1	1	0	1	0	1	1	0	1	1	0
A268	MDR		1	0	0	0	0	0	0	0	0	0	1	0	0	0	0	1	0	1	1	0
A269	MDR		1	0	1	1	1	0	1	1	1	1	1	0	1	0	1	1	0	1	1	0
A27	MDR		1	0	1	1	1	0	1	1	1	1	1	0	1	0	1	1	1	1	1	0
A271	MDR		1	0	0	0	1	0	0	1	1	1	1	0	0	0	0	1	1	1	1	0
A272	MDR		1	0	0	0	1	0	1	0	0	0	1	0	1	0	1	0	0	1	1	0
A273	MDR		1	0	0	0	1	0	0	0	0	0	0	0	0	0	0	1	0	1	1	0
A274	MDR		1	0	0	0	1	0	0	0	0	0	0	0	0	0	0	1	0	1	0	0
A275	MDR		1	0	0	0	0	0	1	0	0	0	1	0	1	0	1	1	0	1	1	0
A276	MDR	ExPEC/ETEC	1	0	1	0	1	0	1	1	1	1	1	0	1	0	1	1	0	1	1	0
A277	MDR		1	0	0	0	1	0	1	0	0	0	0	0	1	0	1	1	0	1	1	0
A278	MDR		1	1	0	0	1	0	0	0	1	0	0	0	0	0	0	1	1	1	1	0
A279	MDR		1	0	0	1	1	0	0	1	1	1	0	0	0	0	0	1	0	0	1	0
A28	MDR		1	0	0	0	0	0	0	0	0	0	0	0	0	0	0	1	0	1	1	0
A280	MDR		1	0	0	0	1	0	0	1	1	0	0	0	0	0	0	1	0	1	1	0
A281	MDR		1	0	1	1	1	0	1	1	1	1	1	0	1	0	1	1	0	1	1	0
A282	MDR		1	0	0	0	0	0	1	0	0	0	1	0	0	0	0	1	0	0	1	0
A283	MDR		1	0	0	0	1	0	0	0	0	0	0	0	0	0	0	1	0	1	1	0
A284	MDR		0	0	0	0	1	0	1	0	0	0	0	0	1	0	1	0	0	1	1	0
A285	MDR		1	0	0	0	1	0	0	1	1	1	1	0	0	0	0	1	0	1	1	0
A286	MDR		1	0	1	1	0	0	1	1	1	1	1	0	1	0	1	1	1	0	1	0
A287			1	0	0	1	0	0	0	1	1	1	0	0	0	0	0	1	0	0	1	0
A288	MDR		1	0	0	0	1	0	1	1	1	1	1	0	1	0	1	1	0	1	0	0
A29	MDR		1	0	0	0	1	0	1	0	1	0	1	0	1	0	1	1	0	1	1	0
A290	MDR		1	0	0	1	1	1	1	1	1	1	1	0	1	0	1	1	1	1	1	0
A291	MDR	ExPEC/EPEC	1	0	0	0	0	0	0	0	0	0	1	0	0	0	0	1	0	1	1	0
A292	MDR		1	0	1	0	0	0	0	0	0	0	1	0	0	0	0	1	0	1	1	0
A293	MDR		1	1	1	1	1	1	1	1	1	1	1	0	1	0	1	1	1	1	1	0
A294	MDR		1	1	0	0	1	0	0	1	1	1	1	0	0	0	0	1	0	1	1	0
A295	MDR		1	0	0	0	1	0	1	0	0	0	1	0	1	0	1	1	0	1	0	0
A296			1	0	0	1	0	0	0	1	1	1	0	0	0	0	0	1	0	0	0	0
A297	MDR	ExPEC/ETEC	1	0	1	0	1	0	1	1	1	1	1	0	1	0	1	1	1	1	1	0
A298	MDR		1	0	0	1	1	0	0	1	1	1	1	0	0	0	0	1	0	1	1	0
A299	MDR	ExPEC/ETEC	1	1	0	0	1	1	1	1	1	0	1	0	1	0	1	1	1	1	0	0
A3	MDR		1	1	0	0	1	1	1	1	1	0	1	0	1	0	1	1	1	1	1	0
A30	MDR		1	0	1	1	1	0	1	1	1	1	1	0	1	0	1	1	1	1	1	0
A300			0	0	0	0	0	0	0	0	0	0	0	0	0	0	0	0	0	0	1	0
A301	MDR		1	0	0	0	1	0	1	1	1	1	1	0	1	0	1	1	1	1	1	0
A302	MDR		1	0	1	1	1	0	1	1	1	1	1	0	1	0	1	1	0	1	1	0
A303	MDR		1	0	1	0	1	0	1	0	0	0	1	0	1	0	1	1	0	1	1	0
A304	MDR		1	0	0	1	1	1	1	1	1	1	1	0	1	0	1	1	1	1	1	0
A305	MDR		1	0	0	0	1	0	1	0	0	0	1	0	1	0	1	1	0	1	1	0
A307	MDR		1	0	0	1	1	0	0	1	1	1	1	0	0	0	0	1	0	1	1	0
A308	MDR		1	0	0	0	1	0	1	0	0	0	1	0	1	0	1	1	0	1	1	0
A309	MDR		1	0	0	0	1	0	0	1	1	1	1	0	0	0	0	1	0	1	1	0
A31	MDR		1	0	0	0	1	0	1	0	0	0	1	0	1	0	1	1	0	1	1	0
A310	MDR		1	0	0	0	1	0	0	0	0	0	0	0	0	0	0	1	0	0	1	0
A312	MDR	ExPEC/ETEC	1	0	1	0	1	0	1	1	1	1	1	0	1	0	1	1	0	1	1	0
A313	MDR		1	0	0	0	1	0	1	1	1	1	1	0	1	0	1	1	1	1	1	0
A314	MDR		1	0	0	1	1	1	1	1	1	1	1	0	1	0	1	1	1	1	1	0
A315	MDR		1	0	0	0	1	0	0	0	0	0	0	0	0	0	0	1	0	1	1	0
A316			1	0	0	0	0	0	0	0	0	0	0	0	0	0	0	1	0	0	1	0
A317			1	0	0	1	0	0	0	1	1	1	0	0	0	0	0	1	0	0	0	0
A318	MDR		1	0	0	1	1	0	1	1	1	1	1	0	1	0	1	1	1	1	1	0
A319	MDR		1	0	1	0	1	0	1	1	1	1	1	0	1	0	1	1	1	1	1	0
A32	MDR		1	0	0	0	1	0	1	0	0	0	0	0	1	0	1	1	0	1	1	0
A320	MDR		1	0	0	0	1	0	1	0	0	0	1	0	1	0	1	1	0	1	1	0
A321	MDR	ExPEC/ETEC	1	0	0	0	1	0	1	0	0	0	1	0	1	0	1	1	0	1	1	0
A322			1	0	0	0	0	0	0	0	0	0	0	0	0	0	0	1	0	0	1	0
A323	MDR		1	0	0	0	1	0	1	1	1	1	1	0	1	0	1	1	0	1	1	0
A324	MDR		1	0	0	0	1	0	0	0	0	0	1	0	0	0	0	1	0	1	1	0
A325	MDR		1	1	0	0	1	0	1	1	1	0	0	0	1	0	1	0	1	1	1	0
A326	MDR		1	0	0	0	1	0	1	0	0	0	0	0	1	0	1	1	0	1	1	0
A327	MDR		1	0	0	0	1	0	1	0	0	0	1	0	1	0	1	0	1	1	1	0
A328	MDR		1	0	0	0	0	0	1	0	0	0	1	0	1	0	1	1	0	1	1	0
A329	MDR		1	0	0	0	1	0	1	0	0	0	1	0	1	0	1	1	0	1	1	0
A33	MDR		1	0	1	0	1	0	0	0	0	0	1	0	0	0	0	1	0	1	1	0
A330	MDR		1	0	0	0	1	0	1	1	1	0	1	0	1	0	1	1	0	1	1	0
A331	MDR		1	0	0	0	1	0	1	1	1	1	0	0	1	0	1	1	0	1	1	0
A332	MDR		1	0	0	0	1	0	1	0	0	0	1	0	1	0	1	1	0	1	1	0
A333	MDR		1	0	1	1	1	0	1	1	1	1	1	0	1	0	1	1	0	1	1	0
A334	MDR		1	0	0	0	1	0	1	1	1	0	1	0	1	0	1	1	0	1	1	0
A335	MDR		1	1	0	0	1	1	0	1	1	0	1	0	0	0	0	0	0	1	1	0
A336	MDR		1	0	0	0	1	0	1	1	1	0	1	0	1	0	1	1	0	1	1	0
A337	MDR		1	0	0	0	1	0	0	0	0	0	0	0	0	0	0	1	0	0	1	0
A338	MDR		1	0	0	0	1	0	1	0	0	0	1	0	1	0	1	1	0	1	1	0
A339	MDR	ExPEC/ETEC	1	0	0	0	1	0	1	0	1	0	1	0	1	0	1	1	0	1	1	0
A34	MDR		1	0	0	1	1	0	1	1	1	1	1	0	1	0	1	1	1	1	1	0
A340	MDR		1	0	0	0	1	0	1	0	0	0	1	0	1	0	1	1	0	1	1	0
A341	MDR		1	0	1	1	1	0	1	1	1	1	1	0	1	0	1	1	1	1	1	0
A342	MDR		1	0	0	0	1	0	1	0	0	0	0	0	1	0	1	1	0	1	1	0
A343	MDR	ExPEC/EHEC	1	0	0	1	1	1	1	1	1	1	0	0	1	0	1	1	0	1	1	0
A344	MDR		1	0	0	0	1	0	1	0	0	0	1	0	1	0	1	1	0	1	1	0
A345	MDR		1	0	1	1	1	0	1	1	1	1	1	0	1	0	1	1	0	1	1	0
A346	MDR		1	0	0	0	0	0	1	0	0	0	1	0	1	0	1	1	0	1	1	0
A347	MDR		1	0	0	0	1	0	1	0	0	0	1	0	1	0	1	1	0	1	1	0
A348	MDR	ExPEC/ETEC	1	0	0	0	1	0	0	0	0	0	1	0	0	0	0	1	0	1	1	0
A349	MDR		1	0	0	0	0	0	1	0	0	0	1	0	1	0	1	0	0	1	1	0
A35	MDR		1	1	0	0	1	1	1	1	1	0	1	0	1	0	1	1	1	1	1	1
A351	MDR		1	0	1	0	1	0	1	0	0	0	1	0	1	0	1	1	0	1	1	0
A352	MDR		1	0	0	1	1	0	1	1	1	1	1	0	1	0	1	1	0	1	1	0
A353	MDR		1	0	0	1	1	1	1	1	1	1	1	0	1	0	1	1	0	1	1	0
A354	MDR		1	1	0	0	1	0	1	1	1	1	0	0	1	0	1	1	1	1	1	0
A355	MDR		1	0	0	1	1	0	1	1	1	1	1	0	1	0	1	1	0	1	1	0
A357	MDR		1	0	0	0	1	0	1	1	1	1	1	0	0	0	0	1	0	1	1	0
A358	MDR		1	0	0	0	1	0	1	0	1	0	1	0	0	0	0	1	0	1	1	0
A359	MDR		1	0	0	0	1	0	1	0	0	0	1	0	1	0	1	1	1	1	1	0
A36	MDR		1	0	1	1	1	0	1	1	1	1	1	0	1	0	1	1	1	1	1	0
A360	MDR		1	1	0	0	1	0	0	1	1	0	0	0	0	0	0	1	1	0	1	0
A361	MDR		1	0	0	0	1	0	0	0	0	0	1	0	0	0	0	0	0	1	1	0
A362	MDR		0	0	0	0	1	0	1	0	0	0	0	0	1	0	1	0	0	1	1	0
A363	MDR	ExPEC/ETEC	1	0	0	0	1	0	1	1	1	1	1	0	1	0	1	1	0	1	1	0
A364	MDR		1	0	1	1	1	0	1	1	1	1	1	0	1	0	1	1	0	1	1	0
A365	MDR	ExPEC/ETEC	1	0	1	1	1	1	0	1	1	1	1	0	0	0	0	1	1	1	1	0
A366	MDR		1	0	0	1	1	1	1	1	1	1	0	0	1	0	1	1	0	1	1	0
A367	MDR		1	0	0	0	0	0	0	0	0	0	0	0	0	0	0	1	0	1	1	0
A368	MDR		1	0	0	0	1	0	0	0	0	0	0	0	0	0	0	1	0	1	1	0
A369	MDR		1	0	0	0	0	0	1	1	1	1	0	0	1	0	1	1	0	1	1	0
A37	MDR		1	0	0	0	1	0	1	0	0	0	0	0	1	0	1	0	0	0	1	0
A370	MDR		0	0	0	0	1	0	1	0	0	0	0	0	1	0	1	0	0	1	1	0
A371	MDR		1	0	0	0	1	0	0	0	0	0	0	0	0	0	0	1	0	1	1	0
A372	MDR		1	0	1	0	0	0	1	1	1	1	1	0	1	0	1	1	1	1	1	0
A373	MDR		1	1	0	0	1	0	1	1	1	1	1	0	1	0	1	1	1	1	0	0
A374	MDR	ExPEC/EPEC	1	0	0	0	1	0	0	0	0	0	0	0	0	0	0	0	1	1	1	0
A375	MDR		1	0	0	0	0	0	0	0	0	0	0	0	0	0	0	1	0	1	1	0
A376	MDR		1	1	1	0	1	1	1	1	1	1	1	1	1	1	1	1	1	1	1	0
A377	MDR		1	0	0	0	0	0	1	1	1	1	1	0	1	0	1	1	1	0	1	0
A378	MDR		1	1	1	0	0	1	0	1	1	0	1	0	0	0	0	1	1	0	1	0
A379	MDR		1	0	0	0	1	0	1	0	0	0	1	0	1	0	1	1	0	1	1	0
A38	MDR		1	0	0	1	1	0	1	1	1	1	1	0	1	0	1	1	0	1	1	0
A380	MDR		1	0	0	1	1	0	1	1	1	1	1	0	1	0	1	1	1	0	1	0
A381	MDR		1	0	0	0	1	0	1	1	1	1	1	0	1	0	1	1	0	1	1	0
A382	MDR		1	1	0	0	1	1	1	1	1	1	1	1	1	1	1	1	1	0	1	0
A383	MDR		1	0	0	0	1	0	1	0	0	0	1	0	1	0	1	1	0	1	1	0
A384	MDR		1	0	0	0	1	0	0	0	0	0	0	0	0	0	0	1	1	1	1	0
A385	MDR		1	0	1	1	1	0	1	1	1	1	1	0	1	0	1	1	0	1	1	0
A386	MDR		1	1	0	0	0	1	1	1	1	1	1	1	1	1	1	1	1	0	0	0
A387	MDR		1	0	0	0	1	0	0	0	0	0	0	0	0	0	0	0	0	1	1	0
A388	MDR		1	1	0	0	1	0	0	0	1	0	0	0	0	0	0	1	1	1	1	0
A389	MDR		1	0	0	0	1	0	1	1	1	1	1	0	1	0	1	1	1	1	1	0
A39	MDR		1	0	0	0	1	0	1	1	1	1	1	0	1	0	1	1	0	1	1	0
A390	MDR		1	0	0	0	1	0	0	0	0	0	0	0	0	0	0	1	0	1	1	0
A391	MDR		1	0	1	1	1	1	1	1	1	1	1	0	1	0	1	1	1	1	1	0
A392	MDR		1	0	1	1	1	0	1	1	1	1	1	0	1	0	1	1	1	1	1	0
A393	MDR		1	0	1	1	1	0	1	1	1	1	1	0	0	0	1	1	1	1	1	0
A394	MDR		1	0	0	0	1	0	1	0	1	0	1	0	1	0	1	1	1	1	1	0
A395	MDR		1	0	0	0	1	0	1	0	0	0	1	0	1	0	1	1	1	1	1	0
A396			1	0	0	0	0	0	0	0	0	0	0	0	0	0	0	1	1	0	0	0
A397	MDR		1	0	0	0	1	0	1	1	1	0	1	0	1	0	1	1	0	1	1	0
A398	MDR		1	0	0	1	1	0	1	1	1	1	0	0	1	0	1	1	1	1	1	0
A399	MDR	ExPEC/ETEC	1	0	0	0	1	0	1	0	0	0	0	0	1	0	1	1	0	1	1	0
A4	MDR		1	0	0	0	1	0	1	0	1	0	1	0	1	0	1	1	0	1	1	0
A40	MDR		1	0	0	0	1	0	1	0	0	0	1	0	1	0	1	1	0	1	1	0
A400	MDR		1	0	0	1	1	1	1	1	1	1	1	0	1	0	1	1	1	1	1	0
A401	MDR		1	0	0	0	1	0	1	1	1	1	1	0	1	0	1	1	0	1	0	0
A402	MDR		1	0	0	1	1	1	0	1	1	1	0	0	0	0	0	1	1	1	1	0
A403	MDR		1	0	0	0	1	0	1	0	0	0	0	0	1	0	1	1	0	1	1	0
A404	MDR		1	0	0	0	1	0	1	1	1	0	1	0	1	0	1	1	0	1	1	0
A405	MDR		0	0	0	0	1	0	0	0	0	0	0	0	0	0	0	0	0	1	1	0
A407	MDR		1	0	0	0	1	0	0	0	0	0	1	0	0	0	0	0	0	0	0	0
A408	MDR		1	1	0	0	1	1	0	1	1	0	0	0	0	0	0	1	1	0	1	0
A409	MDR		1	0	0	0	1	0	1	0	0	0	1	0	1	0	1	1	1	1	1	0
A41	MDR		1	0	0	0	1	0	1	0	1	0	1	0	1	0	1	1	0	1	1	0
A410	MDR		1	0	0	1	1	0	1	1	1	1	0	0	1	0	1	1	1	1	1	0
A411	MDR		1	0	0	0	1	0	1	1	1	1	0	0	1	0	1	1	1	1	1	0
A412	MDR		1	0	0	0	1	0	1	1	1	1	1	0	1	0	1	1	1	1	1	0
A413	MDR		1	0	0	0	1	0	1	1	1	1	0	0	1	0	1	1	1	1	1	0
A414	MDR	ExPEC/ETEC	1	0	1	1	1	0	1	1	1	1	1	0	1	0	1	1	1	1	1	0
A415	MDR		1	0	0	0	1	0	1	1	1	1	1	0	1	0	1	1	1	1	1	0
A416	MDR		1	0	0	1	1	0	1	1	1	1	0	0	0	0	0	1	0	1	1	0
A417	MDR		1	0	1	0	1	0	1	0	1	0	1	0	1	0	1	1	1	1	1	0
A419	MDR		1	0	0	0	0	0	0	0	0	0	1	0	0	0	0	1	0	1	1	0
A42	MDR		1	1	0	1	1	1	1	1	1	0	0	0	1	0	1	1	1	1	1	0
A420	MDR		1	0	0	1	1	0	0	1	1	1	0	0	0	0	0	1	0	0	1	0
A421	MDR	ExPEC/ETEC	0	0	0	1	1	0	0	1	1	0	1	0	0	0	0	0	0	0	0	0
A422	MDR		1	0	0	0	1	0	0	0	0	0	0	0	0	0	0	1	0	0	1	0
A423	MDR		1	0	0	1	1	0	1	1	1	1	1	0	1	0	1	1	0	1	1	0
A424	MDR		1	0	0	1	0	1	1	1	1	1	1	0	1	0	1	1	0	1	1	0
A425	MDR		1	1	0	0	1	0	1	1	1	0	1	0	1	0	1	0	0	0	1	0
A426	MDR		1	0	0	0	1	0	1	0	1	0	1	0	1	0	1	1	1	1	1	0
A427	MDR	ExPEC/ETEC	1	0	0	0	1	0	1	1	1	1	1	0	1	0	1	1	0	1	1	0
A428	MDR		1	0	0	0	1	0	1	1	1	1	0	0	1	0	1	1	0	1	1	0
A429	MDR		1	1	0	1	1	1	0	1	1	1	0	0	0	0	0	1	1	0	1	0
A43	MDR	ExPEC/ETEC	1	0	0	0	1	0	1	1	1	1	1	0	1	0	1	1	1	1	1	0
A430	MDR		1	1	1	1	1	1	1	1	1	1	1	0	1	0	1	1	1	1	1	1
A431	MDR		1	0	0	0	1	0	1	0	0	0	1	0	1	0	1	0	0	1	1	0
A432	MDR		1	0	0	1	1	0	1	1	1	1	1	0	1	0	1	1	0	1	1	0
A433	MDR		0	0	0	0	0	0	0	0	0	0	0	0	0	0	0	0	0	1	1	0
A436	MDR	ExPEC/ETEC	1	1	0	0	1	0	1	1	1	0	1	0	1	0	1	1	0	1	1	0
A437	MDR		1	0	0	0	1	0	1	1	1	1	0	0	1	0	1	1	0	1	1	0
A438	MDR		1	0	0	0	1	0	0	0	0	0	1	0	0	0	0	1	0	1	1	0
A439	MDR		1	0	0	1	1	1	1	1	1	1	1	0	1	0	1	1	0	1	1	0
A44	MDR		1	0	0	0	0	0	1	1	1	1	0	0	1	0	1	1	0	1	1	0
A440	MDR		1	0	1	0	1	0	0	0	0	0	1	0	0	0	0	1	0	1	1	0
A441	MDR		1	0	0	0	1	0	0	0	0	0	0	0	0	0	0	1	0	1	1	0
A442	MDR		1	0	0	0	1	0	1	0	1	0	0	0	1	0	1	1	0	1	1	0
A444	MDR	ExPEC/EPEC	1	0	0	0	1	0	1	0	1	0	1	0	1	0	1	1	0	1	1	0
A445	MDR		1	0	1	0	1	0	1	0	0	0	1	0	1	0	1	1	1	1	1	0
A446	MDR		1	1	0	0	1	1	1	1	1	0	1	0	1	0	1	1	1	1	1	0
A447	MDR		1	0	0	0	1	0	1	0	0	0	1	0	1	0	1	1	0	1	1	0
A448	MDR		1	0	0	0	1	0	1	0	0	0	1	0	1	0	1	1	0	1	1	0
A449	MDR	ExPEC/ETEC	1	0	1	1	1	0	1	1	1	1	1	0	1	0	1	1	1	1	1	0
A45	MDR		1	0	0	1	1	0	1	1	1	1	1	0	1	0	1	1	0	1	1	0
A450	MDR		1	1	0	0	1	1	1	1	1	0	1	0	1	0	1	1	1	1	1	0
A451	MDR		1	0	0	1	1	0	1	1	1	1	0	0	1	0	1	1	0	1	1	0
A452	MDR		1	0	0	0	1	0	1	0	0	0	1	0	1	0	1	0	1	1	1	0
A453	MDR	ExPEC/ETEC	1	0	0	0	1	0	1	0	0	0	1	0	1	0	1	1	0	1	1	0
A454	MDR	ExPEC/ETEC	1	0	0	0	1	0	1	0	0	0	1	0	0	0	0	0	1	1	1	0
A455	MDR		1	0	1	1	1	0	1	1	1	1	1	0	1	0	1	1	1	1	1	0
A456	MDR		1	1	0	0	1	1	1	1	1	0	1	0	1	0	1	1	1	1	1	0
A457	MDR		1	1	1	0	1	0	1	0	1	0	1	0	1	0	1	0	1	1	1	0
A458	MDR	ExPEC/ETEC	1	0	0	0	1	0	0	1	1	0	1	0	0	0	0	1	0	1	1	0
A459	MDR		1	0	0	0	1	0	1	0	1	0	1	0	1	0	1	1	1	1	1	0
A46	MDR		1	0	0	0	0	0	1	1	1	1	0	0	1	0	1	1	0	1	0	0
A460	MDR		1	0	0	0	0	0	1	1	1	1	0	0	1	0	1	1	0	1	1	0
A461	MDR		1	0	0	0	0	0	0	0	0	0	1	0	0	0	0	1	0	0	1	0
A462	MDR		1	1	1	0	1	0	1	1	1	0	1	0	1	0	1	1	0	1	1	0
A463	MDR		1	0	0	0	1	0	1	1	1	1	1	0	1	0	1	1	0	1	1	0
A464		ExPEC/ETEC	1	0	0	0	0	0	0	0	0	0	0	0	0	0	0	1	1	0	0	0
A465	MDR		1	0	1	1	1	1	1	1	1	1	1	0	1	0	1	1	1	1	1	0
A466	MDR		1	0	1	0	1	0	1	0	0	0	1	0	1	0	1	1	1	1	1	0
A467	MDR		1	0	0	0	1	0	1	0	0	0	1	0	1	0	1	1	0	1	1	0
A468	MDR		1	0	1	0	1	0	0	0	0	0	1	0	0	0	0	1	0	1	1	0
A469	MDR		1	0	0	0	0	0	1	0	0	0	1	0	1	0	1	1	0	1	1	0
A47	MDR	ExPEC/ETEC	1	0	0	1	1	0	1	1	1	1	1	0	1	0	1	1	0	1	1	0
A470	MDR		1	0	0	0	1	0	1	0	0	0	1	0	1	0	1	1	0	1	1	0
A471	MDR		1	0	0	0	1	0	0	0	0	0	1	0	0	0	0	1	0	1	1	0
A472	MDR	ExPEC/ETEC	1	0	0	1	1	0	1	1	1	1	1	0	1	0	1	1	0	1	1	0
A473	MDR		1	0	1	0	1	0	1	1	1	1	1	0	1	0	1	1	1	1	1	0
A474	MDR		1	0	0	0	1	0	0	0	0	0	1	0	0	0	0	1	0	1	1	0
A475	MDR		1	0	0	1	1	0	1	1	1	1	1	0	1	0	1	1	1	1	1	0
A476	MDR		1	0	0	0	1	0	1	1	1	1	1	0	1	0	1	1	1	1	1	0
A477	MDR		1	0	0	0	1	0	1	0	0	0	0	0	1	0	1	1	1	1	1	0
A478	MDR		1	0	0	0	1	0	1	0	0	0	1	0	1	0	1	1	0	1	1	0
A479	MDR		1	0	0	0	1	0	0	0	0	0	0	0	0	0	0	1	1	1	1	0
A48	MDR		1	0	0	0	1	0	0	0	0	0	1	0	0	0	0	0	0	1	1	0
A480	MDR		0	0	0	0	1	0	0	0	0	0	0	0	0	0	0	0	0	1	1	0
A481	MDR	ExPEC/EPEC	1	0	0	0	1	0	1	1	1	1	0	0	1	0	1	1	1	1	1	0
A482	MDR		1	0	0	1	1	0	0	1	1	1	1	0	0	0	0	1	0	1	1	0
A483	MDR		1	0	0	0	1	0	1	0	0	0	0	0	1	0	1	1	1	1	1	0
A484	MDR	ExPEC/ETEC	1	0	0	0	1	0	0	0	0	0	1	0	0	0	0	1	0	1	1	0
A485	MDR	ExPEC/ETEC	1	0	0	0	0	0	1	0	0	0	1	0	0	0	1	1	0	1	1	0
A486	MDR		1	0	0	0	1	0	1	0	0	0	1	0	1	0	1	0	0	1	1	0
A487	MDR		1	0	0	0	1	0	1	0	0	0	1	0	1	0	1	1	1	1	1	1
A488	MDR		1	0	0	1	1	0	0	1	1	1	1	0	0	0	0	1	0	1	1	0
A489	MDR		1	0	0	0	0	0	0	0	0	0	1	0	0	0	0	1	0	1	1	0
A49	MDR		1	0	0	0	1	0	1	0	0	0	1	0	1	0	1	1	0	1	1	0
A492	MDR	ExPEC/EHEC/ETEC	1	0	0	0	1	0	0	0	0	0	1	0	0	0	0	1	0	1	1	0
A493	MDR		1	0	0	1	1	0	1	1	1	1	1	0	1	0	1	1	1	1	1	0
A494	MDR		1	0	0	0	1	0	1	0	0	0	0	0	1	0	1	0	0	1	1	0
A495	MDR	ExPEC/ETEC	1	0	0	1	1	0	1	1	1	1	1	0	1	0	1	1	0	1	1	0
A496	MDR		1	0	0	0	1	0	1	1	1	1	1	0	1	0	1	1	0	0	1	0
A497	MDR		1	0	0	0	1	0	1	0	0	0	0	0	1	0	1	1	1	1	1	0
A498	MDR		1	0	0	0	1	0	0	0	0	0	1	0	0	0	0	1	0	1	1	0
A499	MDR		1	1	0	1	0	1	1	1	1	1	1	1	1	1	1	1	1	0	0	0
A5	MDR		0	0	0	0	1	0	1	0	0	0	0	0	1	0	1	0	0	0	1	0
A500	MDR		1	0	0	0	1	0	1	0	0	0	1	0	1	0	1	1	0	1	1	0
A501	MDR		1	0	0	1	1	0	1	1	1	1	1	0	0	0	1	1	1	1	1	0
A502	MDR		1	1	0	0	1	0	1	0	1	0	1	0	1	0	1	1	0	1	1	0
A503	MDR		1	0	0	0	1	0	0	0	0	0	1	0	0	0	0	1	0	1	1	0
A504	MDR		1	0	0	0	1	0	0	0	0	0	1	0	0	0	0	1	0	1	1	0
A505	MDR	ExPEC/EHEC/ETEC	1	0	0	0	1	0	0	0	0	0	1	0	0	0	0	1	0	1	1	0
A506	MDR		1	1	0	0	1	0	1	1	1	0	1	0	1	0	1	1	0	1	1	0
A51	MDR		1	0	0	0	1	0	1	0	0	0	0	0	1	0	1	1	1	1	1	0
A52	MDR		0	0	0	0	1	0	0	0	0	0	1	0	0	0	0	0	0	1	1	0
A53	MDR		1	0	0	1	1	0	1	1	1	1	1	0	0	0	0	1	1	1	1	0
A54	MDR		1	0	0	0	1	0	1	0	0	0	0	0	1	0	1	1	0	1	1	0
A55	MDR		1	0	0	0	1	0	1	0	0	0	1	0	1	0	1	1	0	1	1	0
A56	MDR		1	0	0	0	1	0	1	1	1	1	0	0	1	0	1	1	0	1	1	0
A57	MDR		1	0	1	1	1	1	1	1	1	1	1	0	1	0	1	1	1	1	1	0
A58	MDR		1	0	1	1	1	1	1	1	1	1	1	0	1	0	1	1	1	1	1	0
A59	MDR		1	0	0	1	1	1	1	1	1	1	1	0	1	0	1	1	0	1	1	0
A6	MDR		1	0	1	1	1	0	1	1	1	1	1	0	1	0	1	1	1	1	1	0
A60	MDR		1	0	1	0	1	0	1	0	0	0	1	0	1	0	1	1	1	1	1	0
A61	MDR		1	0	0	0	1	0	1	0	0	0	0	0	0	0	1	1	0	1	1	0
A62	MDR		1	0	0	0	0	0	0	0	0	0	1	0	1	0	1	1	0	1	1	0
A63	MDR		1	0	0	1	1	1	1	1	1	1	1	0	1	0	1	1	0	1	1	0
A64	MDR		1	0	1	0	1	0	0	0	0	0	1	0	0	0	0	1	0	1	1	0
A65	MDR		1	0	0	0	1	0	1	1	1	1	1	0	1	0	1	1	0	1	1	0
A66	MDR		1	0	0	0	1	0	1	0	0	0	1	0	1	0	1	1	0	1	1	0
A67	MDR		1	0	0	1	1	1	1	1	1	1	1	0	1	0	1	1	1	1	1	0
A68	MDR		1	0	0	0	1	0	1	1	1	1	1	0	1	0	1	1	0	1	1	0
A69	MDR		1	1	1	0	1	0	1	1	1	0	1	0	1	0	1	1	1	1	1	0
A7	MDR		1	0	0	1	1	1	1	1	1	1	1	0	1	0	1	1	0	1	1	0
A70	MDR		1	0	0	0	1	0	0	0	0	0	0	0	0	0	0	1	0	1	1	0
A71	MDR		1	0	0	0	1	0	0	0	0	0	1	0	0	0	0	1	0	1	1	0
A72	MDR		1	0	0	0	1	0	1	1	1	1	1	0	1	0	1	1	0	1	1	0
A73	MDR		1	1	0	0	1	0	1	0	1	0	1	0	1	0	1	1	1	1	1	0
A74	MDR		1	0	0	0	0	0	0	1	1	1	0	0	0	0	0	1	0	1	0	0
A75	MDR		1	0	0	1	0	1	1	1	1	1	1	0	0	0	1	1	1	1	1	0
A76	MDR		1	0	1	0	1	0	1	1	1	1	1	0	1	0	1	1	1	1	1	0
A77	MDR		1	1	0	1	1	1	0	1	1	0	1	0	0	0	0	1	1	1	1	0
A78	MDR		1	0	1	0	0	0	1	1	1	1	1	0	1	0	1	1	1	1	1	0
A79	MDR		1	0	1	1	1	0	1	1	1	1	1	0	1	0	1	1	1	1	1	0
A8	MDR		1	0	1	1	1	1	1	1	1	1	1	0	1	0	1	1	1	1	1	0
A80	MDR		1	0	0	0	1	0	1	0	0	0	0	0	1	0	1	1	0	0	1	0
A81	MDR		1	0	0	0	0	0	0	0	0	0	0	0	0	0	0	1	0	1	1	0
A82	MDR		1	0	0	0	1	0	1	0	0	0	1	0	1	0	1	1	0	1	1	0
A83	MDR		1	0	0	0	1	0	1	0	0	0	1	0	1	0	1	1	0	1	1	0
A84	MDR		1	0	0	0	1	0	0	0	0	0	0	0	0	0	0	1	0	1	1	0
A85	MDR		1	1	1	0	1	0	1	1	1	0	1	0	1	0	1	1	1	1	1	0
A86	MDR		1	0	0	0	1	0	1	0	0	0	0	0	1	0	1	1	0	1	0	0
A87	MDR		1	1	0	1	0	1	1	1	1	1	1	0	1	0	1	1	1	1	1	1
A88	MDR		1	0	0	1	1	1	1	1	1	1	1	0	1	0	1	1	1	1	1	0
A89	MDR		1	0	0	0	1	0	1	0	0	0	1	0	1	0	1	1	1	1	1	0
A9	MDR		1	0	0	0	1	0	0	0	0	0	1	0	0	0	0	1	0	1	1	0
A90	MDR		1	0	0	0	1	0	0	0	0	0	1	0	0	0	0	0	1	1	1	0
A91	MDR		1	1	0	1	1	1	0	1	1	1	1	0	0	0	0	1	1	1	1	0
A92	MDR		1	0	0	0	1	0	1	0	0	0	1	0	1	0	1	1	1	0	1	0
A93	MDR		1	1	0	0	1	1	1	1	1	1	0	0	1	0	1	1	1	1	1	0
A94	MDR		1	0	0	0	1	0	0	0	1	0	0	0	0	0	0	1	0	1	1	0
A95	MDR		1	1	0	0	1	1	1	1	1	1	1	0	1	0	1	1	1	1	1	0
A96	MDR		1	0	0	0	1	0	1	0	0	0	1	0	1	0	1	1	0	1	1	0
A97	MDR		1	0	0	0	1	0	1	0	0	0	1	0	1	0	1	1	1	1	1	0
A98	MDR		1	0	0	1	1	1	1	1	1	1	1	0	1	0	1	1	0	1	1	0
A99	MDR		1	0	0	0	1	0	0	0	0	0	0	0	0	0	0	1	1	1	1	0

## Sheet: Supplementary Data 5
Supplementary Data 5 The matrix representing the presence or absence of ARGs and point mutations contributing to antibiotic resistance in 499 ExPEC genomes
Strain	Phylogroup	MLST	ARG
			aac(3)-IIa	aac(3)-IId	aac(3)-IIe	aac(3)-IVa	aac(3)-VIa	aac(6')-Ib-cr	aac(6')-IIc	aac(6')-Il	aadA1	aadA16	aadA17	aadA2	aadA22	aadA5	aadA8b	ant(2'')-Ia	ant(3'')-Ia	aph(3')-Ia	aph(3')-IIa	aph(4)-Ia	ARR-3	blaCMY-132	blaCMY-2	blaCMY-4	blaCTX-M-102	blaCTX-M-104	blaCTX-M-122	blaCTX-M-123	blaCTX-M-130	blaCTX-M-14	blaCTX-M-14b	blaCTX-M-15	blaCTX-M-27	blaCTX-M-3	blaCTX-M-55	blaCTX-M-64	blaCTX-M-65	blaDHA-1	blaNDM-1	blaNDM-5	blaOXA-1	blaOXA-10	blaTEM-106	blaTEM-141	blaTEM-150	blaTEM-1A	blaTEM-1B
A1	A	10	0	0	0	0	0	0	0	0	0	0	0	0	0	0	0	0	0	0	1	0	0	0	0	0	0	0	0	0	0	0	0	0	0	0	1	0	0	0	0	0	0	0	0	1	0	0	1
A10	F	457	0	0	0	0	0	0	0	0	0	0	0	0	0	0	0	0	0	1	0	0	0	0	0	0	0	0	0	0	0	0	0	0	0	0	0	0	0	0	0	0	0	0	0	0	0	0	1
A100	A	542	0	1	0	0	0	0	0	0	0	0	0	1	0	0	0	0	1	1	0	0	0	0	0	0	0	0	0	0	0	0	0	0	0	0	0	0	0	0	0	0	0	0	0	0	0	0	1
A101	B1	410	0	0	0	0	0	1	0	0	0	0	0	0	0	1	0	0	0	0	0	0	0	0	0	0	0	0	0	0	0	0	0	1	0	0	0	0	0	0	0	0	1	0	0	0	0	0	0
A102	B1	58	0	0	0	0	0	0	0	0	0	0	0	0	0	0	0	0	0	0	0	0	0	0	0	0	0	0	0	0	0	0	0	0	0	0	0	0	0	0	0	0	0	0	0	0	0	0	1
A103	B1	101	0	1	0	0	0	0	0	0	0	0	0	0	0	0	0	0	1	1	0	0	0	0	0	0	0	0	0	0	0	0	0	0	0	0	0	0	0	0	0	0	0	0	0	0	0	0	0
A104	B1	88	1	0	0	0	0	0	0	0	0	0	0	1	0	1	0	1	0	1	0	0	0	0	1	0	0	0	0	0	0	0	0	0	0	0	0	0	0	0	0	0	0	0	0	0	0	0	0
A105	B1	23	0	0	0	0	0	0	0	0	0	0	0	0	0	0	0	0	0	0	0	0	0	0	0	0	0	0	0	0	0	0	0	0	0	0	0	0	0	0	0	0	0	0	0	0	0	0	0
A106	A	206	0	1	0	0	0	0	0	0	0	0	0	0	0	1	0	0	1	1	0	0	0	0	0	0	0	0	0	0	0	0	0	0	0	1	0	0	0	0	0	0	0	0	0	1	0	0	0
A107	B1	88	0	1	0	0	0	0	0	0	0	0	0	1	0	0	0	0	1	1	0	0	0	0	0	0	0	0	0	0	0	0	0	0	0	0	0	0	1	0	0	0	0	0	0	0	0	0	1
A108	B1	88	0	0	0	0	0	0	0	0	0	0	0	0	0	0	0	0	1	0	0	0	0	0	0	0	0	0	0	0	0	0	0	0	0	0	0	0	0	0	0	0	0	0	0	0	0	0	1
A109	B1	23	0	0	0	0	0	0	0	0	0	0	0	0	0	0	0	0	0	0	0	0	0	0	0	0	0	0	0	0	0	0	0	0	0	0	0	0	0	0	0	0	0	0	0	0	0	0	0
A11	B1	88	0	0	0	0	0	1	0	0	0	0	0	0	0	0	0	0	1	0	0	0	0	0	0	0	0	0	0	0	0	0	0	0	0	1	0	0	0	0	0	0	0	0	0	1	0	0	0
A110	F	457	0	1	0	0	0	0	0	0	0	0	0	1	0	0	0	0	0	0	0	0	0	0	0	0	0	0	0	0	0	1	0	0	0	0	0	0	0	0	0	0	0	0	0	0	0	1	0
A111	B1	410	0	0	0	0	0	0	0	0	0	0	0	0	0	0	0	0	0	1	0	0	0	0	0	0	0	0	0	0	0	0	0	0	0	0	0	0	0	0	0	0	0	0	0	0	0	0	1
A112	G	117	0	0	0	0	0	0	0	0	0	0	0	0	0	1	0	0	0	0	0	0	0	0	0	0	0	0	0	0	0	0	0	0	0	0	0	0	0	0	0	0	0	0	0	0	0	0	1
A113	B2	131	0	0	0	0	0	1	0	0	0	1	0	0	0	0	0	0	0	0	0	0	1	0	0	0	0	0	0	0	0	0	1	0	0	0	0	0	0	0	0	0	0	0	0	0	0	0	0
A114	B1	156	0	0	0	0	0	0	0	1	0	0	0	0	0	0	0	0	0	0	0	0	0	0	1	0	0	0	0	0	0	1	0	0	0	0	0	0	0	0	0	0	0	0	0	0	0	0	1
A115	B1	101	0	0	0	0	0	0	0	0	0	0	0	0	0	0	0	0	0	0	0	0	0	0	0	0	0	0	0	0	0	0	0	0	0	0	0	0	0	0	0	0	0	0	0	0	0	0	1
A116	B1	1148	0	0	0	0	0	0	0	0	0	0	0	0	0	1	0	0	0	0	0	0	0	0	0	0	0	0	0	0	0	0	0	0	0	0	1	0	0	0	0	0	0	0	0	0	0	0	1
A117	B1	88	0	0	0	0	0	0	0	0	0	0	0	0	0	0	0	0	1	0	0	0	0	0	0	0	0	0	0	0	0	1	0	0	0	0	0	0	0	0	0	0	0	0	0	0	0	0	0
A118	A	617	0	1	0	0	0	0	0	0	0	0	0	0	0	0	0	0	0	1	0	0	0	0	0	0	0	0	0	0	0	0	0	0	0	0	0	0	0	0	0	0	0	0	0	0	0	0	1
A119	B1	29	0	0	0	1	0	0	0	0	0	0	0	1	0	0	0	0	1	1	0	1	0	0	0	0	0	0	0	0	0	1	0	0	0	0	0	0	0	0	0	0	0	0	0	0	0	0	0
A12	A	167	0	1	0	0	0	0	0	0	0	0	0	1	0	0	0	0	0	1	0	0	0	0	0	0	0	0	0	0	0	0	0	0	0	0	0	0	0	0	0	0	0	0	0	0	0	0	1
A120	B1	88	0	0	0	0	0	0	0	0	0	0	0	0	0	1	0	0	0	1	0	0	0	0	0	0	0	0	0	0	0	0	0	0	0	0	0	0	0	0	0	0	0	0	0	0	0	0	0
A121	F	457	1	0	0	0	0	0	0	0	0	0	0	1	0	0	0	0	1	1	0	0	0	0	1	0	0	0	0	0	0	0	0	0	0	0	0	0	0	0	0	0	0	0	0	0	0	0	1
A122	B1	410	0	0	0	0	1	0	0	0	0	0	0	0	0	0	0	0	1	1	0	0	0	0	0	0	0	0	0	0	0	0	0	0	0	0	0	0	0	0	0	0	0	0	0	0	0	0	1
A123	B1	410	0	1	0	0	0	0	0	0	0	0	0	0	0	1	0	0	0	0	0	0	0	0	0	0	0	0	0	0	0	0	0	0	0	0	0	0	0	0	0	0	0	0	0	0	0	1	0
A124	A	167	0	1	0	0	0	0	0	0	0	0	0	1	0	0	0	0	0	0	0	0	0	0	0	0	0	0	0	0	0	1	0	0	0	0	0	0	0	0	0	0	0	0	0	0	0	0	1
A125	A	5871	0	0	0	0	0	0	0	0	0	0	0	0	0	0	0	0	1	0	0	0	0	0	0	0	0	0	0	0	0	0	0	0	0	0	0	0	0	0	0	0	0	0	0	0	0	0	1
A126	B1	88	0	1	0	0	0	0	0	0	0	0	0	1	0	0	0	0	0	0	0	0	0	0	0	0	0	0	0	0	0	0	0	0	0	0	0	0	0	0	0	0	0	0	0	0	0	0	0
A127	B1	156	0	1	0	0	0	0	0	0	0	0	0	1	0	0	0	0	0	0	1	0	0	0	0	0	0	0	0	0	0	0	0	0	0	0	0	0	0	0	0	0	0	0	0	0	0	0	1
A128	A	100	0	0	0	1	0	1	0	0	0	0	0	1	0	0	0	0	1	1	0	1	1	0	0	0	0	0	0	0	0	0	0	0	0	0	0	0	0	0	0	0	1	0	0	0	0	0	0
A129	B1	898	0	0	0	0	0	0	0	0	0	0	0	1	0	0	0	0	1	1	0	0	0	0	0	0	0	0	0	0	0	0	0	0	0	0	0	0	0	0	0	0	0	0	0	0	0	0	1
A13	B1	23	0	0	0	0	0	0	0	0	0	0	0	0	0	0	0	0	0	0	1	0	0	0	0	0	0	0	0	0	0	0	0	0	0	0	0	0	0	0	0	0	0	0	0	0	0	0	0
A130	A	10	0	0	0	1	0	1	0	0	0	0	0	1	0	0	0	0	1	1	0	1	1	0	1	0	0	0	0	0	0	0	0	0	0	0	0	0	0	0	0	0	1	0	0	0	0	0	0
A131	B1	410	0	1	0	0	0	0	0	0	0	0	0	0	0	0	0	0	0	1	0	0	0	0	0	0	0	0	0	0	0	1	0	0	0	0	0	0	0	0	0	0	0	0	0	0	0	0	1
A132	F	354	1	0	0	1	0	0	0	0	0	0	0	1	0	1	0	0	1	1	0	0	0	0	0	0	0	0	0	0	0	1	0	0	0	0	0	0	0	0	0	0	0	0	0	0	0	0	1
A133	B1	101	0	0	0	0	0	0	0	0	0	0	0	0	0	0	0	0	0	0	0	0	0	0	1	0	0	0	0	0	0	0	0	0	0	0	0	0	0	0	0	0	0	0	0	0	0	0	1
A134	B1	88	0	0	0	0	0	0	0	0	0	0	0	1	0	0	0	0	1	1	0	0	0	0	0	0	0	0	0	0	0	0	0	0	0	0	0	0	0	0	0	0	0	0	0	0	0	0	1
A135	B1	23	0	0	0	0	0	0	0	0	0	0	0	0	0	0	0	0	1	0	0	0	0	0	0	0	0	0	0	0	0	0	0	0	0	0	0	0	1	0	0	0	0	0	0	0	0	0	1
A136	B1	410	1	0	0	0	0	0	0	0	0	0	0	0	0	0	0	0	0	1	0	0	0	0	0	0	0	0	0	0	0	0	0	0	0	0	1	0	0	0	0	0	0	0	0	0	0	0	1
A137	A	46	1	0	0	0	0	0	0	1	0	0	0	0	0	0	0	0	0	1	0	0	0	0	1	0	0	0	0	0	0	0	0	0	0	0	0	0	0	0	0	0	0	0	0	0	0	0	1
A138	F	648	0	0	0	0	0	0	0	0	0	0	0	0	0	0	0	0	0	0	0	0	0	0	0	0	0	0	0	0	0	0	0	0	0	0	1	0	0	0	0	0	0	0	0	0	0	0	1
A139	B1	58	0	0	0	0	0	0	0	0	0	0	0	0	0	0	0	0	0	1	0	0	0	0	0	0	0	0	0	0	0	0	0	0	0	0	0	0	0	0	0	0	0	0	0	0	0	0	1
A14	G	117	0	1	0	0	0	0	0	0	0	0	0	0	0	1	0	0	0	0	0	0	0	0	0	0	0	0	0	0	0	1	0	0	0	0	0	0	0	0	0	0	0	0	0	0	0	0	1
A140	B1	410	0	0	0	0	0	0	0	0	0	0	0	0	0	1	0	0	0	1	0	0	0	0	0	0	0	0	0	0	0	0	0	0	0	0	0	0	0	0	0	0	0	0	0	0	0	0	1
A141	E	1266	0	1	0	1	0	0	0	0	0	0	0	1	0	0	0	0	0	0	0	1	0	0	0	0	0	0	0	0	0	0	0	0	0	0	0	0	1	0	0	0	0	0	0	0	0	0	1
A142	B1	603	0	1	0	0	0	0	0	0	0	0	0	0	0	0	0	0	1	1	0	0	0	0	0	0	0	0	0	0	0	0	0	0	0	0	1	0	0	0	0	0	0	0	0	0	0	0	1
A143	A	-	0	1	0	0	0	0	0	0	0	0	0	1	0	0	0	0	0	0	0	0	0	0	0	0	0	0	0	0	0	0	0	0	0	0	0	0	0	0	0	0	0	0	0	0	0	1	0
A144	B1	156	1	0	0	0	0	0	0	0	0	0	0	0	0	1	0	0	0	1	0	0	0	0	0	0	0	0	0	0	0	0	0	0	0	1	0	0	0	0	0	0	0	0	0	0	0	0	1
A145	B1	156	0	0	0	0	0	0	0	0	0	0	0	0	0	0	0	1	1	0	0	0	0	0	0	0	0	0	0	0	0	0	0	0	0	0	0	0	0	0	0	0	0	0	0	0	0	0	0
A146	B1	1196	0	1	0	0	0	0	0	0	0	0	0	1	0	0	0	0	1	0	0	0	0	0	0	0	0	0	0	0	0	1	0	0	0	0	0	0	0	0	0	0	0	0	0	0	0	0	1
A147	B1	410	1	0	0	0	0	0	0	0	0	0	0	0	0	0	0	0	0	1	0	0	0	0	0	0	0	0	0	0	0	0	0	0	0	0	1	0	0	0	0	0	0	0	0	0	0	0	1
A148	B1	156	0	1	0	0	0	0	0	0	0	0	0	1	0	0	0	0	0	0	0	0	0	0	0	0	0	0	0	0	0	0	0	0	0	0	0	0	0	0	0	0	0	0	0	0	0	0	1
A149	B1	162	0	1	0	0	0	0	0	0	0	0	0	0	0	1	0	0	0	0	0	0	0	0	0	0	0	0	0	0	0	0	0	0	0	0	0	0	1	0	0	0	0	0	0	0	0	0	1
A15	B1	58	0	0	0	0	0	0	0	0	0	0	0	0	0	1	0	0	1	0	0	0	0	0	0	0	0	0	0	0	0	0	0	0	0	0	0	0	0	0	0	0	0	0	0	0	0	0	1
A150	A	10	0	1	0	1	0	0	0	0	0	0	0	0	0	1	0	0	0	1	0	1	0	0	0	0	0	0	0	0	0	1	0	0	0	0	0	0	0	0	0	0	0	0	0	0	0	0	1
A151	B1	58	0	0	1	0	0	0	0	0	0	0	0	0	0	0	0	0	0	0	0	0	0	0	0	0	0	0	0	0	0	0	0	0	0	0	0	0	0	0	0	0	0	0	0	0	0	0	1
A152	B1	101	0	0	0	0	0	0	0	0	0	0	0	0	0	0	0	0	0	0	0	0	0	0	1	0	0	0	0	0	0	0	0	0	0	0	0	0	0	0	0	0	0	0	0	0	0	0	1
A153	B1	410	1	0	0	0	0	0	0	0	0	0	0	0	0	0	0	0	0	1	0	0	0	0	0	0	0	0	0	0	0	0	0	0	0	0	1	0	0	0	0	0	0	0	0	0	0	0	1
A154	B1	88	0	0	0	0	0	0	0	0	0	0	0	0	0	0	0	0	1	0	0	0	0	0	0	0	0	0	0	0	0	0	0	0	0	0	0	0	0	0	0	0	0	0	0	0	0	0	1
A155	A	93	0	1	0	0	0	0	0	0	0	0	0	1	0	0	0	0	1	1	0	0	0	0	0	0	0	0	0	0	0	0	0	0	0	0	0	0	1	0	0	0	0	0	0	0	0	1	0
A156	B1	101	0	0	0	0	0	0	0	0	0	0	0	0	0	0	0	0	0	0	0	0	0	0	0	0	0	0	0	0	0	0	0	0	0	0	0	0	0	0	0	0	0	0	0	0	0	0	0
A157	B1	410	0	0	0	0	0	0	0	0	0	0	0	0	0	0	0	0	0	1	0	0	0	0	0	0	0	0	0	0	0	0	0	0	0	0	0	0	0	0	0	0	0	0	0	0	0	0	1
A158	B1	156	0	1	0	1	0	0	0	0	0	1	0	1	0	0	0	0	1	0	0	1	1	0	0	0	0	0	0	0	0	0	0	0	0	0	1	0	0	0	0	0	0	0	0	0	0	0	1
A159	B1	88	1	0	0	0	0	0	0	0	0	0	0	1	0	1	0	1	0	1	0	0	0	0	1	0	0	0	0	0	0	0	0	0	0	0	0	0	0	0	0	0	0	0	0	0	0	0	0
A16	B1	602	0	0	0	1	0	1	0	0	0	0	0	0	0	0	0	0	1	0	0	1	1	0	0	0	0	0	0	0	0	0	0	0	0	0	0	0	0	0	0	0	1	0	0	0	0	0	1
A160	B1	898	0	0	0	0	0	0	0	0	0	0	0	1	0	0	0	0	1	1	0	0	0	0	0	0	0	0	0	0	0	0	0	0	0	0	0	0	0	0	0	0	0	0	0	0	0	0	1
A161	B1	410	1	0	0	0	0	0	0	0	0	0	0	0	0	0	0	0	0	1	0	0	0	0	0	0	0	0	0	0	0	0	0	0	0	0	1	0	0	0	0	0	0	0	0	0	0	0	1
A162	A	7449	0	1	0	0	0	0	0	0	0	0	0	0	0	0	1	0	0	1	1	0	0	0	0	0	0	0	0	0	0	1	0	0	0	0	0	0	0	0	0	0	0	0	0	0	0	1	0
A163	B1	8932	1	0	0	0	0	0	0	0	0	0	0	0	0	1	0	0	0	1	0	0	0	0	1	0	0	0	0	0	0	0	0	0	0	0	0	0	1	0	0	0	0	0	0	0	0	0	1
A164	B1	101	0	1	0	0	0	0	0	1	0	0	0	1	0	0	0	0	0	1	0	0	0	0	1	0	0	0	0	0	0	1	0	0	0	0	0	0	0	0	0	0	0	0	0	0	0	0	1
A165	B1	88	0	1	0	0	0	0	0	0	0	0	0	0	0	0	0	0	0	0	0	0	0	0	0	0	0	0	0	0	0	0	0	0	0	0	1	0	0	0	0	0	0	0	0	0	0	0	1
A166	B1	156	0	1	0	0	0	0	0	0	0	0	0	0	0	0	0	0	0	0	0	0	0	0	0	0	0	0	0	0	0	1	0	0	0	0	0	0	0	0	0	0	0	0	0	0	0	0	1
A167	B1	101	0	0	0	1	0	0	0	0	0	0	0	0	0	0	0	0	0	1	0	1	0	0	0	0	0	0	0	0	0	0	0	0	0	0	0	0	0	0	0	0	0	0	0	0	0	0	1
A168	B1	1642	0	0	0	0	0	0	0	0	0	0	0	1	0	0	0	0	1	1	0	0	0	0	0	0	0	0	0	0	0	0	0	0	0	0	0	0	1	0	0	0	0	0	0	0	0	0	0
A169	B1	410	0	0	0	0	0	0	0	0	0	0	0	0	0	1	0	0	0	0	0	0	0	0	0	0	0	0	0	0	0	0	0	0	0	0	1	0	0	0	0	0	0	0	0	0	0	0	1
A17	B1	410	0	1	0	0	0	0	0	0	0	0	0	0	0	1	0	0	1	1	0	0	0	0	0	0	0	0	0	0	0	1	0	0	0	0	0	0	0	0	0	0	0	0	0	0	0	0	1
A170	B1	20	0	0	0	1	0	1	0	0	0	0	0	1	0	0	0	0	1	1	0	1	1	0	0	0	0	0	0	0	0	0	0	0	0	0	1	0	0	0	0	0	1	0	0	1	0	0	0
A171	A	167	0	1	0	0	0	0	0	0	0	0	0	0	0	0	0	0	1	0	0	0	0	0	0	0	0	0	0	0	0	0	0	0	0	0	1	0	0	0	0	0	0	0	0	0	0	0	1
A172	B1	162	0	1	0	0	0	0	0	0	0	0	0	1	0	0	0	0	0	1	0	0	0	0	0	0	0	0	0	0	0	0	0	0	0	0	0	0	0	0	0	0	0	0	0	0	0	0	1
A173	G	117	0	1	0	0	0	0	0	0	0	0	0	0	0	1	0	0	0	1	0	0	0	0	0	0	0	0	0	0	0	1	0	0	0	0	0	0	0	0	0	0	0	0	0	0	0	0	1
A174	B1	-	0	0	0	0	0	0	0	0	0	0	0	0	0	0	0	0	1	0	0	0	0	0	0	0	0	0	0	0	0	0	0	0	0	0	0	0	0	0	0	0	0	0	0	0	0	0	1
A175	B1	-	0	0	0	0	0	0	0	0	0	0	0	0	0	0	0	0	1	0	0	0	0	0	0	0	0	0	0	0	0	0	0	0	0	0	0	0	0	0	0	0	0	0	0	0	0	0	1
A176	A	48	0	0	0	0	0	0	0	0	0	0	0	0	0	0	0	0	0	0	0	0	0	0	0	0	0	0	0	0	0	0	0	0	0	0	0	0	0	0	0	0	0	0	0	0	0	0	1
A177	B1	410	0	0	0	1	0	0	0	0	0	0	0	0	0	0	0	0	0	1	0	1	0	0	0	0	0	0	0	0	0	0	0	0	0	0	0	0	1	0	0	0	0	0	0	0	0	0	1
A178	B1	410	0	1	0	0	0	0	0	0	0	0	0	1	0	0	0	0	0	0	0	0	0	0	0	0	0	0	0	0	0	0	0	0	0	0	0	0	0	0	0	0	0	0	0	0	0	0	1
A179	B1	101	0	0	0	0	0	0	0	0	0	0	0	0	0	1	0	0	0	0	0	0	0	0	0	0	0	0	0	0	0	0	0	0	0	0	0	0	0	0	0	0	0	0	0	0	0	0	1
A18	A	10	0	1	0	0	0	0	0	0	0	0	0	1	0	0	0	0	1	1	0	0	0	0	0	0	0	0	1	0	0	0	0	0	0	0	0	0	0	0	0	0	0	0	0	0	0	1	0
A180	A	10	0	0	0	0	0	0	0	0	0	0	0	0	0	0	0	0	0	0	0	0	0	0	0	0	0	0	0	0	0	0	0	0	0	0	0	0	0	0	0	0	0	0	0	0	0	0	0
A181	D	405	0	1	0	1	0	1	0	0	0	0	0	0	0	0	0	0	1	1	0	1	1	0	0	0	0	0	0	0	0	0	0	0	0	0	0	0	0	0	0	0	1	0	0	0	0	0	1
A183	B1	410	0	1	0	0	0	0	0	0	0	0	0	1	0	0	0	0	0	1	0	0	0	0	0	0	0	0	0	0	0	0	0	0	0	0	1	0	0	0	0	0	0	0	0	1	0	0	0
A184	B1	410	0	1	0	0	0	0	0	0	0	0	0	0	0	0	0	0	1	1	0	0	0	0	0	0	0	0	0	0	0	0	0	0	0	0	0	0	0	0	0	0	0	0	0	0	0	0	1
A185	G	117	0	1	0	0	0	0	0	0	0	0	0	0	0	0	0	0	1	0	1	0	0	0	0	0	0	0	0	0	0	1	0	0	0	0	0	0	0	0	0	0	0	0	0	0	0	0	1
A186	B1	88	1	0	0	0	0	0	0	0	0	0	0	0	0	1	0	0	0	0	0	0	0	0	1	0	0	0	0	0	0	0	0	0	0	0	0	0	0	0	0	0	0	0	0	0	0	0	1
A187	A	746	0	0	0	1	0	0	0	0	0	0	0	1	0	1	0	0	1	0	0	1	0	0	0	0	0	0	0	0	0	1	0	0	0	0	1	0	0	0	0	0	0	0	0	0	0	0	1
A188	B1	156	0	0	1	0	0	0	0	0	0	0	0	0	0	0	0	0	0	0	0	0	0	0	0	0	0	0	0	0	0	0	0	0	0	0	0	0	0	0	0	0	0	0	0	0	0	0	1
A189	A	-	0	1	0	0	0	0	0	0	0	0	0	1	0	0	0	0	1	1	0	0	0	0	0	0	0	0	0	0	0	0	0	0	0	0	0	0	0	0	0	0	0	0	0	0	0	1	0
A19	D	5147	0	1	0	0	0	0	0	0	0	0	0	0	0	0	0	0	0	1	0	0	0	0	0	0	0	0	0	0	0	0	0	0	0	0	0	0	0	0	0	0	0	0	0	0	0	0	1
A190	A	167	0	0	0	0	0	1	0	0	0	0	0	0	0	1	0	0	0	0	0	0	0	0	0	0	0	0	0	0	0	0	0	1	0	0	0	0	0	0	0	0	1	0	0	0	0	0	0
A191	A	167	0	1	0	0	0	0	0	0	0	0	0	0	0	0	0	0	0	1	0	0	0	0	0	0	0	0	0	0	0	1	0	0	0	0	0	0	0	0	0	0	0	0	0	0	0	0	1
A192	F	648	0	1	0	0	0	0	0	0	0	0	0	1	0	0	0	0	0	0	0	0	0	0	0	0	0	0	0	0	0	0	0	0	0	0	0	0	1	0	0	0	0	0	0	0	0	0	1
A193	A	46	0	1	0	0	0	0	0	0	0	0	0	1	0	0	0	0	1	1	0	0	0	0	0	0	0	0	0	0	0	0	0	0	0	0	0	0	0	0	0	0	0	0	0	0	0	1	0
A194	B1	410	0	0	0	0	0	0	0	0	0	0	0	0	0	0	0	0	0	1	0	0	0	0	0	0	0	0	0	0	0	0	0	0	0	0	0	0	0	0	0	0	0	0	0	0	0	0	1
A195	G	117	0	1	0	0	0	0	0	0	0	0	0	1	0	0	0	0	0	1	0	0	0	0	0	0	0	0	0	0	0	0	0	0	0	0	0	0	0	0	0	0	0	0	0	0	0	0	1
A196	B1	58	0	0	0	0	0	0	0	0	0	0	0	0	0	0	0	0	0	0	0	0	0	0	0	0	0	0	0	0	0	0	0	0	0	0	0	0	0	0	0	0	0	0	0	0	0	0	1
A197	A	206	0	1	0	0	0	1	0	0	0	1	0	0	0	1	0	0	0	1	0	0	1	0	0	0	0	0	0	0	0	0	0	0	1	1	0	0	0	0	0	0	0	0	0	1	0	0	0
A198	A	206	0	1	0	0	0	1	0	0	0	1	0	0	0	1	0	0	0	1	0	0	1	0	0	0	0	0	0	0	0	0	0	0	1	1	0	0	0	0	0	0	0	0	0	1	0	0	0
A199	B1	156	0	1	0	0	0	0	0	0	0	0	0	0	0	0	0	0	1	0	0	0	0	0	0	0	0	0	0	0	0	1	0	0	0	0	0	0	0	0	0	0	0	0	0	0	0	0	1
A2	D	2003	1	1	0	0	0	0	0	0	0	0	0	0	0	1	0	0	0	0	0	0	0	0	0	0	0	0	0	0	0	1	0	0	0	0	0	0	0	0	0	0	0	0	0	0	0	0	1
A20	D	5147	0	1	0	0	0	0	0	0	0	0	0	0	0	0	0	0	0	1	0	0	0	0	0	0	0	0	0	0	0	0	0	0	0	0	0	0	0	0	0	0	0	0	0	0	0	0	1
A201	B1	1798	0	0	0	0	0	0	0	0	0	0	0	1	0	0	0	0	1	0	1	0	0	0	0	0	0	0	0	0	0	0	0	0	0	0	0	0	0	0	0	0	0	0	0	0	0	0	0
A202	B1	453	0	1	0	0	0	0	0	0	0	0	0	1	0	0	0	0	0	0	0	0	0	0	0	0	0	0	0	0	0	0	0	0	0	0	0	0	0	0	0	0	0	0	0	0	0	1	0
A203	G	117	0	1	0	0	0	0	0	0	0	0	0	0	0	0	0	0	0	0	0	0	0	0	0	0	0	0	0	0	0	0	0	0	0	0	0	0	0	0	0	0	0	0	0	0	0	0	1
A204	B1	154	0	1	0	0	0	0	0	0	0	0	0	0	0	0	0	0	0	1	0	0	0	0	0	0	0	0	0	0	0	0	0	0	0	0	0	0	0	0	0	0	0	0	0	0	0	0	1
A205	B1	410	0	0	0	0	1	0	0	0	0	0	0	0	0	0	0	0	1	1	0	0	0	0	0	0	0	0	0	0	0	0	0	0	0	0	0	0	0	0	0	0	0	0	0	0	0	0	1
A206	G	117	0	1	0	0	0	0	0	0	0	0	0	0	0	1	0	0	0	0	1	0	0	0	0	0	0	0	0	0	0	1	0	0	0	0	0	0	0	0	0	0	0	0	0	0	0	0	0
A207	A	5871	0	0	0	0	0	0	0	0	0	0	0	0	0	0	0	0	1	0	0	0	0	0	0	0	0	0	0	0	0	0	0	0	0	0	0	0	0	0	0	0	0	0	0	0	0	0	0
A208	B1	88	1	0	0	0	0	1	0	0	0	0	0	0	0	0	0	0	0	1	0	0	0	0	0	0	0	0	0	0	0	0	0	1	0	0	0	0	0	0	0	0	1	0	0	0	0	0	1
A209	B1	58	0	0	0	0	0	0	0	0	0	0	0	0	0	0	0	0	0	1	0	0	0	0	0	0	0	0	0	0	0	0	0	0	0	0	0	0	0	0	0	0	0	0	0	0	0	0	1
A21	B1	410	0	0	0	0	0	0	0	0	0	0	0	0	0	0	0	0	0	0	0	0	0	0	0	1	0	0	0	0	0	0	0	0	0	0	0	0	0	0	0	0	0	0	0	0	0	0	1
A210	B1	88	1	0	0	0	0	0	0	0	0	0	0	0	0	1	0	0	0	0	0	0	0	0	0	0	0	0	0	0	0	0	0	0	0	0	0	0	0	0	0	0	0	0	0	0	0	0	1
A211	B1	88	0	0	0	0	0	0	0	0	0	0	0	0	0	0	0	0	1	0	0	0	0	0	0	0	0	0	0	0	0	1	0	0	0	0	0	0	0	0	0	0	0	0	0	0	0	0	0
A212	B1	410	0	0	0	1	0	0	0	0	0	0	0	0	0	0	0	0	0	1	0	1	0	0	0	0	0	0	0	0	0	0	0	0	0	0	0	0	1	0	0	0	0	0	0	0	0	0	1
A213	A	746	0	0	0	1	0	0	0	0	0	0	0	1	0	0	0	0	1	1	0	1	0	0	1	0	0	0	0	0	0	1	0	0	0	0	0	0	0	0	0	0	0	0	0	0	0	0	1
A214	A	10	0	0	0	0	0	0	0	0	0	0	0	1	0	0	0	0	0	0	0	0	0	0	0	0	0	0	0	0	0	0	0	0	0	0	0	0	0	0	0	0	0	0	0	0	0	0	1
A215	A	48	0	1	0	0	0	0	0	0	1	0	0	0	0	1	0	0	0	1	1	0	0	0	0	0	0	0	0	0	0	0	0	0	0	0	0	0	0	0	0	0	0	0	0	0	0	0	1
A216	A	46	0	0	0	0	0	0	0	0	0	0	0	0	0	0	0	0	0	1	0	0	0	0	0	0	0	0	0	0	0	0	0	0	0	0	0	0	1	0	0	0	0	0	0	0	0	0	1
A217	B1	410	0	1	0	0	0	0	0	0	0	0	0	0	0	0	0	0	1	1	0	0	0	0	0	0	0	0	0	0	0	0	0	0	0	0	0	0	0	0	0	0	0	0	0	0	0	0	1
A218	B1	88	0	0	0	0	0	0	0	0	0	0	0	0	0	0	0	0	0	0	0	0	0	0	0	0	0	0	0	0	0	0	0	0	0	0	0	0	0	0	0	0	0	0	0	0	0	0	1
A219	A	609	0	0	0	1	0	0	0	0	0	0	0	1	0	1	0	0	1	0	0	1	0	0	1	0	0	0	0	0	0	0	0	0	0	0	0	0	0	0	0	0	0	0	0	0	0	0	1
A22	A	206	0	0	0	0	0	1	0	0	0	0	0	0	0	1	0	0	0	0	0	0	1	0	0	0	0	0	0	0	0	0	0	0	0	0	0	0	0	0	0	0	1	0	0	0	0	0	0
A220	B1	88	0	0	0	0	0	0	0	0	0	0	0	0	0	1	0	0	0	0	0	0	0	0	1	0	0	0	0	0	0	0	0	0	0	0	0	0	0	0	0	0	0	0	0	0	0	0	1
A221	A	10	0	1	0	0	0	0	0	0	0	0	0	0	0	0	0	0	1	1	0	0	0	0	0	0	0	0	0	0	0	0	0	0	0	0	1	0	0	0	0	0	0	0	0	0	0	0	1
A222	B1	155	0	0	0	1	0	0	0	0	0	0	0	1	0	0	0	0	1	1	0	1	0	0	0	0	0	0	0	0	0	0	0	0	0	0	0	0	0	0	0	0	0	0	0	0	0	0	0
A223	G	117	0	0	0	0	0	0	0	0	0	0	0	0	0	1	0	0	0	0	0	0	0	0	0	0	0	0	0	0	0	0	0	0	0	0	0	0	0	0	0	0	0	0	0	0	0	0	1
A224	B1	101	0	0	0	0	0	0	0	0	0	0	0	0	0	0	0	0	0	1	0	0	0	0	0	0	0	0	0	0	0	0	0	0	0	0	0	0	0	0	0	0	0	0	0	0	0	0	1
A225	F	354	0	1	0	1	0	0	0	0	0	0	0	1	0	1	0	0	1	1	0	0	0	0	0	0	0	0	0	0	0	1	0	0	0	0	0	0	0	0	0	0	0	0	0	0	0	0	1
A226	A	167	0	1	0	0	0	0	0	0	0	0	0	1	0	0	0	0	0	0	0	0	0	0	0	0	0	0	0	0	0	1	0	0	0	0	0	0	0	0	0	0	0	0	0	0	0	0	1
A227	A	746	0	0	0	0	0	0	0	0	0	0	0	1	0	0	0	0	1	1	0	0	0	0	0	0	0	0	0	0	0	0	0	0	1	0	1	0	0	0	0	0	0	0	0	0	0	1	0
A228	B1	162	0	1	0	0	0	0	0	0	0	0	0	1	0	0	0	0	0	1	0	0	0	0	0	0	0	0	0	0	0	0	0	0	0	0	0	0	0	0	0	0	0	0	0	0	0	0	1
A229	A	617	0	0	0	0	0	0	0	0	0	0	0	0	0	1	0	0	0	0	0	0	0	0	0	0	0	0	0	0	0	0	0	0	0	0	0	0	0	0	0	0	0	0	0	0	0	0	0
A23	D	5147	0	1	0	0	0	0	0	0	0	0	0	0	0	0	0	0	0	1	0	0	0	0	0	0	0	0	0	0	0	0	0	0	0	0	0	0	0	0	0	0	0	0	0	0	0	0	1
A230	B1	200	0	0	0	1	0	0	0	0	0	0	0	0	0	0	0	0	0	1	0	1	0	0	0	0	0	0	0	0	0	0	0	0	0	0	0	0	1	0	0	0	0	0	0	0	0	0	1
A231	B1	23	0	0	0	0	0	0	0	0	0	0	0	0	0	0	0	0	0	0	0	0	0	0	0	0	0	0	0	0	0	0	0	0	0	0	0	0	0	0	0	0	0	0	0	0	0	0	0
A232	B1	8932	1	0	0	0	0	0	0	0	0	0	0	0	0	1	0	0	0	1	0	0	0	0	1	0	0	0	0	0	0	0	0	0	0	0	0	0	1	0	0	0	0	0	0	0	0	0	1
A233	B1	101	0	0	0	0	0	0	0	0	0	0	0	0	0	0	0	0	0	0	0	0	0	0	0	0	0	0	0	0	0	0	0	0	0	0	0	0	0	0	0	0	0	0	0	0	0	0	1
A234	B1	410	1	0	0	1	0	1	0	0	0	0	0	0	0	1	0	0	0	0	0	1	1	0	0	0	0	0	0	0	0	0	0	0	0	0	0	0	0	0	0	0	1	0	0	0	0	0	1
A235	G	117	0	1	0	0	0	0	0	0	0	0	0	0	0	0	0	0	1	0	1	0	0	0	0	0	0	0	0	0	0	1	0	0	0	0	0	0	0	0	0	0	0	0	0	0	0	0	1
A236	F	354	0	1	0	0	0	0	0	0	0	0	0	0	0	0	0	0	1	1	0	0	0	0	0	0	0	0	0	0	0	0	0	0	0	0	1	0	0	0	0	0	0	0	0	0	0	0	1
A237	G	117	0	1	0	0	0	0	0	0	0	0	0	1	0	1	0	0	1	1	0	0	0	0	0	0	0	0	0	0	0	0	0	1	0	0	0	0	0	0	0	0	0	0	0	0	0	0	1
A238	G	117	0	1	0	0	0	0	0	0	0	0	0	0	0	0	0	0	1	0	1	0	0	0	0	0	0	0	0	0	0	1	0	0	0	0	0	0	0	0	0	0	0	0	0	0	0	1	0
A239	F	354	0	1	0	1	0	0	0	0	0	0	0	1	0	1	0	0	1	1	0	0	0	0	0	0	0	0	0	0	0	1	0	0	0	0	0	0	0	0	0	0	0	0	0	0	0	0	1
A24	B1	101	0	0	0	1	0	0	0	0	0	0	0	0	0	0	0	0	0	1	0	1	0	0	0	0	0	0	0	0	0	0	0	0	0	0	0	0	0	0	0	0	0	0	0	0	0	0	1
A240	A	10	0	0	0	1	0	1	0	0	0	0	0	0	0	0	0	0	0	1	0	1	1	0	0	0	0	0	0	0	0	0	0	0	0	0	0	0	1	0	0	0	1	0	0	0	0	0	1
A241	B1	156	0	0	0	0	0	0	0	0	0	0	0	0	0	0	0	0	0	0	0	0	0	0	0	0	0	0	0	0	0	0	0	0	0	0	0	0	0	0	0	0	0	0	0	0	0	0	1
A242	A	3014	0	0	0	0	0	0	0	0	0	0	0	1	0	0	0	0	1	1	0	0	0	0	0	0	0	0	0	0	0	1	0	0	0	0	0	0	0	0	0	0	0	0	0	0	0	0	1
A243	B1	58	0	1	0	0	0	0	0	0	0	0	0	0	0	0	0	0	1	0	0	0	0	0	0	0	0	0	0	0	0	0	0	0	0	0	0	0	0	0	0	0	0	0	0	0	0	0	1
A244	B1	410	0	1	0	0	0	0	0	0	0	0	0	0	0	1	0	0	0	0	0	0	0	0	0	0	0	0	0	0	0	0	0	0	0	0	0	0	0	0	0	0	0	0	0	0	0	1	0
A245	B1	101	1	0	0	0	0	0	0	0	0	0	0	0	0	1	0	0	0	1	0	0	0	0	0	0	0	0	0	0	0	0	0	0	0	0	0	0	0	0	0	0	0	0	0	0	0	0	1
A246	F	354	0	1	0	1	0	0	0	0	0	0	0	0	0	1	0	0	1	1	0	0	0	0	0	0	0	0	0	0	0	1	0	0	0	0	0	0	0	0	0	0	0	0	0	0	0	0	1
A247	A	542	0	0	0	0	0	0	0	0	0	0	0	1	0	0	0	0	1	1	0	0	0	0	0	0	0	0	0	0	0	0	0	0	0	0	0	0	0	0	0	0	0	0	0	0	0	0	0
A248	B1	88	0	0	0	0	0	0	0	0	0	0	0	0	0	0	0	0	1	0	0	0	0	0	0	0	0	0	0	0	0	1	0	0	0	0	0	0	0	0	0	0	0	0	0	0	0	0	0
A249	G	117	0	0	0	0	0	0	0	0	0	0	0	0	0	1	0	0	0	1	0	0	0	0	0	0	0	0	0	0	0	0	0	0	0	0	1	0	0	0	0	0	0	0	0	0	0	0	0
A25	A	10	1	0	0	0	0	0	0	0	0	0	0	0	0	1	0	0	1	1	0	0	0	0	0	0	0	0	0	0	0	0	0	0	0	0	0	0	0	0	0	0	0	0	0	0	0	0	0
A250	A	540	0	0	0	0	0	0	0	0	0	0	0	1	0	0	0	0	0	0	1	0	0	0	0	0	0	0	0	0	0	1	0	0	0	0	0	0	0	0	0	0	0	0	0	0	0	0	1
A251	B1	101	0	0	0	1	0	0	0	0	0	0	0	1	0	0	0	0	1	0	0	1	0	0	0	0	0	0	0	0	0	1	0	0	0	0	0	0	0	0	0	0	0	0	0	0	0	0	1
A252	B1	101	0	0	0	0	0	0	0	0	0	0	0	0	0	0	0	0	0	0	0	0	0	0	0	0	0	0	0	0	1	0	0	0	0	0	0	0	0	0	0	0	0	0	0	0	0	0	1
A253	B1	101	0	0	0	1	0	0	0	0	0	0	0	1	0	0	0	0	1	1	0	1	0	0	0	0	0	0	0	0	0	1	0	0	0	0	0	0	0	0	0	0	0	0	0	0	0	0	0
A254	A	206	0	0	0	0	0	0	0	0	0	0	0	1	0	0	0	0	0	0	0	0	0	0	0	0	0	0	0	0	0	0	0	0	0	0	0	0	0	0	0	0	0	0	0	0	0	1	0
A255	A	10	0	1	0	0	0	0	0	0	0	0	0	0	0	0	0	0	1	1	0	0	0	0	0	0	0	0	0	0	0	0	0	1	0	0	0	0	0	0	0	0	0	0	0	0	0	0	1
A256	A	542	1	0	0	0	0	0	0	0	0	0	0	1	0	0	0	0	1	1	0	0	0	0	0	0	0	0	0	0	0	0	0	0	0	0	0	0	0	0	0	0	0	0	0	0	0	0	1
A257	B1	23	0	0	0	0	0	0	0	0	0	0	0	0	0	0	0	0	0	0	0	0	0	0	0	0	0	0	0	0	0	0	0	0	0	0	0	0	0	0	0	0	0	0	0	0	0	0	0
A258	D	115	0	0	0	1	0	0	0	0	0	0	0	1	0	0	0	0	1	1	0	0	0	0	0	0	0	0	0	0	0	1	0	0	0	0	0	0	0	0	0	0	0	0	0	0	0	0	0
A259	B1	58	0	0	0	0	0	0	0	0	0	0	0	0	0	1	0	0	0	0	0	0	0	0	1	0	0	0	0	0	0	0	0	0	0	0	0	0	0	0	0	0	0	0	0	0	0	0	1
A26	B1	410	0	0	0	1	0	1	0	0	0	0	0	0	0	1	0	0	0	0	0	1	1	0	0	0	0	0	0	0	0	0	0	0	0	0	1	0	0	0	0	0	1	0	0	1	0	0	1
A260	B1	88	1	0	0	0	0	0	0	0	0	0	0	0	0	1	0	0	0	0	0	0	0	0	0	0	0	0	0	0	0	0	0	0	0	0	0	0	0	0	0	0	0	0	0	0	0	0	1
A261	G	117	0	1	0	0	0	0	0	0	0	0	0	0	0	1	0	0	0	0	0	0	0	0	0	0	0	0	0	0	0	1	0	0	0	0	0	0	0	0	0	0	0	0	0	0	0	0	1
A262	B1	410	0	0	0	0	0	0	0	0	0	0	0	0	0	0	0	0	0	0	0	0	0	0	0	0	0	0	0	0	0	0	0	0	0	0	1	0	0	0	0	0	0	0	0	0	0	0	1
A263	A	10	0	1	0	0	0	0	0	0	1	0	0	1	0	0	0	0	0	1	0	0	0	0	0	0	0	0	0	0	0	0	0	0	0	0	0	0	0	0	0	0	0	0	0	0	0	0	0
A264	B1	58	0	0	0	0	0	0	0	0	0	0	0	0	0	0	0	0	0	0	0	0	0	0	0	0	0	0	0	0	0	0	0	0	0	0	0	0	0	0	0	0	0	0	0	0	0	1	0
A265	B1	101	0	1	0	0	0	1	0	0	0	0	0	0	0	1	0	0	0	0	0	0	1	0	0	0	0	0	0	0	0	0	0	0	0	0	1	0	0	0	0	0	1	0	0	0	0	0	0
A266	B1	101	0	1	0	0	0	1	0	0	0	0	0	0	0	0	0	0	1	0	0	0	1	0	0	0	0	0	0	0	0	0	0	0	0	0	0	0	1	0	0	0	1	0	0	0	0	0	0
A267	B1	101	0	0	0	1	0	0	0	0	0	0	0	1	0	0	0	0	1	1	0	1	0	0	0	0	0	0	0	0	0	1	0	0	0	0	0	0	0	0	0	0	0	0	0	0	0	0	0
A268	A	746	0	1	0	0	0	0	0	0	0	0	0	1	0	0	0	0	0	0	0	0	0	0	0	0	0	0	0	0	0	0	0	0	0	0	0	0	0	0	0	0	0	0	0	0	0	0	1
A269	B1	1196	0	0	0	0	0	0	0	0	0	0	0	0	0	1	0	0	0	0	0	0	0	0	0	0	0	0	0	0	0	0	0	1	0	0	0	0	0	0	0	0	0	0	0	0	0	0	0
A27	A	206	0	1	0	0	0	0	0	0	0	0	0	1	0	0	0	0	0	0	0	0	0	0	0	0	0	0	0	0	0	0	0	0	0	0	0	0	0	0	0	0	0	0	0	0	0	0	1
A270	A	48	0	0	0	0	0	0	0	0	0	0	0	1	0	0	0	0	0	1	0	0	0	0	0	0	0	0	0	0	0	0	0	0	0	0	0	0	0	0	0	0	0	0	0	0	0	0	1
A271	B1	88	0	1	0	0	0	1	0	0	0	1	0	0	0	0	0	0	0	0	0	0	1	0	0	0	0	0	0	0	0	0	1	0	0	0	0	0	0	0	0	0	0	0	0	0	0	0	1
A272	B1	410	0	1	0	0	0	0	0	0	0	0	0	0	0	0	0	0	0	1	0	0	0	0	0	0	0	0	0	0	0	0	0	0	0	0	0	0	0	0	0	0	0	0	0	0	0	0	1
A273	B1	156	0	0	0	0	0	0	0	0	0	0	0	1	0	0	0	0	1	0	0	0	0	0	0	0	0	0	0	0	0	0	0	0	0	0	0	0	0	0	0	0	0	0	0	0	0	0	1
A274	B1	156	0	0	0	0	0	0	0	0	0	0	0	1	0	0	0	0	1	0	0	0	0	0	0	0	0	0	0	0	0	0	0	0	0	0	0	0	0	0	0	0	0	0	0	0	0	0	1
A275	B1	156	0	1	0	0	0	0	0	0	0	0	0	0	0	0	0	0	1	0	0	0	0	0	0	0	0	0	0	0	0	0	0	0	0	0	0	0	0	0	0	0	0	0	0	0	0	0	1
A276	F	354	0	1	0	1	0	0	0	0	0	0	0	0	0	0	0	0	0	1	0	1	0	0	0	0	0	0	0	0	0	1	0	0	0	0	0	0	0	0	0	0	0	0	0	0	0	0	1
A277	B1	410	0	0	0	0	0	0	0	0	0	0	0	0	0	0	0	0	0	1	0	0	0	0	0	0	0	0	0	0	0	0	0	0	0	0	0	0	0	0	0	0	0	0	0	0	0	0	1
A278	A	226	0	0	0	0	0	0	0	0	0	0	0	1	0	0	0	0	1	0	0	0	0	0	0	0	0	0	0	0	0	0	0	0	0	0	0	0	0	0	0	0	0	0	0	0	0	0	0
A279	B1	88	0	0	0	0	0	0	0	0	0	0	0	0	0	0	0	0	0	0	0	0	0	0	0	0	0	0	0	0	0	0	0	0	0	0	0	0	1	0	0	0	0	0	0	0	0	0	0
A28	B1	58	0	0	0	0	0	0	0	0	0	0	0	0	0	0	0	0	0	0	0	0	0	0	0	0	0	0	0	0	0	0	0	0	0	0	0	0	0	0	0	0	0	0	0	0	0	0	1
A280	B1	101	0	0	0	0	0	0	0	0	0	0	0	0	0	0	0	0	0	0	0	0	0	0	0	0	0	0	0	0	0	0	0	0	0	0	0	0	0	0	0	0	0	0	0	0	0	0	1
A281	G	117	0	0	0	0	0	0	0	0	0	0	0	0	0	1	0	0	0	0	1	0	0	0	0	0	0	0	0	0	0	0	0	0	0	0	1	0	0	0	0	0	0	0	0	1	0	0	0
A282	G	117	0	1	0	0	0	0	0	0	0	0	0	0	0	0	0	0	0	0	1	0	0	0	0	0	0	0	0	0	0	0	0	0	0	0	0	0	0	0	0	0	0	0	0	0	0	0	1
A283	A	48	0	0	0	0	0	0	0	0	0	0	0	1	0	0	0	0	1	1	0	0	0	0	0	0	0	0	0	0	0	0	0	0	0	0	0	0	0	0	0	0	0	0	0	0	0	0	1
A284	A	542	0	0	0	0	0	0	0	0	0	0	0	1	0	0	0	0	1	1	0	0	0	0	0	0	0	0	0	0	0	0	0	0	0	0	0	0	1	0	0	0	0	0	0	0	0	0	1
A285	G	117	0	0	0	1	0	0	0	0	0	0	0	1	0	0	0	0	1	1	0	0	0	0	0	0	0	0	0	0	0	1	0	0	0	0	0	0	0	0	0	0	0	0	0	0	0	0	0
A286	B1	410	0	1	0	0	0	0	0	0	0	0	0	0	0	0	0	0	0	1	0	0	0	0	0	0	0	0	0	0	0	1	0	0	0	0	1	0	0	0	0	0	0	0	0	0	0	0	1
A287	B1	23	0	0	0	0	0	0	0	0	0	0	0	0	0	0	0	0	0	0	1	0	0	0	0	0	0	0	0	0	0	0	0	0	0	0	1	0	0	0	0	0	0	0	0	1	0	0	0
A288	B1	410	0	1	0	1	0	0	0	0	0	0	0	0	0	0	0	0	1	0	0	0	0	0	0	0	0	0	0	0	0	1	0	0	0	0	0	0	0	0	0	0	0	0	0	0	0	0	0
A289	A	167	0	1	0	0	0	0	0	0	0	0	0	0	0	1	0	0	0	0	0	0	0	0	0	0	0	0	1	0	0	0	0	0	0	0	0	0	0	0	0	0	0	0	0	0	0	0	1
A29	A	617	0	1	0	0	0	0	0	0	0	0	0	1	0	0	0	0	0	0	1	0	0	0	0	0	0	0	0	0	0	0	0	0	0	0	1	0	0	0	0	0	0	0	0	0	0	0	0
A290	A	46	0	1	0	0	0	0	0	0	0	0	0	0	0	1	0	0	1	0	0	0	0	0	0	0	0	0	0	0	0	0	0	0	0	0	0	0	0	0	0	0	0	0	0	0	0	0	1
A291	B2	2088	0	1	0	0	0	0	0	0	0	0	1	0	0	0	0	0	0	0	0	0	0	0	0	0	0	0	0	0	0	0	0	0	0	0	0	0	0	0	0	0	0	0	0	0	0	0	1
A292	G	117	0	1	0	0	0	0	0	0	0	0	0	1	0	0	0	0	0	0	0	0	0	0	0	0	0	0	0	0	0	0	0	0	0	0	0	0	0	0	0	0	0	0	0	0	0	0	1
A293	B1	410	0	0	0	0	0	0	0	0	0	0	0	0	0	1	0	0	0	0	1	0	0	0	1	0	0	0	0	0	0	0	0	0	0	0	1	0	0	0	0	0	0	0	0	1	0	0	1
A294	B1	101	0	0	0	0	0	0	1	0	0	0	0	1	0	0	0	0	1	1	0	0	0	0	0	0	0	0	0	0	0	1	0	0	0	0	0	0	0	1	0	0	0	0	0	0	0	0	0
A295	A	6730	0	1	0	0	0	0	0	0	0	0	0	1	0	0	0	0	1	1	0	0	0	0	0	0	0	0	0	0	0	0	0	0	0	0	0	0	0	0	0	0	0	0	0	0	0	0	1
A296	B1	224	0	1	0	0	0	0	0	0	0	0	0	0	0	0	0	0	0	1	0	0	0	0	0	0	0	0	0	0	0	0	0	0	0	0	0	0	0	0	0	0	0	0	0	0	0	1	0
A297	F	354	0	1	0	1	0	0	0	0	0	0	0	0	0	0	0	0	0	1	0	1	0	0	0	0	0	0	0	0	0	1	0	0	0	0	0	0	0	0	0	0	0	0	0	0	0	0	1
A298	B1	616	0	1	0	0	0	0	0	0	0	0	0	0	0	1	0	0	0	0	0	0	0	0	0	0	0	0	0	0	0	0	0	0	0	0	1	0	0	0	0	0	0	0	0	0	0	0	1
A299	F	457	0	1	0	0	0	0	0	0	0	0	0	0	0	0	0	0	1	1	0	0	0	0	1	0	0	0	0	0	0	0	0	0	0	0	0	0	0	0	0	0	0	0	0	0	0	0	1
A3	B1	410	1	0	0	0	0	0	0	1	0	0	0	0	0	0	0	0	0	1	0	0	0	0	1	0	0	0	0	0	0	0	0	0	0	0	0	0	0	0	0	0	0	0	0	0	0	0	1
A30	B1	101	0	1	0	0	0	1	0	0	0	1	0	0	0	0	0	0	0	1	0	0	1	0	0	0	0	0	0	0	0	0	0	0	0	0	0	0	0	0	0	0	0	0	0	0	0	0	1
A300	B1	877	0	0	0	0	0	0	0	0	0	0	0	0	0	0	0	0	1	0	0	0	0	0	0	0	0	0	0	0	0	0	0	0	0	0	0	0	0	0	0	0	0	0	0	0	0	0	0
A301	B1	410	0	1	0	1	0	1	0	0	0	0	0	0	0	1	0	0	0	1	0	1	1	0	0	0	0	0	0	0	0	1	0	0	0	0	0	0	0	0	0	0	1	0	0	0	0	0	1
A302	G	117	0	0	0	0	0	0	0	0	0	0	0	0	0	1	0	0	0	0	1	0	0	0	0	0	0	0	0	0	0	0	0	0	0	0	1	0	0	0	0	0	0	0	0	1	0	0	0
A303	A	3941	0	0	0	0	0	0	0	0	0	1	0	0	0	1	0	0	0	1	0	0	1	0	0	0	0	0	0	0	0	0	0	0	0	0	0	0	0	0	0	0	0	0	0	0	0	0	1
A304	B2	131	0	1	0	0	0	0	0	0	0	0	0	0	0	0	0	0	1	1	0	0	1	0	0	0	0	0	0	0	0	0	0	0	0	0	1	0	0	0	0	0	0	0	0	0	0	0	1
A305	B1	410	0	1	0	0	0	0	0	0	0	0	0	0	0	0	0	0	0	1	0	0	0	0	0	0	0	0	0	0	0	0	0	0	0	0	0	0	0	0	0	0	0	0	0	0	0	0	0
A306	B1	156	0	0	0	1	0	0	0	0	0	0	0	0	0	0	0	0	0	0	0	1	0	0	0	0	0	0	0	0	0	1	0	0	0	0	0	0	0	0	0	0	0	0	0	0	0	0	1
A307	D	69	0	0	0	1	0	0	0	0	0	0	0	0	0	0	0	0	0	0	0	0	0	0	0	0	0	0	0	0	0	1	0	0	0	0	1	0	0	0	0	0	0	0	0	0	0	0	1
A308	B1	410	0	1	0	0	0	0	0	0	0	0	0	1	0	0	0	0	0	0	0	0	0	0	0	0	0	0	0	0	0	0	0	0	0	0	0	0	0	0	0	0	0	0	0	0	0	0	1
A309	B1	101	0	0	0	1	0	0	0	0	0	0	0	1	0	0	0	0	1	1	0	1	0	0	0	0	0	0	0	0	0	1	0	0	0	0	0	0	0	0	0	0	0	0	0	0	0	0	1
A31	B1	297	0	0	0	0	0	0	0	0	0	0	0	0	0	0	0	0	1	0	0	0	0	0	0	0	0	0	0	0	0	1	0	0	0	0	0	0	0	0	0	0	0	0	0	0	0	0	1
A310	B1	101	0	0	0	0	0	0	0	0	0	0	0	0	0	0	0	0	0	0	0	0	0	0	0	0	0	0	0	0	0	0	0	0	0	0	0	0	0	0	0	0	0	0	0	0	0	0	1
A311	B1	88	0	1	0	0	0	0	0	0	0	0	0	1	0	0	0	0	1	1	0	0	0	0	0	0	0	0	0	0	0	0	0	0	0	0	0	0	0	0	0	0	0	0	0	0	0	0	1
A312	F	354	0	1	0	1	0	0	0	0	0	0	0	0	0	0	0	0	0	1	0	1	0	0	0	0	0	0	0	0	0	1	0	0	0	0	0	0	0	0	0	0	0	0	0	0	0	0	1
A313	A	617	0	0	0	1	0	1	0	0	0	0	0	1	0	0	0	0	0	0	0	1	1	0	0	0	0	0	0	0	0	0	0	0	0	0	0	0	1	0	0	0	1	0	0	0	0	0	0
A314	B1	2973	1	0	0	0	0	1	0	0	0	1	0	0	0	0	0	0	1	0	1	0	1	0	0	0	0	0	0	0	0	0	0	0	0	0	0	1	0	0	0	0	1	1	0	0	0	0	0
A315	B1	877	0	0	0	0	0	0	0	0	0	0	0	1	0	0	0	0	1	0	0	0	0	0	0	0	0	0	0	0	0	0	0	0	0	0	0	0	0	0	0	0	0	0	0	0	0	1	0
A316	B1	1724	0	0	0	0	0	0	0	0	0	0	0	0	0	0	0	0	0	0	0	0	0	0	0	0	0	0	0	0	0	0	0	0	0	0	0	0	0	0	0	0	0	0	0	0	0	0	0
A317	B1	-	0	1	0	0	0	0	0	0	0	0	0	1	0	0	0	0	0	0	0	0	0	0	0	0	0	0	0	0	0	0	0	0	0	0	1	0	0	0	0	0	0	0	0	0	0	0	0
A318	A	361	0	1	0	0	0	0	0	0	0	0	0	1	0	0	0	0	0	0	0	0	0	0	0	0	0	0	0	0	0	0	0	0	0	0	1	0	0	0	0	0	0	0	0	0	0	0	0
A319	A	-	0	1	0	1	0	0	0	0	0	0	0	1	0	0	0	0	0	0	0	1	0	0	0	0	0	0	0	0	0	1	0	0	0	0	0	0	0	0	0	0	0	0	0	0	0	0	1
A32	B1	88	0	0	0	1	0	0	0	0	0	0	0	0	0	0	0	0	1	0	1	1	0	0	0	0	0	0	0	0	0	1	0	0	0	0	0	0	0	0	0	0	0	0	0	0	0	0	1
A320	A	206	0	0	0	1	0	0	0	0	0	0	0	1	0	0	0	0	0	1	0	1	0	0	0	0	0	0	0	0	0	0	0	0	0	0	0	0	0	0	0	0	0	0	0	0	0	0	1
A321	F	457	0	1	0	0	0	0	0	0	0	0	0	0	0	0	0	0	1	1	0	0	0	0	0	0	0	0	0	0	0	0	0	0	0	0	0	0	0	0	0	0	0	0	0	0	0	0	1
A322	E	7618	0	0	0	0	0	0	0	0	0	0	0	0	0	0	0	0	1	0	1	0	1	0	0	0	0	0	0	0	0	0	0	0	0	0	1	0	0	0	0	0	0	1	0	1	0	0	1
A323	A	100	0	1	0	1	0	0	0	0	1	0	0	1	0	0	0	0	0	1	0	0	0	0	0	0	0	0	0	0	0	1	0	0	0	0	0	0	0	0	0	0	0	0	0	0	0	0	0
A324	A	617	0	1	0	0	0	0	0	0	0	0	0	1	0	0	0	0	1	1	0	0	1	0	0	0	0	0	0	0	0	0	0	0	0	0	1	0	0	0	0	0	0	1	0	1	0	0	1
A325	B1	410	0	0	0	0	0	1	0	0	1	0	0	0	0	0	0	0	0	0	0	0	0	0	1	0	0	0	0	0	0	0	0	0	0	0	0	0	0	0	0	0	0	1	0	0	0	0	0
A326	B1	410	0	1	0	0	0	0	0	0	0	0	0	1	0	0	0	0	0	0	0	0	0	0	0	0	0	0	0	0	0	0	0	0	0	0	0	0	0	0	0	0	0	0	0	0	0	0	1
A327	A	744	0	0	0	1	0	0	0	0	0	0	0	0	0	0	0	0	0	1	0	1	0	0	0	0	0	0	0	0	0	0	0	0	0	0	0	0	1	0	0	0	0	0	0	0	0	0	1
A328	A	206	0	1	0	0	0	0	0	0	0	0	0	0	0	0	0	0	0	0	0	0	0	0	0	0	0	0	0	0	0	0	0	0	0	0	0	0	0	0	0	0	0	0	0	0	0	0	1
A329	B1	224	0	0	0	1	0	0	0	0	0	0	0	1	0	0	0	0	1	0	0	1	0	0	1	0	0	0	0	0	0	1	0	0	0	0	0	0	0	0	0	0	0	0	0	0	0	0	0
A33	B1	2599	0	1	0	1	0	0	0	0	0	0	0	1	0	1	0	0	1	1	0	1	0	0	0	0	0	0	0	0	0	1	0	0	0	0	0	0	0	0	0	0	0	0	0	0	0	0	1
A330	B1	101	0	0	0	1	0	0	0	0	0	0	0	1	0	0	0	0	1	1	0	1	0	0	0	0	0	0	0	0	0	1	0	0	0	0	0	0	0	0	0	0	0	0	0	0	0	0	0
A331	B1	101	0	0	0	0	0	0	0	0	0	0	0	0	0	0	0	0	0	1	0	0	0	0	0	0	0	0	0	0	0	1	0	0	0	0	0	0	0	0	0	0	0	0	0	0	0	0	0
A332	A	617	0	1	0	0	0	1	0	0	0	0	0	1	0	0	0	0	1	1	0	0	1	0	0	0	0	0	0	0	0	0	0	0	0	0	0	0	0	0	0	0	1	0	0	0	0	0	0
A333	A	10	0	1	0	0	0	0	0	0	1	0	0	0	0	0	0	0	0	0	0	0	0	0	0	0	0	0	0	0	0	0	0	0	0	0	0	0	1	0	0	0	0	0	0	0	0	0	0
A334	B1	101	0	0	0	1	0	0	0	0	0	0	0	1	0	0	0	0	1	1	0	1	0	0	0	0	0	0	0	0	0	1	0	0	0	0	0	0	0	0	0	0	0	0	0	0	0	0	0
A335	B1	156	0	1	0	0	0	0	0	0	0	0	0	0	0	0	0	0	1	0	0	0	0	0	1	0	0	0	0	0	0	0	0	0	0	0	0	0	0	0	0	0	0	0	0	0	0	0	0
A336	A	617	0	0	0	1	0	0	0	0	0	0	0	0	0	0	0	0	0	0	0	0	0	0	0	0	0	0	0	0	0	1	0	0	0	0	0	0	0	0	0	0	0	0	0	0	0	0	0
A337	B1	101	0	0	0	0	0	0	0	0	0	0	0	0	0	0	0	0	0	0	0	0	0	0	0	0	0	0	0	0	0	0	0	0	0	0	0	0	0	0	0	0	0	0	0	0	0	0	1
A338	B1	410	0	1	0	0	0	0	0	0	0	0	0	1	0	0	0	0	0	0	0	0	0	0	0	0	0	0	0	0	0	0	0	0	0	0	0	0	0	0	0	0	0	0	0	0	0	0	1
A339	F	354	1	0	0	0	0	0	0	0	0	0	0	0	0	1	0	0	0	0	0	0	0	0	0	0	0	0	0	0	0	0	0	0	0	0	0	0	0	0	0	0	0	0	0	0	0	1	0
A34	B1	2179	0	1	0	0	0	0	0	0	0	0	0	0	0	1	0	0	0	0	0	0	0	0	0	0	0	0	1	0	0	0	0	0	0	0	0	0	0	0	0	0	0	0	0	0	0	0	1
A340	A	617	0	1	0	0	0	1	0	0	0	0	0	1	0	0	0	0	0	1	0	0	1	0	0	0	0	0	0	0	0	0	0	0	0	0	0	0	0	0	0	0	1	0	0	0	0	0	0
A341	A	617	0	0	0	0	0	0	0	0	0	0	0	1	0	0	0	0	0	0	1	0	0	0	0	0	0	0	0	1	0	0	0	0	0	0	0	0	0	0	0	0	0	0	0	0	0	0	1
A342	A	10	0	0	0	0	0	0	0	0	0	0	0	1	0	0	0	0	0	0	0	0	0	0	0	0	0	0	0	0	0	0	0	0	0	0	0	0	0	0	0	0	0	0	0	0	0	0	1
A343	A	10	0	0	0	1	0	1	0	0	0	0	0	1	0	0	0	0	1	1	0	1	1	0	0	0	0	0	0	0	0	0	0	0	0	0	0	0	0	0	0	0	1	0	0	0	0	0	0
A344	G	117	1	0	0	0	0	0	0	0	0	0	0	0	0	0	0	0	0	1	0	0	0	0	0	0	0	0	0	0	0	0	0	0	0	0	1	0	0	0	0	0	0	0	0	0	0	0	1
A345	A	206	0	1	0	0	0	0	0	0	0	0	0	0	0	1	0	0	0	0	0	0	0	0	0	0	0	0	0	0	0	0	0	0	0	0	0	0	1	0	0	0	0	0	0	0	0	0	1
A346	A	542	1	0	0	0	0	0	0	0	0	0	0	0	0	0	0	0	0	0	0	0	0	0	0	0	0	0	0	0	0	0	0	0	0	0	0	0	0	0	0	0	0	0	0	0	0	0	1
A347	B1	224	0	1	0	0	0	0	0	0	0	0	0	0	0	0	0	0	0	1	0	0	0	0	0	0	0	0	0	0	0	0	0	0	0	0	0	0	0	0	0	0	0	0	0	0	0	1	0
A348	F	354	0	1	0	0	0	0	0	0	0	0	0	0	0	0	0	0	0	0	0	0	0	0	0	0	0	0	0	0	0	0	0	0	0	0	0	0	0	0	0	0	0	0	0	0	0	0	1
A349	A	-	0	1	0	0	0	0	0	0	0	0	0	1	0	0	0	0	0	1	0	0	0	0	0	0	0	0	0	0	0	0	0	0	0	0	0	0	0	0	0	0	0	0	0	0	0	0	1
A35	B1	8932	1	0	0	0	0	0	0	0	0	0	0	1	0	0	0	0	0	1	0	0	0	0	1	0	0	0	0	0	0	0	0	0	0	0	0	0	0	0	0	0	0	0	0	0	0	0	1
A350	A	167	0	0	0	0	0	0	0	0	0	0	0	0	0	0	0	0	0	0	0	0	0	0	0	0	0	0	0	0	0	0	0	0	0	0	1	0	0	0	0	0	0	0	0	1	0	0	1
A351	B1	101	0	0	0	0	1	0	0	0	1	0	0	0	0	0	0	0	0	0	0	0	0	0	0	0	0	0	0	0	0	0	0	0	0	0	0	0	0	0	0	0	0	0	0	0	0	0	1
A352	A	617	0	1	0	0	0	0	0	0	0	0	0	1	0	0	0	0	0	0	0	0	0	0	0	0	0	0	0	0	0	0	0	1	0	0	0	0	0	0	0	0	0	0	0	0	0	1	0
A353	A	609	0	1	0	0	0	0	0	0	0	0	0	0	0	0	0	0	1	1	0	0	0	0	0	0	0	0	0	0	0	0	0	0	0	0	1	0	0	0	0	0	0	0	0	0	0	0	1
A354	B1	410	0	0	0	0	0	0	0	0	0	0	0	0	0	1	0	0	0	0	0	0	0	0	1	0	0	0	0	0	0	1	0	0	0	0	0	0	0	0	0	0	0	0	0	0	0	0	1
A355	B1	88	0	1	0	0	0	0	0	0	0	0	0	1	0	0	0	0	1	1	0	0	0	0	0	0	0	0	0	0	0	0	0	0	0	0	0	0	0	0	0	0	0	0	0	0	0	0	1
A356	B1	88	0	0	0	0	0	0	0	0	0	0	0	1	0	0	0	0	1	1	0	0	0	0	0	0	0	0	0	0	0	0	0	0	0	0	1	0	0	0	0	0	0	0	0	0	0	0	0
A357	A	100	0	0	0	1	0	0	0	0	0	0	0	1	0	0	0	0	1	1	0	1	0	0	0	0	0	0	0	0	0	1	0	0	0	0	0	0	0	0	0	0	0	0	0	0	0	0	0
A358	A	48	0	1	0	0	0	0	0	0	0	0	0	1	0	0	0	0	1	0	1	0	0	0	0	0	0	0	0	0	0	0	0	0	0	0	0	0	0	0	0	0	0	0	0	0	0	1	0
A359	B1	410	0	1	0	0	0	0	0	0	0	0	0	0	0	0	0	0	0	1	0	0	0	0	0	0	0	0	0	0	0	0	0	0	0	0	0	0	0	0	0	0	0	0	0	0	0	0	1
A36	A	744	0	1	0	0	0	0	0	0	0	0	0	0	0	1	0	0	0	0	0	0	0	0	0	0	0	0	0	0	0	0	0	0	0	0	0	0	1	0	0	0	0	0	0	0	0	0	1
A360	B1	101	0	0	0	0	0	0	0	0	0	0	0	0	0	0	0	0	0	0	0	0	0	0	1	0	0	0	0	0	0	0	0	0	0	0	0	0	0	0	0	0	0	0	0	0	0	0	1
A361	B1	88	1	0	0	0	0	0	0	0	0	0	0	0	0	1	0	0	0	0	0	0	0	0	0	0	0	0	0	0	0	0	0	0	0	0	0	0	0	0	0	0	0	0	0	0	0	0	1
A362	B1	410	0	0	0	0	0	0	0	0	0	0	0	1	0	0	0	0	1	0	0	0	0	0	0	0	0	0	0	0	0	0	0	0	0	0	0	0	0	0	0	0	0	0	0	0	0	0	0
A363	F	354	1	0	0	1	0	0	0	0	0	0	0	1	0	1	0	0	1	1	0	0	0	0	0	0	0	0	0	0	0	1	0	0	0	0	0	0	0	0	0	0	0	0	0	0	0	0	1
A364	A	3014	0	1	0	0	0	0	0	0	0	0	0	1	0	0	0	0	0	1	0	0	0	0	0	0	0	0	0	0	0	0	0	0	0	0	1	0	0	0	0	0	0	0	0	0	0	0	0
A365	B1	641	0	0	0	0	0	0	0	0	0	0	0	0	0	0	0	0	0	0	0	0	0	0	0	0	0	0	0	0	0	0	0	0	0	0	0	0	0	0	0	0	0	0	0	0	0	0	1
A366	A	540	0	0	0	0	0	1	0	0	0	0	0	1	0	0	0	0	1	0	0	0	1	0	0	0	0	0	0	0	0	0	0	0	0	0	0	0	0	0	0	0	0	0	0	0	0	0	0
A367	B1	58	0	0	0	0	0	0	0	0	0	0	0	0	0	0	0	0	0	0	0	0	0	0	0	0	0	0	0	0	0	0	0	0	0	0	0	0	0	0	0	0	0	0	0	0	0	0	1
A368	B1	101	0	0	0	0	0	0	0	0	0	0	0	0	0	0	0	0	0	0	0	0	0	0	0	0	0	0	0	0	0	0	0	0	0	0	0	0	0	0	0	0	0	0	0	0	0	0	1
A369	B1	602	0	0	0	0	0	0	0	0	0	0	0	0	0	0	0	0	0	0	0	0	0	0	0	0	0	0	0	0	0	0	0	0	1	0	0	0	0	0	0	0	0	0	0	0	0	0	0
A37	B1	23	0	1	0	0	0	0	0	0	0	0	0	1	0	0	0	0	0	1	0	0	0	0	0	0	0	0	0	0	0	0	0	0	0	0	0	0	0	0	0	0	0	0	0	0	0	0	1
A370	B1	101	0	0	0	0	0	0	0	0	0	0	0	0	0	0	0	0	0	0	0	0	0	0	0	0	0	0	0	0	0	0	0	0	0	0	0	0	0	0	0	0	0	0	0	0	0	0	0
A371	B1	58	0	0	0	0	0	0	0	0	0	0	0	1	0	0	0	0	1	0	0	0	0	0	0	0	0	0	0	0	0	0	0	0	0	0	0	0	0	0	0	0	0	0	0	0	0	0	1
A372	A	206	0	1	0	0	0	0	0	0	0	0	0	1	0	0	0	0	0	0	0	0	0	0	0	0	0	0	0	0	0	1	0	0	0	0	0	0	0	0	0	0	0	0	0	0	0	0	1
A373	A	167	0	1	0	0	0	0	0	0	0	0	0	1	0	1	0	0	1	1	0	0	0	0	0	0	0	0	0	0	0	1	0	0	0	0	0	0	0	0	0	0	0	0	0	0	0	0	0
A374	B1	20	0	0	0	0	0	0	0	0	1	0	0	1	0	0	0	0	1	1	0	0	1	0	0	0	0	0	0	0	0	0	0	0	0	0	0	0	0	0	0	0	0	1	0	0	0	0	0
A375	B1	58	0	0	0	0	0	0	0	0	0	0	0	0	0	0	0	0	0	0	0	0	0	0	0	0	0	0	0	0	0	0	0	0	0	0	0	0	0	0	0	0	0	0	0	0	0	0	1
A376	A	48	0	1	0	0	0	0	0	0	0	0	0	1	0	0	0	0	0	0	0	0	0	0	0	0	0	0	0	0	0	0	0	0	0	0	0	0	0	0	0	1	0	0	0	0	0	0	1
A377	B1	410	0	1	0	0	0	0	0	0	0	0	0	0	0	0	0	0	0	1	0	0	0	0	0	0	0	0	0	0	0	1	0	0	0	0	0	0	0	0	0	0	0	0	0	0	0	0	1
A378	B1	88	0	1	0	0	0	0	0	0	0	0	0	0	0	0	0	0	1	0	0	0	0	0	1	0	0	0	0	0	0	0	0	0	0	0	0	0	0	0	0	0	0	0	0	0	0	0	1
A379	B1	101	0	0	0	1	0	1	0	0	0	0	0	0	0	0	0	1	1	1	0	1	1	0	0	0	0	0	0	0	0	0	0	0	0	0	1	0	0	0	0	0	1	0	0	0	0	0	1
A38	B1	410	0	0	0	0	0	0	0	0	0	0	0	0	0	0	0	0	1	1	0	0	0	0	0	0	0	0	0	0	0	0	0	0	0	0	0	0	0	0	0	0	0	0	0	0	0	0	1
A380	A	167	0	1	0	0	0	0	0	0	0	0	0	0	0	1	0	0	0	0	0	0	0	0	0	0	0	0	0	0	0	0	0	0	0	0	0	0	0	0	0	0	0	0	0	0	0	0	1
A381	A	10	0	1	0	0	0	0	0	0	0	0	0	1	0	0	0	0	0	0	0	0	0	0	0	0	0	0	0	0	0	1	0	0	0	0	0	0	0	0	0	0	0	0	0	0	0	0	0
A382	B1	410	0	1	0	0	0	0	0	0	0	0	0	0	0	0	0	0	0	0	0	0	0	0	0	0	0	0	0	0	0	0	0	0	0	0	0	0	0	0	1	0	0	0	0	0	0	0	1
A383	B1	410	0	0	0	1	0	1	0	0	0	0	0	0	0	0	0	0	0	0	0	1	1	0	0	0	0	0	0	1	0	0	0	0	0	0	0	0	0	0	0	0	1	0	0	0	0	0	0
A384	A	542	0	0	0	0	0	0	0	0	0	0	0	1	0	0	0	0	1	0	0	0	0	0	0	0	0	0	0	0	0	0	0	0	0	0	0	0	0	0	0	0	0	0	1	0	0	0	0
A385	B1	410	0	0	0	0	0	0	0	0	0	0	0	0	0	0	0	0	0	0	0	0	0	0	0	0	0	0	0	0	0	0	0	0	0	0	1	0	0	0	0	0	0	0	0	0	0	0	1
A386	A	6395	0	1	0	0	0	0	0	0	0	0	0	0	0	0	0	0	0	0	0	0	0	0	0	0	0	0	0	0	0	1	0	0	0	0	0	0	0	0	0	1	0	0	0	0	0	0	0
A387	B1	711	0	0	0	0	0	0	0	0	0	0	0	0	0	0	0	0	1	0	0	0	0	0	0	0	0	0	0	0	0	0	0	0	0	0	0	0	0	0	0	0	0	0	0	0	0	0	1
A388	A	226	0	0	0	0	0	0	0	0	0	0	0	1	0	0	0	0	1	0	0	0	0	0	0	0	0	0	0	0	0	0	0	0	0	0	0	0	0	0	0	0	0	0	0	0	0	0	1
A389	B1	410	0	1	0	0	0	0	0	0	0	0	0	0	0	0	0	0	0	1	0	0	0	0	0	0	0	0	0	0	1	0	0	0	0	0	0	0	0	0	0	0	0	0	0	0	0	1	0
A39	B1	58	0	0	0	0	0	0	0	0	0	0	0	0	0	0	0	0	0	1	0	0	0	0	0	0	0	0	0	0	0	0	0	0	0	0	0	0	0	0	0	0	0	0	0	0	0	0	1
A390	B1	345	0	0	0	0	0	0	0	0	0	0	0	1	0	0	0	0	1	0	0	0	0	0	0	0	0	0	0	0	0	0	0	0	0	0	0	0	0	0	0	0	0	0	0	0	0	1	0
A391	D	69	0	1	0	0	0	0	0	0	0	0	0	0	0	1	0	0	0	0	0	0	0	0	0	0	0	0	0	0	0	0	0	0	0	0	1	0	0	0	0	0	0	0	0	1	0	0	1
A392	B1	410	0	0	0	0	0	0	0	0	0	0	0	0	0	1	0	0	0	1	0	0	0	0	0	0	0	0	0	0	0	0	0	0	0	0	1	0	0	0	0	0	0	0	0	1	0	0	1
A393	B1	88	0	0	0	0	0	0	0	0	0	0	0	0	0	0	0	0	0	0	0	0	0	0	0	0	0	0	0	0	0	0	0	0	0	0	1	0	0	0	0	0	0	0	0	1	0	0	0
A394	B1	156	0	1	0	1	0	1	0	0	0	0	0	1	0	0	0	0	1	1	0	1	1	0	0	0	0	0	0	0	0	0	0	0	0	0	0	0	0	0	0	0	1	0	0	0	0	0	1
A395	B1	156	0	1	0	1	0	1	0	0	0	0	0	1	0	0	0	0	1	1	0	1	1	0	0	0	0	0	0	0	0	0	0	0	0	0	0	0	0	0	0	0	1	0	0	0	0	0	1
A396	B1	101	0	0	0	0	0	0	0	0	0	0	0	0	0	0	0	0	0	0	0	0	0	0	0	0	0	0	0	0	0	0	0	0	0	0	0	0	0	0	0	0	0	0	0	0	0	0	1
A397	B1	101	0	0	0	1	0	0	0	0	0	0	0	1	0	0	0	0	1	1	0	1	0	0	0	0	0	0	0	0	0	1	0	0	0	0	0	0	0	0	0	0	0	0	0	0	0	0	1
A398	A	10	0	0	0	0	0	0	0	0	0	0	0	0	0	0	0	0	1	1	0	0	1	0	0	0	0	0	0	0	0	0	0	0	1	0	0	0	0	0	0	0	0	1	0	0	0	0	0
A399	F	457	0	0	0	0	0	0	0	0	0	0	0	0	0	0	0	0	0	1	0	0	0	0	0	0	0	0	0	0	0	0	0	0	0	0	0	0	0	0	0	0	0	0	0	0	0	0	1
A4	B1	410	0	1	0	0	0	0	0	0	0	0	0	0	0	1	0	0	1	1	0	0	0	0	0	0	0	0	0	0	0	0	0	0	0	0	0	0	0	0	0	0	0	0	0	0	0	0	1
A40	G	117	0	1	0	0	0	0	0	0	0	0	0	1	0	1	0	0	1	1	0	0	0	0	0	0	0	0	0	0	0	0	0	1	0	0	0	0	0	0	0	0	0	0	0	0	0	0	1
A400	A	206	1	0	0	0	0	0	0	0	0	0	0	0	0	0	0	0	0	0	0	0	0	0	0	0	0	0	0	0	0	0	0	0	0	0	1	0	0	0	0	0	0	0	0	0	0	0	0
A401	B1	410	0	0	0	1	0	0	0	0	0	0	0	0	0	0	0	0	0	0	0	0	0	0	0	0	0	0	0	0	0	1	0	0	0	0	0	0	0	0	0	0	0	0	0	0	0	0	0
A402	B1	75	0	0	0	0	0	0	0	0	0	0	0	0	0	1	0	0	0	1	0	0	0	0	0	0	0	0	0	0	0	0	0	0	0	0	1	0	0	0	0	0	0	0	0	0	0	0	1
A403	B1	410	0	0	0	0	0	0	0	0	0	0	0	0	0	0	0	0	0	0	0	0	0	0	0	0	0	0	0	0	0	0	0	0	0	0	0	0	0	0	0	0	0	0	0	0	0	0	1
A404	G	117	0	1	0	0	0	0	0	0	0	0	0	0	0	0	0	0	0	0	0	0	0	0	0	0	0	0	0	0	0	0	0	0	0	0	0	0	0	0	0	0	0	0	0	0	0	0	1
A405	B1	88	0	0	0	0	0	0	0	0	0	0	0	0	0	1	0	0	0	1	0	0	0	0	0	0	0	0	0	0	0	0	0	0	0	0	0	0	0	0	0	0	0	0	0	0	0	0	0
A407	A	744	0	1	0	0	0	0	0	0	0	0	0	1	0	0	0	0	0	0	0	0	0	0	0	0	0	0	0	0	0	0	0	0	0	0	0	0	0	0	0	0	0	0	0	0	0	0	1
A408	B1	88	0	0	0	0	0	0	0	0	0	0	0	0	0	0	0	0	0	0	0	0	0	0	1	0	0	0	0	0	0	0	0	0	0	0	0	0	0	0	0	0	0	0	0	0	0	0	1
A409	B1	88	0	1	0	0	0	1	0	0	0	0	0	0	0	0	0	0	0	1	0	0	1	0	0	0	0	0	0	0	0	0	0	0	0	0	0	0	0	0	0	0	1	0	0	0	0	0	1
A41	B1	88	0	0	0	0	0	1	0	0	0	0	0	0	0	0	0	0	1	0	0	0	0	0	0	0	0	0	0	0	0	0	0	0	0	1	0	0	0	0	0	0	0	0	0	1	0	0	0
A410	A	206	0	0	0	0	0	0	0	0	0	0	0	0	0	0	0	0	1	0	1	0	1	0	0	0	1	0	0	0	0	0	0	0	0	0	0	0	0	0	0	0	0	1	0	0	0	0	0
A411	A	744	0	0	0	0	0	0	0	0	0	0	0	0	0	1	0	0	1	1	0	0	0	0	0	0	0	0	1	0	0	0	0	0	0	0	0	0	0	0	0	0	0	0	0	0	0	0	0
A412	B1	156	0	1	0	1	0	0	0	0	0	0	0	1	0	0	0	0	1	1	0	1	0	0	0	0	0	0	0	0	0	1	0	0	0	0	0	0	0	0	0	0	0	0	0	0	0	0	1
A413	A	10	0	0	0	0	0	0	0	0	0	0	0	0	0	0	0	0	1	0	0	0	0	0	0	0	0	0	0	0	0	1	0	0	0	0	0	0	0	0	0	0	0	0	0	0	0	0	0
A414	F	354	0	1	0	0	0	1	0	0	0	1	0	0	0	0	0	0	0	1	0	0	1	0	0	0	0	0	0	0	0	0	0	0	0	0	1	0	1	0	0	0	0	0	0	0	0	0	1
A415	B1	156	0	1	0	1	0	0	0	0	0	0	0	1	0	0	0	0	1	1	0	1	0	0	0	0	0	0	0	0	0	1	0	0	0	0	0	0	0	0	0	0	0	0	0	0	0	0	1
A416	A	746	0	1	0	0	0	0	0	0	0	0	0	1	0	0	0	0	0	0	0	0	0	0	0	0	0	0	0	0	0	0	0	0	0	0	0	0	0	0	0	0	0	0	0	0	0	0	1
A417	A	744	0	1	0	0	0	0	0	0	0	0	0	1	0	0	0	0	0	0	0	0	0	0	0	0	0	0	0	0	0	0	0	0	0	0	0	0	0	0	0	0	0	0	0	0	0	0	1
A418	B1	101	0	0	0	1	0	0	0	0	0	0	0	1	0	0	0	0	1	1	0	1	0	0	0	0	0	0	0	0	0	1	0	0	0	0	0	0	0	0	0	0	0	0	0	0	0	0	0
A419	G	117	0	0	0	0	0	0	0	0	0	0	0	0	0	0	0	0	1	0	0	0	0	0	0	0	0	0	0	0	0	0	0	0	0	0	1	0	0	0	0	0	0	0	0	0	1	1	0
A42	B1	88	0	1	0	0	0	0	0	0	0	0	0	0	0	0	0	0	1	0	0	0	0	0	0	0	0	0	0	0	0	1	0	0	0	0	0	0	0	0	0	0	0	0	0	0	0	0	1
A420	B1	88	0	0	0	0	0	0	0	0	0	0	0	0	0	0	0	0	0	0	0	0	0	0	0	0	0	0	0	0	0	0	0	0	0	0	0	0	1	0	0	0	0	0	0	0	0	0	0
A421	F	457	0	1	0	0	0	0	0	0	0	0	0	0	0	0	0	0	0	1	0	0	0	0	0	0	0	0	0	0	0	0	0	0	0	0	0	0	0	0	0	0	0	0	0	0	0	0	1
A422	B1	58	0	0	0	0	0	0	0	0	0	0	0	0	0	0	0	0	0	0	0	0	0	0	0	0	0	0	0	0	0	0	0	0	0	0	0	0	0	0	0	0	0	0	0	0	0	0	1
A423	A	617	0	1	0	0	0	0	0	0	0	0	0	1	1	0	0	0	0	1	0	0	0	0	0	0	0	0	0	0	0	0	0	1	0	0	0	0	0	0	0	0	0	0	0	0	0	0	0
A424	A	617	0	1	0	0	0	1	0	0	0	0	0	1	0	1	0	0	0	0	0	0	0	0	0	0	0	0	0	0	0	0	0	1	0	0	0	0	0	0	0	0	1	0	0	0	0	0	0
A425	B1	410	0	1	0	0	0	0	0	0	0	0	0	0	0	0	0	0	0	1	0	0	0	0	1	0	0	0	0	0	0	0	0	0	0	0	0	0	0	0	0	0	0	0	0	0	0	0	0
A426	B1	101	0	1	0	0	0	0	0	0	0	0	0	1	0	0	0	0	0	1	0	0	1	0	0	0	0	0	0	0	0	0	0	0	0	0	0	0	0	0	0	0	0	1	0	0	0	0	1
A427	B1	155	0	1	0	0	0	1	0	0	0	0	0	1	0	0	0	0	1	0	0	0	1	0	0	0	0	0	0	0	0	0	0	0	0	0	0	0	1	0	0	0	1	0	0	0	0	0	1
A428	A	617	0	0	0	0	0	0	0	0	0	0	0	0	0	1	0	0	0	0	0	0	0	0	0	0	0	0	0	0	0	0	0	0	1	0	0	0	0	0	0	0	0	0	0	0	0	0	0
A429	A	46	0	0	0	0	0	0	0	0	0	0	0	0	0	0	0	0	0	0	0	0	0	0	1	0	0	0	0	0	0	0	0	0	0	0	1	0	0	0	0	0	0	0	0	1	0	0	0
A43	F	354	0	1	0	0	0	0	0	1	0	0	0	0	0	1	0	0	0	1	0	0	0	0	0	0	0	0	0	0	0	0	0	0	0	0	0	0	1	0	0	0	0	0	0	0	0	0	1
A430	B1	410	0	1	0	0	0	0	0	0	0	0	0	1	0	0	0	0	0	0	0	0	0	0	0	0	0	0	0	0	0	0	0	0	0	0	1	0	0	0	0	0	0	0	0	0	0	0	0
A431	A	1684	0	1	0	1	0	1	0	0	0	0	0	1	0	1	0	0	1	1	0	1	1	0	0	0	0	0	0	0	0	0	0	0	0	0	0	0	0	0	0	0	1	0	0	0	0	0	1
A432	A	744	0	1	0	0	0	0	0	0	0	0	0	1	0	1	0	0	0	1	0	0	0	0	0	0	0	0	0	0	0	0	0	0	0	0	1	0	0	0	0	0	0	0	0	1	0	0	0
A433	A	10	0	0	0	0	0	0	0	0	0	0	0	0	0	0	0	0	1	0	0	0	0	0	0	0	0	0	0	0	0	0	0	0	0	0	0	0	0	0	0	0	0	0	0	0	0	0	0
A436	F	457	1	0	0	0	0	0	0	0	0	0	0	1	0	0	0	0	1	1	0	0	0	0	1	0	0	0	0	0	0	0	0	0	0	0	0	0	0	0	0	0	0	0	0	0	0	0	1
A437	A	744	0	0	0	0	0	0	0	0	0	0	0	0	0	0	0	0	0	0	0	0	0	0	0	0	0	0	0	0	0	1	0	0	0	0	0	0	0	0	0	0	0	0	0	0	0	0	1
A438	B1	156	0	0	0	1	0	1	0	0	0	0	0	1	0	0	0	0	1	0	0	1	1	0	0	0	0	0	0	0	0	0	0	0	0	0	0	0	0	0	0	0	1	0	0	0	0	0	0
A439	A	746	0	0	0	1	0	0	0	0	0	0	0	1	0	0	0	0	1	1	0	1	0	0	0	0	0	0	0	0	0	0	0	0	0	0	1	0	0	0	0	0	0	0	0	1	0	0	0
A44	B1	410	0	0	0	1	0	1	0	0	0	0	0	0	0	1	0	0	0	0	0	1	1	0	0	0	0	0	0	0	0	0	0	0	0	0	1	0	0	0	0	0	1	0	0	1	0	0	1
A440	A	206	0	1	0	0	0	0	0	0	0	0	0	1	0	0	0	0	1	1	0	0	0	0	0	0	0	0	0	0	0	0	0	0	0	0	0	0	0	0	0	0	0	0	0	0	0	0	1
A441	B1	101	0	0	0	0	0	0	0	0	0	0	0	1	0	0	0	0	0	0	0	0	0	0	0	0	0	0	0	0	0	0	0	0	0	0	0	0	0	0	0	0	0	0	0	0	0	0	1
A442	A	48	0	0	0	0	0	0	0	0	0	0	0	1	0	0	0	0	1	1	0	0	0	0	0	0	0	0	0	0	0	0	0	0	0	0	0	0	0	0	0	0	0	0	0	0	0	0	1
A443	A	167	0	1	0	0	0	0	0	0	0	0	0	0	0	1	0	0	0	0	0	0	0	0	0	0	0	0	0	0	0	0	0	1	0	0	0	0	0	0	0	0	0	0	0	0	0	1	0
A444	B1	29	0	0	0	1	0	1	0	0	0	0	0	1	0	0	0	0	1	1	0	1	1	0	0	0	0	0	0	0	0	0	0	0	0	0	0	0	0	0	0	0	1	0	0	0	0	0	0
A445	B1	410	1	0	0	0	0	0	0	0	0	0	0	0	0	0	0	0	0	1	0	0	0	0	0	0	0	0	0	0	0	0	0	0	0	0	0	0	0	0	0	0	0	0	0	0	0	0	0
A446	A	10	0	1	0	0	0	0	0	0	0	0	0	0	0	0	0	0	0	1	0	0	0	0	0	0	0	0	0	0	0	0	0	0	0	0	0	0	1	0	0	0	0	0	0	0	0	0	1
A447	B1	88	0	0	0	0	1	0	0	0	1	0	0	1	0	0	0	0	1	0	0	0	0	0	0	0	0	0	0	0	0	0	0	0	0	0	0	0	0	0	0	0	0	0	0	0	0	0	1
A448	B1	88	0	0	0	0	1	0	0	0	1	0	0	1	0	0	0	0	1	0	0	0	0	0	0	0	0	0	0	0	0	0	0	0	0	0	0	0	0	0	0	0	0	0	0	0	0	0	1
A449	F	354	0	1	0	0	0	1	0	0	0	1	0	0	0	0	0	0	0	1	0	0	1	0	0	0	0	0	0	0	0	0	0	0	0	0	1	0	1	0	0	0	0	0	0	0	0	0	1
A45	A	744	0	0	0	1	0	0	0	0	1	0	0	1	0	0	0	0	1	0	0	1	0	0	0	0	0	0	1	0	0	0	0	0	0	0	0	0	0	0	0	0	0	0	0	0	0	0	1
A450	B1	641	0	1	0	0	0	0	0	0	1	0	0	1	1	0	0	0	0	0	1	0	0	0	1	0	0	0	0	0	0	0	0	0	0	0	0	0	0	0	0	0	0	0	0	0	0	0	1
A451	B1	162	0	0	0	0	0	0	0	0	0	0	0	0	0	1	0	0	0	0	0	0	0	0	0	0	0	0	0	0	0	0	0	0	0	0	1	0	0	0	0	0	0	0	0	0	0	0	1
A452	A	48	0	1	0	0	0	0	0	0	0	0	0	0	0	0	0	0	0	0	0	0	0	0	0	0	0	0	0	0	0	0	0	0	1	0	0	0	0	0	0	0	0	0	0	0	0	0	0
A453	F	457	0	1	0	0	0	0	0	0	0	0	0	0	0	0	0	0	0	1	0	0	0	0	0	0	0	0	0	0	0	0	0	0	0	0	0	0	0	0	0	0	0	0	0	0	0	0	1
A454	A	100	0	0	0	1	0	1	0	0	0	0	0	1	0	0	0	0	1	1	0	1	1	0	0	0	0	0	0	0	0	0	0	0	0	0	0	0	0	0	0	0	1	0	0	0	0	0	0
A455	A	617	0	0	0	0	0	0	0	0	0	0	0	1	0	0	0	0	0	0	1	0	0	0	0	0	0	0	0	0	1	0	0	0	0	0	0	0	0	0	0	0	0	0	0	0	0	0	1
A456	B1	101	0	1	0	0	0	0	0	0	0	0	0	0	0	0	0	0	1	1	0	0	0	0	1	0	0	0	0	0	0	0	0	0	0	0	0	0	0	0	0	0	0	0	0	0	0	0	1
A457	A	167	0	1	0	0	0	0	0	0	0	0	0	0	0	1	0	0	0	0	0	0	0	0	0	0	0	0	0	0	0	0	0	0	0	0	0	0	0	0	0	0	0	0	0	0	0	0	1
A458	A	10	1	0	0	0	0	0	0	0	0	0	0	1	0	0	0	0	1	1	0	0	0	0	1	0	0	0	0	0	0	0	0	0	0	0	0	0	0	0	0	0	0	0	0	0	0	0	1
A459	A	361	0	1	0	0	0	0	0	0	0	0	0	1	0	0	0	0	0	0	0	0	0	0	0	0	0	0	0	0	0	0	0	0	0	0	0	0	0	0	0	0	0	0	0	0	0	0	1
A46	B1	410	0	0	0	0	0	0	0	0	0	0	0	0	0	0	0	0	0	1	0	0	0	0	0	0	0	0	0	0	0	1	0	0	0	0	0	0	0	0	0	0	0	0	0	0	0	0	0
A460	B1	88	0	0	0	0	0	0	0	0	0	0	0	0	0	0	0	0	1	0	0	0	0	0	0	0	0	0	0	0	0	1	0	0	0	0	0	0	0	0	0	0	0	0	0	0	0	0	0
A461	B1	156	0	1	0	0	0	0	0	0	0	0	0	0	0	0	0	0	0	0	0	0	0	0	0	0	0	0	0	0	0	0	0	0	0	0	0	0	0	0	0	0	0	0	0	0	0	0	1
A462	B1	101	0	1	0	0	0	0	0	0	1	0	0	0	0	0	0	0	0	1	0	0	0	0	1	0	0	0	0	0	0	0	0	0	0	0	0	0	0	0	0	0	0	0	0	0	0	0	1
A463	A	744	0	1	0	0	0	0	0	0	0	0	0	0	0	1	0	0	0	0	0	0	0	0	0	0	0	0	0	0	0	1	0	0	0	0	0	0	0	0	0	0	0	0	0	0	0	0	1
A464	A	100	0	0	0	0	0	0	0	0	0	0	0	0	0	0	0	0	0	0	0	0	0	0	0	0	0	0	0	0	0	0	0	0	0	0	0	0	0	0	0	0	0	0	0	0	0	0	0
A465	B1	88	0	1	0	0	0	0	0	0	0	0	0	1	0	0	0	0	0	0	0	0	0	0	0	0	0	0	0	1	0	0	0	0	0	0	0	0	0	0	0	0	0	0	0	0	0	0	1
A466	B1	410	1	0	0	0	0	0	0	0	0	0	0	0	0	0	0	0	0	1	0	0	0	0	0	0	0	0	0	0	0	0	0	0	0	0	0	0	0	0	0	0	0	0	0	0	0	0	0
A467	B1	58	0	0	0	0	1	0	0	0	0	0	0	0	0	0	0	0	1	0	0	0	0	0	0	0	0	0	0	0	0	0	0	0	0	0	0	0	0	0	0	0	0	0	0	0	0	0	1
A468	B1	58	0	1	0	0	0	0	0	0	0	0	0	1	0	0	0	0	0	0	0	0	0	0	0	0	0	0	0	0	0	0	0	0	0	0	0	0	0	0	0	0	0	0	0	0	0	0	1
A469	A	2253	0	1	0	0	0	0	0	0	0	0	0	0	0	1	0	0	0	0	0	0	0	0	0	0	0	0	0	0	0	0	0	0	0	0	0	0	0	0	0	0	0	0	0	0	0	0	1
A47	F	354	0	1	0	0	0	0	0	1	0	0	0	0	0	1	0	0	0	1	0	0	0	0	0	0	0	0	0	0	0	0	0	0	0	0	0	0	1	0	0	0	0	0	0	0	0	0	1
A470	A	206	0	1	0	0	0	0	0	0	0	0	0	1	0	0	0	0	1	1	0	0	0	0	0	0	0	0	0	0	0	0	0	0	0	0	0	0	0	0	0	0	0	0	0	0	0	0	1
A471	D	69	0	0	0	1	0	0	0	0	0	0	0	0	0	0	0	0	0	0	0	0	0	0	0	0	0	0	0	0	0	1	0	0	0	0	1	0	0	0	0	0	0	0	0	0	0	0	1
A472	F	457	1	0	0	0	0	0	0	0	0	0	0	1	0	0	0	0	1	1	0	0	0	0	0	0	0	0	0	0	0	0	0	0	1	0	0	0	0	0	0	0	0	0	0	0	0	0	0
A473	B1	224	0	1	0	0	0	0	0	0	0	0	0	1	0	1	0	0	0	0	1	0	0	0	0	0	0	1	0	0	0	0	0	0	0	0	0	0	0	0	0	0	0	0	0	0	0	0	1
A474	B1	345	0	0	0	0	0	0	0	0	0	0	0	0	0	0	0	0	0	0	0	0	0	0	0	0	0	0	0	0	0	0	0	0	0	0	0	0	0	0	0	0	0	0	0	0	0	0	0
A475	A	744	0	0	0	1	0	0	0	0	0	0	0	1	1	1	0	0	0	1	0	0	1	0	0	0	0	0	0	0	0	0	0	0	0	0	0	0	1	0	0	0	0	1	0	0	0	0	0
A476	A	744	1	0	0	0	0	0	0	0	0	0	0	0	0	1	0	0	0	0	0	0	0	0	0	0	0	0	0	0	0	1	0	0	0	0	0	0	0	0	0	0	0	0	0	0	0	0	1
A477	B1	410	0	0	0	0	0	0	0	0	0	0	0	0	0	0	0	0	0	0	0	0	0	0	0	0	0	0	0	0	0	0	0	0	0	0	0	0	0	0	0	0	0	0	0	0	0	0	1
A478	A	744	1	0	0	0	0	0	0	0	0	0	0	0	0	1	0	0	0	0	0	0	0	0	0	0	0	0	0	0	0	0	0	0	0	0	0	0	0	0	0	0	0	0	0	0	0	0	1
A479	B1	58	0	0	0	0	0	0	0	0	0	0	0	0	0	0	0	0	0	1	0	0	0	0	0	0	0	0	0	0	0	0	0	0	0	0	0	0	0	0	0	0	0	0	0	0	0	0	1
A48	B1	88	0	1	0	0	0	0	0	0	0	0	0	0	0	1	0	0	0	0	0	0	0	0	0	0	0	0	0	0	0	0	0	0	0	0	0	0	0	0	0	0	0	0	0	0	0	0	0
A480	B1	410	0	0	0	0	0	0	0	0	0	0	0	0	0	0	0	0	0	1	0	0	0	0	0	0	0	0	0	0	0	0	0	0	0	0	1	0	0	0	0	0	0	0	0	0	0	0	1
A481	A	48	0	0	0	0	0	0	0	0	0	0	0	1	0	0	0	0	1	1	0	0	0	0	0	0	0	0	0	0	0	0	0	0	0	1	0	0	0	0	0	0	0	0	0	1	0	0	0
A482	D	69	0	0	0	1	0	0	0	0	0	0	0	0	0	0	0	0	0	0	0	0	0	0	0	0	0	0	0	0	0	1	0	0	0	0	1	0	0	0	0	0	0	0	0	0	0	0	1
A483	G	117	0	0	0	0	0	0	0	0	0	0	0	0	0	0	0	0	1	0	0	0	1	0	0	0	0	0	0	0	0	0	0	0	0	0	0	0	0	0	0	0	0	1	0	0	0	0	1
A484	F	457	0	1	0	0	0	0	0	0	0	0	0	0	0	0	0	0	1	1	0	0	0	0	0	0	0	0	0	0	0	0	0	0	0	0	0	0	0	0	0	0	0	0	0	0	0	0	1
A485	B1	1642	0	1	0	0	0	0	0	0	0	0	0	0	0	0	0	0	1	0	0	0	0	0	0	0	0	0	0	0	0	0	0	0	0	0	0	0	0	0	0	0	0	0	0	0	0	0	1
A486	A	10	0	0	0	1	0	1	0	0	0	0	0	1	0	0	0	0	1	0	0	1	1	0	0	0	0	0	0	0	0	0	0	0	0	0	0	0	0	0	0	0	1	0	0	0	0	0	1
A487	B1	410	0	0	0	1	0	1	0	0	0	0	0	0	0	1	0	0	0	0	0	1	1	0	0	0	0	0	0	0	0	0	0	0	0	0	0	0	0	0	0	0	1	0	0	0	0	0	1
A488	A	7176	0	1	0	0	0	1	0	0	0	0	0	1	0	0	0	0	1	1	0	0	1	0	0	0	0	0	0	0	0	0	0	0	0	0	0	0	1	0	0	0	1	0	0	0	0	0	0
A489	A	93	0	0	0	1	0	0	0	0	0	0	0	1	0	0	0	0	1	1	0	1	0	0	0	0	0	0	0	0	0	0	0	0	0	0	0	0	0	0	0	0	0	0	0	0	0	0	1
A49	B1	603	0	1	0	0	0	0	0	0	0	0	0	0	0	0	0	0	1	0	0	0	0	0	0	0	0	0	0	0	0	0	0	0	0	0	0	0	0	0	0	0	0	0	0	0	0	0	1
A490	A	542	0	0	0	0	0	1	0	0	0	0	0	1	0	0	0	0	1	1	0	0	1	0	0	0	0	0	0	0	0	0	0	0	0	0	0	0	0	0	0	0	1	0	0	0	0	0	0
A492	A	542	0	0	0	1	0	0	0	0	0	0	0	0	0	0	0	0	1	1	0	0	0	0	0	0	0	0	0	0	0	0	0	0	0	0	0	0	0	0	0	0	0	0	0	0	0	0	1
A493	A	746	0	1	0	0	0	0	0	0	0	1	0	0	0	0	0	0	0	1	0	0	1	0	0	0	0	0	0	0	0	0	0	0	0	0	1	0	0	0	0	0	0	0	0	0	0	0	1
A494	B1	88	0	0	0	0	0	0	0	0	0	0	0	0	0	0	0	0	0	0	0	0	0	0	0	0	0	0	0	0	0	0	0	0	0	0	1	0	0	0	0	0	0	0	0	1	0	0	0
A495	F	354	0	1	0	0	0	0	0	0	0	0	0	0	0	1	0	0	0	1	0	0	0	0	0	0	0	0	0	0	0	0	0	0	1	0	0	0	0	0	0	0	0	0	0	0	0	0	0
A496	A	167	0	1	0	0	0	0	0	0	1	0	0	1	0	0	0	0	0	1	0	0	0	0	0	0	0	0	0	0	0	1	0	0	0	0	0	0	0	0	0	0	0	0	0	0	0	0	1
A497	B1	410	0	0	0	0	0	0	0	0	0	0	0	0	0	0	0	0	1	1	0	0	1	0	0	0	0	0	0	0	0	0	0	0	0	0	0	0	0	0	0	0	0	1	0	0	0	0	1
A498	A	100	1	0	0	0	0	0	0	0	0	0	0	0	0	1	0	0	0	0	0	0	0	0	0	0	0	0	0	0	0	0	0	0	0	0	0	0	0	0	0	0	0	0	0	0	0	0	1
A499	A	6395	0	1	0	0	0	0	0	0	0	0	0	0	0	0	0	0	0	0	0	0	0	0	0	0	0	0	0	0	0	1	0	0	0	0	0	0	0	0	0	1	0	0	0	0	0	0	0
A5	B1	23	0	1	0	0	0	0	0	0	0	0	0	0	0	0	0	0	1	0	0	0	0	0	0	0	0	0	0	0	0	0	0	0	0	0	0	0	0	0	0	0	0	0	0	0	0	0	1
A500	B1	410	0	0	0	1	0	1	0	0	0	0	0	0	0	0	0	0	0	0	0	1	1	0	0	0	0	0	0	1	0	0	0	0	0	0	0	0	0	0	0	0	1	0	0	0	0	0	0
A501	B1	88	0	0	0	1	0	0	0	0	0	0	0	1	0	0	0	0	0	1	0	1	1	0	0	0	0	0	0	0	0	0	0	0	0	0	0	0	1	0	0	0	0	1	0	0	0	0	1
A502	B1	453	0	1	0	0	0	0	0	0	0	0	0	0	0	0	0	0	1	1	0	0	0	0	1	0	0	0	0	0	0	0	0	0	0	0	0	0	0	0	0	0	0	0	0	0	0	0	1
A503	G	117	1	0	0	0	0	0	0	0	0	0	0	0	0	1	0	0	1	0	0	0	0	0	1	0	0	0	0	0	0	0	0	0	0	0	0	0	0	0	0	0	0	0	0	0	0	0	1
A504	B1	156	0	0	0	1	0	1	0	0	0	0	0	1	0	0	0	0	1	0	0	1	1	0	0	0	0	0	0	0	0	0	0	0	0	0	0	0	0	0	0	0	1	0	0	0	0	0	0
A505	A	542	0	0	0	1	0	0	0	0	0	0	0	0	0	0	0	0	1	1	0	0	0	0	0	0	0	0	0	0	0	0	0	0	0	0	0	0	0	0	0	0	0	0	0	0	0	0	1
A506	A	10	0	1	0	0	0	0	0	0	0	1	0	0	0	0	0	0	0	1	0	0	1	0	1	0	0	0	0	0	0	0	0	0	0	0	0	0	0	0	0	0	0	0	0	0	0	1	0
A51	E	2847	0	0	0	0	0	0	0	0	0	0	0	0	0	0	0	0	0	0	0	0	0	0	0	0	0	0	0	0	0	0	0	0	0	0	0	0	0	0	0	0	0	0	0	0	0	0	1
A52	B1	88	0	1	0	0	0	0	0	0	0	0	0	0	0	1	0	0	0	0	0	0	0	0	0	0	0	0	0	0	0	0	0	0	0	0	0	0	0	0	0	0	0	0	0	0	0	0	0
A53	A	1684	0	1	0	0	0	0	0	0	0	0	0	0	0	1	0	0	0	1	0	0	0	0	0	0	0	0	1	0	0	0	0	0	0	0	0	0	0	0	0	0	0	0	0	0	0	0	1
A54	B1	410	0	0	0	0	0	0	0	0	0	0	0	0	0	0	0	0	0	1	0	0	0	0	0	0	0	0	0	0	0	0	0	0	0	0	0	0	0	0	0	0	0	0	0	0	0	0	1
A55	B1	410	0	0	0	0	1	0	0	0	0	0	0	0	0	0	0	0	1	1	0	0	0	0	0	0	0	0	0	0	0	0	0	0	0	0	0	0	0	0	0	0	0	0	0	0	0	0	1
A56	B1	410	0	0	0	0	0	0	0	0	0	0	0	0	0	0	0	0	0	1	0	0	0	0	0	0	0	0	0	0	0	1	0	0	0	0	0	0	0	0	0	0	0	0	0	0	0	0	1
A57	B1	88	0	1	0	0	0	0	0	0	0	0	0	0	0	1	0	0	0	0	0	0	0	0	0	0	0	0	0	0	0	0	0	0	0	0	0	0	0	0	0	0	0	0	0	0	0	0	1
A58	B1	410	0	1	0	0	0	0	0	0	0	0	0	0	0	0	0	0	0	1	0	0	0	0	0	0	0	0	0	0	0	1	0	0	0	0	0	0	0	0	0	0	0	0	0	0	0	0	0
A59	B1	410	0	0	0	0	0	0	0	0	0	0	0	0	0	0	0	0	0	1	0	0	0	0	0	0	0	0	0	0	0	0	0	0	0	0	0	0	0	0	0	0	0	0	0	0	0	0	1
A6	A	744	0	1	0	0	0	0	0	0	0	0	0	0	0	1	0	0	0	0	0	0	0	0	0	0	0	0	0	0	0	0	0	0	0	0	0	0	1	0	0	0	0	0	0	0	0	0	1
A60	B1	23	0	1	0	0	0	0	0	0	0	0	0	1	0	0	0	0	0	1	0	0	0	0	0	0	0	0	0	0	0	0	0	0	0	0	0	0	0	0	0	0	0	0	0	0	0	0	1
A61	G	117	0	0	0	0	0	0	0	0	0	0	0	0	0	0	0	0	0	1	0	0	0	0	0	0	0	0	0	0	0	0	0	0	0	0	0	0	0	0	0	0	0	0	0	0	0	0	1
A62	B1	410	0	0	0	0	0	0	0	0	0	0	0	0	0	0	0	0	1	0	0	0	0	0	0	0	0	0	0	0	0	0	0	0	0	0	0	0	0	0	0	0	0	0	0	0	0	0	1
A63	B1	101	0	1	0	0	0	0	0	0	0	0	0	0	0	0	0	0	1	0	0	0	0	0	0	0	0	0	0	0	0	1	0	0	0	0	0	0	0	0	0	0	0	0	0	0	0	0	1
A64	D	5147	0	1	0	0	0	0	0	0	0	0	0	0	0	0	0	0	0	1	0	0	0	0	0	0	0	0	0	0	0	0	0	0	0	0	0	0	0	0	0	0	0	0	0	0	0	0	1
A65	A	744	0	1	0	0	0	0	0	0	0	0	0	0	0	1	0	0	0	0	0	0	0	0	0	0	0	0	0	0	0	0	0	0	0	0	0	0	1	0	0	0	0	0	0	0	0	0	1
A66	B1	410	0	0	0	0	1	0	0	0	0	0	0	0	0	0	0	0	1	1	0	0	0	0	0	0	0	0	0	0	0	0	0	0	0	0	0	0	0	0	0	0	0	0	0	0	0	0	1
A67	A	206	0	0	0	1	0	1	0	0	0	0	0	0	0	0	0	0	0	0	0	1	1	0	0	0	0	0	0	1	0	0	0	0	0	0	0	0	0	0	0	0	1	0	0	0	0	0	1
A68	G	117	0	1	0	0	0	0	0	0	0	0	0	1	0	1	0	0	1	1	0	0	0	0	0	0	0	0	0	0	0	0	0	1	0	0	0	0	0	0	0	0	0	0	0	0	0	0	1
A69	A	398	0	1	0	0	0	0	0	0	0	0	0	1	0	0	0	0	1	1	0	0	0	0	0	0	0	0	0	0	0	1	0	0	0	0	0	0	0	0	0	0	0	0	0	0	0	1	0
A7	A	46	0	1	0	0	0	1	0	0	0	0	0	1	0	1	0	0	1	1	0	0	1	0	0	0	0	0	0	0	0	0	0	0	0	0	1	0	0	0	0	0	1	0	0	0	0	0	0
A70	G	117	0	1	0	0	0	0	0	0	0	0	0	1	0	1	0	0	1	1	0	0	0	0	0	0	0	0	0	0	0	0	0	1	0	0	0	0	0	0	0	0	0	0	0	0	0	0	1
A71	F	648	1	0	0	0	0	0	0	0	0	0	0	0	0	1	0	0	0	1	0	0	0	0	0	0	0	0	0	0	0	0	0	0	0	0	1	0	0	0	0	0	0	0	0	0	0	0	0
A72	B1	88	0	1	0	0	0	0	0	0	0	0	0	0	0	0	0	0	0	0	0	0	0	0	0	0	0	0	0	0	0	0	0	0	0	0	0	0	0	0	0	0	0	0	0	0	0	0	1
A73	B1	162	0	1	0	0	0	0	0	0	0	0	0	1	0	0	0	0	0	1	0	0	0	0	0	0	0	0	0	0	0	0	0	0	0	0	0	0	0	0	0	0	0	0	0	0	0	0	1
A74	A	-	0	1	0	0	0	0	0	0	0	0	0	0	0	0	0	0	0	0	0	0	0	0	0	0	0	0	0	0	0	0	0	0	0	0	0	0	0	0	0	0	0	0	0	0	0	0	1
A75	B1	410	0	0	0	1	0	0	0	0	0	0	0	0	0	0	0	0	0	1	0	1	0	0	0	0	0	0	0	0	0	1	0	0	0	0	0	0	0	0	0	0	0	0	0	0	0	0	0
A76	B2	95	0	1	0	0	0	0	0	0	0	0	0	1	0	0	0	0	0	0	1	0	0	0	0	0	0	0	0	0	0	1	0	0	0	0	0	0	0	0	0	0	0	0	0	0	0	0	1
A77	B1	88	1	0	0	0	0	0	0	0	0	0	0	0	0	0	0	0	1	0	0	0	0	1	0	0	0	0	0	0	0	0	0	0	0	0	0	0	0	0	0	0	0	0	0	0	0	0	1
A78	B1	58	0	1	0	0	0	0	0	0	0	0	0	0	0	0	0	0	0	0	0	0	0	0	0	0	0	0	0	0	0	1	0	0	0	0	0	0	0	0	0	0	0	0	0	0	0	0	1
A79	A	540	0	0	0	0	0	0	0	0	0	0	0	1	0	0	0	0	0	0	1	0	0	0	0	0	0	0	0	0	0	1	0	0	0	0	0	0	0	0	0	0	0	0	0	0	0	0	1
A8	B1	410	0	0	0	1	0	1	0	0	0	0	0	0	0	1	0	0	0	0	0	1	1	0	0	0	0	0	0	0	0	0	0	0	0	0	1	0	0	0	0	0	1	0	0	1	0	0	1
A80	B1	156	0	0	0	0	0	0	0	0	0	0	0	0	0	0	0	0	0	0	0	0	0	0	0	0	0	0	0	0	0	0	0	0	0	0	0	0	0	0	0	0	0	0	0	0	0	0	1
A81	B1	23	1	0	0	0	0	1	0	0	0	1	0	0	0	0	0	0	0	0	0	0	1	0	0	0	0	0	0	0	0	0	0	0	0	0	0	0	0	0	0	0	0	0	0	0	0	0	0
A82	B1	410	0	1	0	0	0	0	0	0	0	0	0	1	0	0	0	0	0	0	0	0	0	0	0	0	0	0	0	0	0	0	0	0	0	0	0	0	0	0	0	0	0	0	0	0	0	0	1
A83	B1	156	0	1	0	0	0	0	0	0	0	0	0	1	0	0	0	0	0	0	0	0	0	0	0	0	0	0	0	0	0	0	0	0	0	0	1	0	0	0	0	0	0	0	0	0	0	0	1
A84	A	48	0	0	0	0	0	0	0	0	0	0	0	1	0	0	0	0	1	1	0	0	0	0	0	0	0	0	0	0	0	0	0	0	0	0	0	0	0	0	0	0	0	0	0	0	0	0	1
A85	A	10	0	0	0	0	0	0	0	0	0	0	0	1	0	0	0	0	1	1	0	0	0	0	0	0	0	0	0	0	0	1	0	0	0	0	0	0	0	0	0	0	0	0	0	0	0	0	1
A86	B1	101	0	0	0	0	0	0	0	0	0	0	0	1	0	0	0	0	1	1	0	0	0	0	0	0	0	0	0	0	0	0	0	0	0	0	0	0	0	0	0	0	0	0	0	0	0	0	1
A87	D	405	1	0	0	0	0	1	0	0	0	0	0	0	0	1	0	0	0	0	0	0	0	0	0	0	0	0	0	0	0	0	0	1	0	0	0	0	0	0	0	0	1	0	0	0	0	0	0
A88	A	744	1	0	0	0	0	1	0	0	0	0	0	0	0	1	0	0	0	0	0	0	0	0	0	0	0	0	0	0	0	0	0	1	0	0	0	0	0	0	0	0	1	0	0	0	0	0	1
A89	B1	410	0	1	0	0	0	0	0	0	0	0	0	0	0	1	0	0	0	0	0	0	0	0	0	0	0	0	0	0	0	0	0	0	0	0	0	0	0	0	0	0	0	0	0	0	0	1	0
A9	B1	602	0	0	0	1	0	1	0	0	0	0	0	0	0	0	0	0	1	0	0	1	1	0	0	0	0	0	0	0	0	0	0	0	0	0	0	0	0	0	0	0	1	0	0	0	0	0	1
A90	B1	156	0	0	0	1	0	1	0	0	0	0	0	0	0	0	0	0	0	1	0	1	1	0	0	0	0	0	0	0	0	0	0	0	0	0	0	0	0	0	0	0	1	0	0	0	0	0	0
A91	F	648	1	0	0	0	0	0	0	0	0	0	0	0	0	1	0	0	0	1	0	0	0	0	0	0	0	0	0	0	0	0	0	0	0	0	1	0	0	0	0	0	0	0	0	0	0	0	0
A92	B1	156	0	0	0	1	0	1	0	0	0	0	0	1	0	1	0	0	1	1	0	1	1	0	0	0	0	0	0	0	0	0	0	0	0	0	0	0	0	0	0	0	1	0	0	0	0	0	1
A93	B1	154	0	1	0	0	0	0	0	0	0	0	0	0	0	0	0	0	0	1	0	0	0	0	0	0	0	0	0	0	0	0	0	0	0	0	0	0	0	0	0	0	0	0	0	0	0	0	1
A94	A	871	0	0	0	0	0	0	0	0	0	0	0	1	0	0	0	0	0	1	0	0	0	0	0	0	0	0	0	0	0	0	0	0	0	0	0	0	0	0	0	0	0	0	0	0	0	0	1
A95	A	-	0	1	0	0	0	0	0	0	0	0	0	1	0	0	0	0	1	1	0	0	0	0	0	0	0	0	0	0	0	0	0	0	0	0	0	0	0	0	0	0	0	0	0	0	0	1	0
A96	B1	88	0	0	0	0	0	0	0	0	0	0	0	0	0	1	0	0	0	1	0	0	0	0	0	0	0	0	0	0	0	0	0	0	0	0	0	0	0	0	0	0	0	0	0	0	0	0	0
A97	G	117	1	0	0	0	0	0	0	0	0	0	0	0	0	0	0	0	0	1	0	0	0	0	0	0	0	0	0	0	0	0	0	0	0	0	1	0	0	0	0	0	0	0	0	0	0	0	1
A98	B1	410	0	1	0	0	0	0	0	0	0	0	0	1	0	0	0	0	0	1	0	0	0	0	0	0	0	0	0	0	0	0	0	0	0	0	1	0	0	0	0	0	0	0	0	1	0	0	0
A99	A	7588	0	0	0	0	0	0	0	0	0	0	0	1	0	0	0	0	1	0	1	0	0	0	0	0	0	0	0	0	0	0	0	0	0	0	0	0	0	0	0	0	0	0	0	0	0	0	1
[truncated: 52 more columns]

## Sheet: Supplementary Data 6
Supplementary Data 6 The matrix representing the presence or absence of ESBL genes in 499 ExPEC genomes
Strain	Phylogroup	MLST	Hybrid pathotypes	ESBL-producing strain	blaTEM-106	blaCMY-2	blaCTX-M-14b	blaCTX-M-104	blaCTX-M-15	blaCTX-M-14	blaCTX-M-64	blaCTX-M-123	blaCTX-M-102	blaCTX-M-3	blaCTX-M-122	blaCTX-M-55	blaCTX-M-27	blaCTX-M-130	blaCTX-M-65	blaDHA-1
A1	A	10		ESBL	0	0	0	0	0	0	0	0	0	0	0	1	0	0	0	0
A10	F	457	ExPEC/ETEC		0	0	0	0	0	0	0	0	0	0	0	0	0	0	0	0
A100	A	542			0	0	0	0	0	0	0	0	0	0	0	0	0	0	0	0
A101	B1	410		ESBL	0	0	0	0	1	0	0	0	0	0	0	0	0	0	0	0
A102	B1	58			0	0	0	0	0	0	0	0	0	0	0	0	0	0	0	0
A103	B1	101			0	0	0	0	0	0	0	0	0	0	0	0	0	0	0	0
A104	B1	88		ESBL	0	1	0	0	0	0	0	0	0	0	0	0	0	0	0	0
A105	B1	23			0	0	0	0	0	0	0	0	0	0	0	0	0	0	0	0
A106	A	206		ESBL	0	0	0	0	0	0	0	0	0	1	0	0	0	0	0	0
A107	B1	88		ESBL	0	0	0	0	0	0	0	0	0	0	0	0	0	0	1	0
A108	B1	88			0	0	0	0	0	0	0	0	0	0	0	0	0	0	0	0
A109	B1	23			0	0	0	0	0	0	0	0	0	0	0	0	0	0	0	0
A11	B1	88		ESBL	0	0	0	0	0	0	0	0	0	1	0	0	0	0	0	0
A110	F	457	ExPEC/ETEC	ESBL	0	0	0	0	0	1	0	0	0	0	0	0	0	0	0	0
A111	B1	410			0	0	0	0	0	0	0	0	0	0	0	0	0	0	0	0
A112	G	117			0	0	0	0	0	0	0	0	0	0	0	0	0	0	0	0
A113	B2	131		ESBL	0	0	1	0	0	0	0	0	0	0	0	0	0	0	0	0
A114	B1	156		ESBL	0	1	0	0	0	1	0	0	0	0	0	0	0	0	0	0
A115	B1	101			0	0	0	0	0	0	0	0	0	0	0	0	0	0	0	0
A116	B1	1148		ESBL	0	0	0	0	0	0	0	0	0	0	0	1	0	0	0	0
A117	B1	88		ESBL	0	0	0	0	0	1	0	0	0	0	0	0	0	0	0	0
A118	A	617			0	0	0	0	0	0	0	0	0	0	0	0	0	0	0	0
A119	B1	29	ExPEC/EPEC	ESBL	0	0	0	0	0	1	0	0	0	0	0	0	0	0	0	0
A12	A	167			0	0	0	0	0	0	0	0	0	0	0	0	0	0	0	0
A120	B1	88			0	0	0	0	0	0	0	0	0	0	0	0	0	0	0	0
A121	F	457	ExPEC/ETEC	ESBL	0	1	0	0	0	0	0	0	0	0	0	0	0	0	0	0
A122	B1	410			0	0	0	0	0	0	0	0	0	0	0	0	0	0	0	0
A123	B1	410			0	0	0	0	0	0	0	0	0	0	0	0	0	0	0	0
A124	A	167		ESBL	0	0	0	0	0	1	0	0	0	0	0	0	0	0	0	0
A125	A	5871			0	0	0	0	0	0	0	0	0	0	0	0	0	0	0	0
A126	B1	88			0	0	0	0	0	0	0	0	0	0	0	0	0	0	0	0
A127	B1	156			0	0	0	0	0	0	0	0	0	0	0	0	0	0	0	0
A128	A	100	ExPEC/ETEC		0	0	0	0	0	0	0	0	0	0	0	0	0	0	0	0
A129	B1	898			0	0	0	0	0	0	0	0	0	0	0	0	0	0	0	0
A13	B1	23			0	0	0	0	0	0	0	0	0	0	0	0	0	0	0	0
A130	A	10		ESBL	0	1	0	0	0	0	0	0	0	0	0	0	0	0	0	0
A131	B1	410		ESBL	0	0	0	0	0	1	0	0	0	0	0	0	0	0	0	0
A132	F	354	ExPEC/ETEC	ESBL	0	0	0	0	0	1	0	0	0	0	0	0	0	0	0	0
A133	B1	101		ESBL	0	1	0	0	0	0	0	0	0	0	0	0	0	0	0	0
A134	B1	88			0	0	0	0	0	0	0	0	0	0	0	0	0	0	0	0
A135	B1	23		ESBL	0	0	0	0	0	0	0	0	0	0	0	0	0	0	1	0
A136	B1	410		ESBL	0	0	0	0	0	0	0	0	0	0	0	1	0	0	0	0
A137	A	46		ESBL	0	1	0	0	0	0	0	0	0	0	0	0	0	0	0	0
A138	F	648		ESBL	0	0	0	0	0	0	0	0	0	0	0	1	0	0	0	0
A139	B1	58			0	0	0	0	0	0	0	0	0	0	0	0	0	0	0	0
A14	G	117		ESBL	0	0	0	0	0	1	0	0	0	0	0	0	0	0	0	0
A140	B1	410			0	0	0	0	0	0	0	0	0	0	0	0	0	0	0	0
A141	E	1266		ESBL	0	0	0	0	0	0	0	0	0	0	0	0	0	0	1	0
A142	B1	603		ESBL	0	0	0	0	0	0	0	0	0	0	0	1	0	0	0	0
A143	A	-			0	0	0	0	0	0	0	0	0	0	0	0	0	0	0	0
A144	B1	156		ESBL	0	0	0	0	0	0	0	0	0	1	0	0	0	0	0	0
A145	B1	156			0	0	0	0	0	0	0	0	0	0	0	0	0	0	0	0
A146	B1	1196		ESBL	0	0	0	0	0	1	0	0	0	0	0	0	0	0	0	0
A147	B1	410		ESBL	0	0	0	0	0	0	0	0	0	0	0	1	0	0	0	0
A148	B1	156			0	0	0	0	0	0	0	0	0	0	0	0	0	0	0	0
A149	B1	162		ESBL	0	0	0	0	0	0	0	0	0	0	0	0	0	0	1	0
A15	B1	58			0	0	0	0	0	0	0	0	0	0	0	0	0	0	0	0
A150	A	10		ESBL	0	0	0	0	0	1	0	0	0	0	0	0	0	0	0	0
A151	B1	58			0	0	0	0	0	0	0	0	0	0	0	0	0	0	0	0
A152	B1	101		ESBL	0	1	0	0	0	0	0	0	0	0	0	0	0	0	0	0
A153	B1	410		ESBL	0	0	0	0	0	0	0	0	0	0	0	1	0	0	0	0
A154	B1	88			0	0	0	0	0	0	0	0	0	0	0	0	0	0	0	0
A155	A	93		ESBL	0	0	0	0	0	0	0	0	0	0	0	0	0	0	1	0
A156	B1	101			0	0	0	0	0	0	0	0	0	0	0	0	0	0	0	0
A157	B1	410			0	0	0	0	0	0	0	0	0	0	0	0	0	0	0	0
A158	B1	156		ESBL	0	0	0	0	0	0	0	0	0	0	0	1	0	0	0	0
A159	B1	88		ESBL	0	1	0	0	0	0	0	0	0	0	0	0	0	0	0	0
A16	B1	602			0	0	0	0	0	0	0	0	0	0	0	0	0	0	0	0
A160	B1	898			0	0	0	0	0	0	0	0	0	0	0	0	0	0	0	0
A161	B1	410		ESBL	0	0	0	0	0	0	0	0	0	0	0	1	0	0	0	0
A162	A	7449		ESBL	0	0	0	0	0	1	0	0	0	0	0	0	0	0	0	0
A163	B1	8932		ESBL	0	1	0	0	0	0	0	0	0	0	0	0	0	0	1	0
A164	B1	101		ESBL	0	1	0	0	0	1	0	0	0	0	0	0	0	0	0	0
A165	B1	88		ESBL	0	0	0	0	0	0	0	0	0	0	0	1	0	0	0	0
A166	B1	156		ESBL	0	0	0	0	0	1	0	0	0	0	0	0	0	0	0	0
A167	B1	101			0	0	0	0	0	0	0	0	0	0	0	0	0	0	0	0
A168	B1	1642	ExPEC/ETEC	ESBL	0	0	0	0	0	0	0	0	0	0	0	0	0	0	1	0
A169	B1	410		ESBL	0	0	0	0	0	0	0	0	0	0	0	1	0	0	0	0
A17	B1	410		ESBL	0	0	0	0	0	1	0	0	0	0	0	0	0	0	0	0
A170	B1	20	ExPEC/EPEC	ESBL	0	0	0	0	0	0	0	0	0	0	0	1	0	0	0	0
A171	A	167		ESBL	0	0	0	0	0	0	0	0	0	0	0	1	0	0	0	0
A172	B1	162			0	0	0	0	0	0	0	0	0	0	0	0	0	0	0	0
A173	G	117		ESBL	0	0	0	0	0	1	0	0	0	0	0	0	0	0	0	0
A174	B1	-	ExPEC/ETEC		0	0	0	0	0	0	0	0	0	0	0	0	0	0	0	0
A175	B1	-	ExPEC/ETEC		0	0	0	0	0	0	0	0	0	0	0	0	0	0	0	0
A176	A	48			0	0	0	0	0	0	0	0	0	0	0	0	0	0	0	0
A177	B1	410		ESBL	0	0	0	0	0	0	0	0	0	0	0	0	0	0	1	0
A178	B1	410			0	0	0	0	0	0	0	0	0	0	0	0	0	0	0	0
A179	B1	101			0	0	0	0	0	0	0	0	0	0	0	0	0	0	0	0
A18	A	10		ESBL	0	0	0	0	0	0	0	0	0	0	1	0	0	0	0	0
A180	A	10			0	0	0	0	0	0	0	0	0	0	0	0	0	0	0	0
A181	D	405			0	0	0	0	0	0	0	0	0	0	0	0	0	0	0	0
A183	B1	410		ESBL	0	0	0	0	0	0	0	0	0	0	0	1	0	0	0	0
A184	B1	410			0	0	0	0	0	0	0	0	0	0	0	0	0	0	0	0
A185	G	117		ESBL	0	0	0	0	0	1	0	0	0	0	0	0	0	0	0	0
A186	B1	88		ESBL	0	1	0	0	0	0	0	0	0	0	0	0	0	0	0	0
A187	A	746		ESBL	0	0	0	0	0	1	0	0	0	0	0	1	0	0	0	0
A188	B1	156			0	0	0	0	0	0	0	0	0	0	0	0	0	0	0	0
A189	A	-			0	0	0	0	0	0	0	0	0	0	0	0	0	0	0	0
A19	D	5147			0	0	0	0	0	0	0	0	0	0	0	0	0	0	0	0
A190	A	167		ESBL	0	0	0	0	1	0	0	0	0	0	0	0	0	0	0	0
A191	A	167		ESBL	0	0	0	0	0	1	0	0	0	0	0	0	0	0	0	0
A192	F	648		ESBL	0	0	0	0	0	0	0	0	0	0	0	0	0	0	1	0
A193	A	46			0	0	0	0	0	0	0	0	0	0	0	0	0	0	0	0
A194	B1	410			0	0	0	0	0	0	0	0	0	0	0	0	0	0	0	0
A195	G	117			0	0	0	0	0	0	0	0	0	0	0	0	0	0	0	0
A196	B1	58			0	0	0	0	0	0	0	0	0	0	0	0	0	0	0	0
A197	A	206		ESBL	0	0	0	0	0	0	0	0	0	1	0	0	1	0	0	0
A198	A	206		ESBL	0	0	0	0	0	0	0	0	0	1	0	0	1	0	0	0
A199	B1	156		ESBL	0	0	0	0	0	1	0	0	0	0	0	0	0	0	0	0
A2	D	2003		ESBL	0	0	0	0	0	1	0	0	0	0	0	0	0	0	0	0
A20	D	5147			0	0	0	0	0	0	0	0	0	0	0	0	0	0	0	0
A201	B1	1798			0	0	0	0	0	0	0	0	0	0	0	0	0	0	0	0
A202	B1	453			0	0	0	0	0	0	0	0	0	0	0	0	0	0	0	0
A203	G	117			0	0	0	0	0	0	0	0	0	0	0	0	0	0	0	0
A204	B1	154			0	0	0	0	0	0	0	0	0	0	0	0	0	0	0	0
A205	B1	410			0	0	0	0	0	0	0	0	0	0	0	0	0	0	0	0
A206	G	117		ESBL	0	0	0	0	0	1	0	0	0	0	0	0	0	0	0	0
A207	A	5871			0	0	0	0	0	0	0	0	0	0	0	0	0	0	0	0
A208	B1	88		ESBL	0	0	0	0	1	0	0	0	0	0	0	0	0	0	0	0
A209	B1	58			0	0	0	0	0	0	0	0	0	0	0	0	0	0	0	0
A21	B1	410			0	0	0	0	0	0	0	0	0	0	0	0	0	0	0	0
A210	B1	88			0	0	0	0	0	0	0	0	0	0	0	0	0	0	0	0
A211	B1	88		ESBL	0	0	0	0	0	1	0	0	0	0	0	0	0	0	0	0
A212	B1	410		ESBL	0	0	0	0	0	0	0	0	0	0	0	0	0	0	1	0
A213	A	746		ESBL	0	1	0	0	0	1	0	0	0	0	0	0	0	0	0	0
A214	A	10			0	0	0	0	0	0	0	0	0	0	0	0	0	0	0	0
A215	A	48			0	0	0	0	0	0	0	0	0	0	0	0	0	0	0	0
A216	A	46		ESBL	0	0	0	0	0	0	0	0	0	0	0	0	0	0	1	0
A217	B1	410			0	0	0	0	0	0	0	0	0	0	0	0	0	0	0	0
A218	B1	88			0	0	0	0	0	0	0	0	0	0	0	0	0	0	0	0
A219	A	609		ESBL	0	1	0	0	0	0	0	0	0	0	0	0	0	0	0	0
A22	A	206			0	0	0	0	0	0	0	0	0	0	0	0	0	0	0	0
A220	B1	88		ESBL	0	1	0	0	0	0	0	0	0	0	0	0	0	0	0	0
A221	A	10		ESBL	0	0	0	0	0	0	0	0	0	0	0	1	0	0	0	0
A222	B1	155			0	0	0	0	0	0	0	0	0	0	0	0	0	0	0	0
A223	G	117			0	0	0	0	0	0	0	0	0	0	0	0	0	0	0	0
A224	B1	101			0	0	0	0	0	0	0	0	0	0	0	0	0	0	0	0
A225	F	354	ExPEC/ETEC	ESBL	0	0	0	0	0	1	0	0	0	0	0	0	0	0	0	0
A226	A	167		ESBL	0	0	0	0	0	1	0	0	0	0	0	0	0	0	0	0
A227	A	746		ESBL	0	0	0	0	0	0	0	0	0	0	0	1	1	0	0	0
A228	B1	162			0	0	0	0	0	0	0	0	0	0	0	0	0	0	0	0
A229	A	617			0	0	0	0	0	0	0	0	0	0	0	0	0	0	0	0
A23	D	5147			0	0	0	0	0	0	0	0	0	0	0	0	0	0	0	0
A230	B1	200		ESBL	0	0	0	0	0	0	0	0	0	0	0	0	0	0	1	0
A231	B1	23			0	0	0	0	0	0	0	0	0	0	0	0	0	0	0	0
A232	B1	8932		ESBL	0	1	0	0	0	0	0	0	0	0	0	0	0	0	1	0
A233	B1	101			0	0	0	0	0	0	0	0	0	0	0	0	0	0	0	0
A234	B1	410			0	0	0	0	0	0	0	0	0	0	0	0	0	0	0	0
A235	G	117		ESBL	0	0	0	0	0	1	0	0	0	0	0	0	0	0	0	0
A236	F	354	ExPEC/ETEC	ESBL	0	0	0	0	0	0	0	0	0	0	0	1	0	0	0	0
A237	G	117		ESBL	0	0	0	0	1	0	0	0	0	0	0	0	0	0	0	0
A238	G	117		ESBL	0	0	0	0	0	1	0	0	0	0	0	0	0	0	0	0
A239	F	354	ExPEC/ETEC	ESBL	0	0	0	0	0	1	0	0	0	0	0	0	0	0	0	0
A24	B1	101			0	0	0	0	0	0	0	0	0	0	0	0	0	0	0	0
A240	A	10		ESBL	0	0	0	0	0	0	0	0	0	0	0	0	0	0	1	0
A241	B1	156			0	0	0	0	0	0	0	0	0	0	0	0	0	0	0	0
A242	A	3014		ESBL	0	0	0	0	0	1	0	0	0	0	0	0	0	0	0	0
A243	B1	58			0	0	0	0	0	0	0	0	0	0	0	0	0	0	0	0
A244	B1	410			0	0	0	0	0	0	0	0	0	0	0	0	0	0	0	0
A245	B1	101			0	0	0	0	0	0	0	0	0	0	0	0	0	0	0	0
A246	F	354	ExPEC/ETEC	ESBL	0	0	0	0	0	1	0	0	0	0	0	0	0	0	0	0
A247	A	542			0	0	0	0	0	0	0	0	0	0	0	0	0	0	0	0
A248	B1	88		ESBL	0	0	0	0	0	1	0	0	0	0	0	0	0	0	0	0
A249	G	117		ESBL	0	0	0	0	0	0	0	0	0	0	0	1	0	0	0	0
A25	A	10	ExPEC/ETEC		0	0	0	0	0	0	0	0	0	0	0	0	0	0	0	0
A250	A	540		ESBL	0	0	0	0	0	1	0	0	0	0	0	0	0	0	0	0
A251	B1	101		ESBL	0	0	0	0	0	1	0	0	0	0	0	0	0	0	0	0
A252	B1	101		ESBL	0	0	0	0	0	0	0	0	0	0	0	0	0	1	0	0
A253	B1	101		ESBL	0	0	0	0	0	1	0	0	0	0	0	0	0	0	0	0
A254	A	206	ExPEC/EPEC		0	0	0	0	0	0	0	0	0	0	0	0	0	0	0	0
A255	A	10		ESBL	0	0	0	0	1	0	0	0	0	0	0	0	0	0	0	0
A256	A	542			0	0	0	0	0	0	0	0	0	0	0	0	0	0	0	0
A257	B1	23			0	0	0	0	0	0	0	0	0	0	0	0	0	0	0	0
A258	D	115		ESBL	0	0	0	0	0	1	0	0	0	0	0	0	0	0	0	0
A259	B1	58		ESBL	0	1	0	0	0	0	0	0	0	0	0	0	0	0	0	0
A26	B1	410		ESBL	0	0	0	0	0	0	0	0	0	0	0	1	0	0	0	0
A260	B1	88			0	0	0	0	0	0	0	0	0	0	0	0	0	0	0	0
A261	G	117		ESBL	0	0	0	0	0	1	0	0	0	0	0	0	0	0	0	0
A262	B1	410		ESBL	0	0	0	0	0	0	0	0	0	0	0	1	0	0	0	0
A263	A	10			0	0	0	0	0	0	0	0	0	0	0	0	0	0	0	0
A264	B1	58			0	0	0	0	0	0	0	0	0	0	0	0	0	0	0	0
A265	B1	101		ESBL	0	0	0	0	0	0	0	0	0	0	0	1	0	0	0	0
A266	B1	101		ESBL	0	0	0	0	0	0	0	0	0	0	0	0	0	0	1	0
A267	B1	101		ESBL	0	0	0	0	0	1	0	0	0	0	0	0	0	0	0	0
A268	A	746			0	0	0	0	0	0	0	0	0	0	0	0	0	0	0	0
A269	B1	1196		ESBL	0	0	0	0	1	0	0	0	0	0	0	0	0	0	0	0
A27	A	206			0	0	0	0	0	0	0	0	0	0	0	0	0	0	0	0
A270	A	48	ExPEC/ETEC		0	0	0	0	0	0	0	0	0	0	0	0	0	0	0	0
A271	B1	88		ESBL	0	0	1	0	0	0	0	0	0	0	0	0	0	0	0	0
A272	B1	410			0	0	0	0	0	0	0	0	0	0	0	0	0	0	0	0
A273	B1	156			0	0	0	0	0	0	0	0	0	0	0	0	0	0	0	0
A274	B1	156			0	0	0	0	0	0	0	0	0	0	0	0	0	0	0	0
A275	B1	156			0	0	0	0	0	0	0	0	0	0	0	0	0	0	0	0
A276	F	354	ExPEC/ETEC	ESBL	0	0	0	0	0	1	0	0	0	0	0	0	0	0	0	0
A277	B1	410			0	0	0	0	0	0	0	0	0	0	0	0	0	0	0	0
A278	A	226			0	0	0	0	0	0	0	0	0	0	0	0	0	0	0	0
A279	B1	88		ESBL	0	0	0	0	0	0	0	0	0	0	0	0	0	0	1	0
A28	B1	58			0	0	0	0	0	0	0	0	0	0	0	0	0	0	0	0
A280	B1	101			0	0	0	0	0	0	0	0	0	0	0	0	0	0	0	0
A281	G	117		ESBL	0	0	0	0	0	0	0	0	0	0	0	1	0	0	0	0
A282	G	117			0	0	0	0	0	0	0	0	0	0	0	0	0	0	0	0
A283	A	48			0	0	0	0	0	0	0	0	0	0	0	0	0	0	0	0
A284	A	542		ESBL	0	0	0	0	0	0	0	0	0	0	0	0	0	0	1	0
A285	G	117		ESBL	0	0	0	0	0	1	0	0	0	0	0	0	0	0	0	0
A286	B1	410		ESBL	0	0	0	0	0	1	0	0	0	0	0	1	0	0	0	0
A287	B1	23		ESBL	0	0	0	0	0	0	0	0	0	0	0	1	0	0	0	0
A288	B1	410		ESBL	0	0	0	0	0	1	0	0	0	0	0	0	0	0	0	0
A289	A	167		ESBL	0	0	0	0	0	0	0	0	0	0	1	0	0	0	0	0
A29	A	617		ESBL	0	0	0	0	0	0	0	0	0	0	0	1	0	0	0	0
A290	A	46			0	0	0	0	0	0	0	0	0	0	0	0	0	0	0	0
A291	B2	2088	ExPEC/EPEC		0	0	0	0	0	0	0	0	0	0	0	0	0	0	0	0
A292	G	117			0	0	0	0	0	0	0	0	0	0	0	0	0	0	0	0
A293	B1	410		ESBL	0	1	0	0	0	0	0	0	0	0	0	1	0	0	0	0
A294	B1	101		ESBL	0	0	0	0	0	1	0	0	0	0	0	0	0	0	0	1
A295	A	6730			0	0	0	0	0	0	0	0	0	0	0	0	0	0	0	0
A296	B1	224			0	0	0	0	0	0	0	0	0	0	0	0	0	0	0	0
A297	F	354	ExPEC/ETEC	ESBL	0	0	0	0	0	1	0	0	0	0	0	0	0	0	0	0
A298	B1	616		ESBL	0	0	0	0	0	0	0	0	0	0	0	1	0	0	0	0
A299	F	457	ExPEC/ETEC	ESBL	0	1	0	0	0	0	0	0	0	0	0	0	0	0	0	0
A3	B1	410		ESBL	0	1	0	0	0	0	0	0	0	0	0	0	0	0	0	0
A30	B1	101			0	0	0	0	0	0	0	0	0	0	0	0	0	0	0	0
A300	B1	877			0	0	0	0	0	0	0	0	0	0	0	0	0	0	0	0
A301	B1	410		ESBL	0	0	0	0	0	1	0	0	0	0	0	0	0	0	0	0
A302	G	117		ESBL	0	0	0	0	0	0	0	0	0	0	0	1	0	0	0	0
A303	A	3941			0	0	0	0	0	0	0	0	0	0	0	0	0	0	0	0
A304	B2	131		ESBL	0	0	0	0	0	0	0	0	0	0	0	1	0	0	0	0
A305	B1	410			0	0	0	0	0	0	0	0	0	0	0	0	0	0	0	0
A306	B1	156		ESBL	0	0	0	0	0	1	0	0	0	0	0	0	0	0	0	0
A307	D	69		ESBL	0	0	0	0	0	1	0	0	0	0	0	1	0	0	0	0
A308	B1	410			0	0	0	0	0	0	0	0	0	0	0	0	0	0	0	0
A309	B1	101		ESBL	0	0	0	0	0	1	0	0	0	0	0	0	0	0	0	0
A31	B1	297		ESBL	0	0	0	0	0	1	0	0	0	0	0	0	0	0	0	0
A310	B1	101			0	0	0	0	0	0	0	0	0	0	0	0	0	0	0	0
A311	B1	88			0	0	0	0	0	0	0	0	0	0	0	0	0	0	0	0
A312	F	354	ExPEC/ETEC	ESBL	0	0	0	0	0	1	0	0	0	0	0	0	0	0	0	0
A313	A	617		ESBL	0	0	0	0	0	0	0	0	0	0	0	0	0	0	1	0
A314	B1	2973		ESBL	0	0	0	0	0	0	1	0	0	0	0	0	0	0	0	0
A315	B1	877			0	0	0	0	0	0	0	0	0	0	0	0	0	0	0	0
A316	B1	1724			0	0	0	0	0	0	0	0	0	0	0	0	0	0	0	0
A317	B1	-		ESBL	0	0	0	0	0	0	0	0	0	0	0	1	0	0	0	0
A318	A	361		ESBL	0	0	0	0	0	0	0	0	0	0	0	1	0	0	0	0
A319	A	-		ESBL	0	0	0	0	0	1	0	0	0	0	0	0	0	0	0	0
A32	B1	88		ESBL	0	0	0	0	0	1	0	0	0	0	0	0	0	0	0	0
A320	A	206			0	0	0	0	0	0	0	0	0	0	0	0	0	0	0	0
A321	F	457	ExPEC/ETEC		0	0	0	0	0	0	0	0	0	0	0	0	0	0	0	0
A322	E	7618		ESBL	0	0	0	0	0	0	0	0	0	0	0	1	0	0	0	0
A323	A	100		ESBL	0	0	0	0	0	1	0	0	0	0	0	0	0	0	0	0
A324	A	617		ESBL	0	0	0	0	0	0	0	0	0	0	0	1	0	0	0	0
A325	B1	410		ESBL	0	1	0	0	0	0	0	0	0	0	0	0	0	0	0	0
A326	B1	410			0	0	0	0	0	0	0	0	0	0	0	0	0	0	0	0
A327	A	744		ESBL	0	0	0	0	0	0	0	0	0	0	0	0	0	0	1	0
A328	A	206			0	0	0	0	0	0	0	0	0	0	0	0	0	0	0	0
A329	B1	224		ESBL	0	1	0	0	0	1	0	0	0	0	0	0	0	0	0	0
A33	B1	2599		ESBL	0	0	0	0	0	1	0	0	0	0	0	0	0	0	0	0
A330	B1	101		ESBL	0	0	0	0	0	1	0	0	0	0	0	0	0	0	0	0
A331	B1	101		ESBL	0	0	0	0	0	1	0	0	0	0	0	0	0	0	0	0
A332	A	617			0	0	0	0	0	0	0	0	0	0	0	0	0	0	0	0
A333	A	10		ESBL	0	0	0	0	0	0	0	0	0	0	0	0	0	0	1	0
A334	B1	101		ESBL	0	0	0	0	0	1	0	0	0	0	0	0	0	0	0	0
A335	B1	156		ESBL	0	1	0	0	0	0	0	0	0	0	0	0	0	0	0	0
A336	A	617		ESBL	0	0	0	0	0	1	0	0	0	0	0	0	0	0	0	0
A337	B1	101			0	0	0	0	0	0	0	0	0	0	0	0	0	0	0	0
A338	B1	410			0	0	0	0	0	0	0	0	0	0	0	0	0	0	0	0
A339	F	354	ExPEC/ETEC		0	0	0	0	0	0	0	0	0	0	0	0	0	0	0	0
A34	B1	2179		ESBL	0	0	0	0	0	0	0	0	0	0	1	0	0	0	0	0
A340	A	617			0	0	0	0	0	0	0	0	0	0	0	0	0	0	0	0
A341	A	617		ESBL	0	0	0	0	0	0	0	1	0	0	0	0	0	0	0	0
A342	A	10			0	0	0	0	0	0	0	0	0	0	0	0	0	0	0	0
A343	A	10	ExPEC/EHEC		0	0	0	0	0	0	0	0	0	0	0	0	0	0	0	0
A344	G	117		ESBL	0	0	0	0	0	0	0	0	0	0	0	1	0	0	0	0
A345	A	206		ESBL	0	0	0	0	0	0	0	0	0	0	0	0	0	0	1	0
A346	A	542			0	0	0	0	0	0	0	0	0	0	0	0	0	0	0	0
A347	B1	224			0	0	0	0	0	0	0	0	0	0	0	0	0	0	0	0
A348	F	354	ExPEC/ETEC		0	0	0	0	0	0	0	0	0	0	0	0	0	0	0	0
A349	A	-			0	0	0	0	0	0	0	0	0	0	0	0	0	0	0	0
A35	B1	8932		ESBL	0	1	0	0	0	0	0	0	0	0	0	0	0	0	0	0
A350	A	167		ESBL	0	0	0	0	0	0	0	0	0	0	0	1	0	0	0	0
A351	B1	101			0	0	0	0	0	0	0	0	0	0	0	0	0	0	0	0
A352	A	617		ESBL	0	0	0	0	1	0	0	0	0	0	0	0	0	0	0	0
A353	A	609		ESBL	0	0	0	0	0	0	0	0	0	0	0	1	0	0	0	0
A354	B1	410		ESBL	0	1	0	0	0	1	0	0	0	0	0	0	0	0	0	0
A355	B1	88			0	0	0	0	0	0	0	0	0	0	0	0	0	0	0	0
A356	B1	88		ESBL	0	0	0	0	0	0	0	0	0	0	0	1	0	0	0	0
A357	A	100		ESBL	0	0	0	0	0	1	0	0	0	0	0	0	0	0	0	0
A358	A	48			0	0	0	0	0	0	0	0	0	0	0	0	0	0	0	0
A359	B1	410			0	0	0	0	0	0	0	0	0	0	0	0	0	0	0	0
A36	A	744		ESBL	0	0	0	0	0	0	0	0	0	0	0	0	0	0	1	0
A360	B1	101		ESBL	0	1	0	0	0	0	0	0	0	0	0	0	0	0	0	0
A361	B1	88			0	0	0	0	0	0	0	0	0	0	0	0	0	0	0	0
A362	B1	410			0	0	0	0	0	0	0	0	0	0	0	0	0	0	0	0
A363	F	354	ExPEC/ETEC	ESBL	0	0	0	0	0	1	0	0	0	0	0	0	0	0	0	0
A364	A	3014		ESBL	0	0	0	0	0	0	0	0	0	0	0	1	0	0	0	0
A365	B1	641	ExPEC/ETEC		0	0	0	0	0	0	0	0	0	0	0	0	0	0	0	0
A366	A	540			0	0	0	0	0	0	0	0	0	0	0	0	0	0	0	0
A367	B1	58			0	0	0	0	0	0	0	0	0	0	0	0	0	0	0	0
A368	B1	101			0	0	0	0	0	0	0	0	0	0	0	0	0	0	0	0
A369	B1	602		ESBL	0	0	0	0	0	0	0	0	0	0	0	0	1	0	0	0
A37	B1	23			0	0	0	0	0	0	0	0	0	0	0	0	0	0	0	0
A370	B1	101			0	0	0	0	0	0	0	0	0	0	0	0	0	0	0	0
A371	B1	58			0	0	0	0	0	0	0	0	0	0	0	0	0	0	0	0
A372	A	206		ESBL	0	0	0	0	0	1	0	0	0	0	0	0	0	0	0	0
A373	A	167		ESBL	0	0	0	0	0	1	0	0	0	0	0	0	0	0	0	0
A374	B1	20	ExPEC/EPEC		0	0	0	0	0	0	0	0	0	0	0	0	0	0	0	0
A375	B1	58			0	0	0	0	0	0	0	0	0	0	0	0	0	0	0	0
A376	A	48			0	0	0	0	0	0	0	0	0	0	0	0	0	0	0	0
A377	B1	410		ESBL	0	0	0	0	0	1	0	0	0	0	0	0	0	0	0	0
A378	B1	88		ESBL	0	1	0	0	0	0	0	0	0	0	0	0	0	0	0	0
A379	B1	101		ESBL	0	0	0	0	0	0	0	0	0	0	0	1	0	0	0	0
A38	B1	410			0	0	0	0	0	0	0	0	0	0	0	0	0	0	0	0
A380	A	167			0	0	0	0	0	0	0	0	0	0	0	0	0	0	0	0
A381	A	10		ESBL	0	0	0	0	0	1	0	0	0	0	0	0	0	0	0	0
A382	B1	410			0	0	0	0	0	0	0	0	0	0	0	0	0	0	0	0
A383	B1	410		ESBL	0	0	0	0	0	0	0	1	0	0	0	0	0	0	0	0
A384	A	542		ESBL	1	0	0	0	0	0	0	0	0	0	0	0	0	0	0	0
A385	B1	410		ESBL	0	0	0	0	0	0	0	0	0	0	0	1	0	0	0	0
A386	A	6395		ESBL	0	0	0	0	0	1	0	0	0	0	0	0	0	0	0	0
A387	B1	711			0	0	0	0	0	0	0	0	0	0	0	0	0	0	0	0
A388	A	226			0	0	0	0	0	0	0	0	0	0	0	0	0	0	0	0
A389	B1	410		ESBL	0	0	0	0	0	0	0	0	0	0	0	0	0	1	0	0
A39	B1	58			0	0	0	0	0	0	0	0	0	0	0	0	0	0	0	0
A390	B1	345			0	0	0	0	0	0	0	0	0	0	0	0	0	0	0	0
A391	D	69		ESBL	0	0	0	0	0	0	0	0	0	0	0	1	0	0	0	0
A392	B1	410		ESBL	0	0	0	0	0	0	0	0	0	0	0	1	0	0	0	0
A393	B1	88		ESBL	0	0	0	0	0	0	0	0	0	0	0	1	0	0	0	0
A394	B1	156			0	0	0	0	0	0	0	0	0	0	0	0	0	0	0	0
A395	B1	156			0	0	0	0	0	0	0	0	0	0	0	0	0	0	0	0
A396	B1	101			0	0	0	0	0	0	0	0	0	0	0	0	0	0	0	0
A397	B1	101		ESBL	0	0	0	0	0	1	0	0	0	0	0	0	0	0	0	0
A398	A	10		ESBL	0	0	0	0	0	0	0	0	0	0	0	0	1	0	0	0
A399	F	457	ExPEC/ETEC		0	0	0	0	0	0	0	0	0	0	0	0	0	0	0	0
A4	B1	410			0	0	0	0	0	0	0	0	0	0	0	0	0	0	0	0
A40	G	117		ESBL	0	0	0	0	1	0	0	0	0	0	0	0	0	0	0	0
A400	A	206		ESBL	0	0	0	0	0	0	0	0	0	0	0	1	0	0	0	0
A401	B1	410		ESBL	0	0	0	0	0	1	0	0	0	0	0	0	0	0	0	0
A402	B1	75		ESBL	0	0	0	0	0	0	0	0	0	0	0	1	0	0	0	0
A403	B1	410			0	0	0	0	0	0	0	0	0	0	0	0	0	0	0	0
A404	G	117			0	0	0	0	0	0	0	0	0	0	0	0	0	0	0	0
A405	B1	88			0	0	0	0	0	0	0	0	0	0	0	0	0	0	0	0
A407	A	744			0	0	0	0	0	0	0	0	0	0	0	0	0	0	0	0
A408	B1	88		ESBL	0	1	0	0	0	0	0	0	0	0	0	0	0	0	0	0
A409	B1	88			0	0	0	0	0	0	0	0	0	0	0	0	0	0	0	0
A41	B1	88		ESBL	0	0	0	0	0	0	0	0	0	1	0	0	0	0	0	0
A410	A	206		ESBL	0	0	0	0	0	0	0	0	1	0	0	0	0	0	0	0
A411	A	744		ESBL	0	0	0	0	0	0	0	0	0	0	1	0	0	0	0	0
A412	B1	156		ESBL	0	0	0	0	0	1	0	0	0	0	0	0	0	0	0	0
A413	A	10		ESBL	0	0	0	0	0	1	0	0	0	0	0	0	0	0	0	0
A414	F	354	ExPEC/ETEC	ESBL	0	0	0	0	0	0	0	0	0	0	0	1	0	0	1	0
A415	B1	156		ESBL	0	0	0	0	0	1	0	0	0	0	0	0	0	0	0	0
A416	A	746			0	0	0	0	0	0	0	0	0	0	0	0	0	0	0	0
A417	A	744			0	0	0	0	0	0	0	0	0	0	0	0	0	0	0	0
A418	B1	101		ESBL	0	0	0	0	0	1	0	0	0	0	0	0	0	0	0	0
A419	G	117		ESBL	0	0	0	0	0	0	0	0	0	0	0	1	0	0	0	0
A42	B1	88		ESBL	0	0	0	0	0	1	0	0	0	0	0	0	0	0	0	0
A420	B1	88		ESBL	0	0	0	0	0	0	0	0	0	0	0	0	0	0	1	0
A421	F	457	ExPEC/ETEC		0	0	0	0	0	0	0	0	0	0	0	0	0	0	0	0
A422	B1	58			0	0	0	0	0	0	0	0	0	0	0	0	0	0	0	0
A423	A	617		ESBL	0	0	0	0	1	0	0	0	0	0	0	0	0	0	0	0
A424	A	617		ESBL	0	0	0	0	1	0	0	0	0	0	0	0	0	0	0	0
A425	B1	410		ESBL	0	1	0	0	0	0	0	0	0	0	0	0	0	0	0	0
A426	B1	101			0	0	0	0	0	0	0	0	0	0	0	0	0	0	0	0
A427	B1	155	ExPEC/ETEC	ESBL	0	0	0	0	0	0	0	0	0	0	0	0	0	0	1	0
A428	A	617		ESBL	0	0	0	0	0	0	0	0	0	0	0	0	1	0	0	0
A429	A	46		ESBL	0	1	0	0	0	0	0	0	0	0	0	1	0	0	0	0
A43	F	354	ExPEC/ETEC	ESBL	0	0	0	0	0	0	0	0	0	0	0	0	0	0	1	0
A430	B1	410		ESBL	0	0	0	0	0	0	0	0	0	0	0	1	0	0	0	0
A431	A	1684			0	0	0	0	0	0	0	0	0	0	0	0	0	0	0	0
A432	A	744		ESBL	0	0	0	0	0	0	0	0	0	0	0	1	0	0	0	0
A433	A	10			0	0	0	0	0	0	0	0	0	0	0	0	0	0	0	0
A436	F	457	ExPEC/ETEC	ESBL	0	1	0	0	0	0	0	0	0	0	0	0	0	0	0	0
A437	A	744		ESBL	0	0	0	0	0	1	0	0	0	0	0	0	0	0	0	0
A438	B1	156			0	0	0	0	0	0	0	0	0	0	0	0	0	0	0	0
A439	A	746		ESBL	0	0	0	0	0	0	0	0	0	0	0	1	0	0	0	0
A44	B1	410		ESBL	0	0	0	0	0	0	0	0	0	0	0	1	0	0	0	0
A440	A	206			0	0	0	0	0	0	0	0	0	0	0	0	0	0	0	0
A441	B1	101			0	0	0	0	0	0	0	0	0	0	0	0	0	0	0	0
A442	A	48			0	0	0	0	0	0	0	0	0	0	0	0	0	0	0	0
A443	A	167		ESBL	0	0	0	0	1	0	0	0	0	0	0	0	0	0	0	0
A444	B1	29	ExPEC/EPEC		0	0	0	0	0	0	0	0	0	0	0	0	0	0	0	0
A445	B1	410			0	0	0	0	0	0	0	0	0	0	0	0	0	0	0	0
A446	A	10		ESBL	0	0	0	0	0	0	0	0	0	0	0	0	0	0	1	0
A447	B1	88			0	0	0	0	0	0	0	0	0	0	0	0	0	0	0	0
A448	B1	88			0	0	0	0	0	0	0	0	0	0	0	0	0	0	0	0
A449	F	354	ExPEC/ETEC	ESBL	0	0	0	0	0	0	0	0	0	0	0	1	0	0	1	0
A45	A	744		ESBL	0	0	0	0	0	0	0	0	0	0	1	0	0	0	0	0
A450	B1	641		ESBL	0	1	0	0	0	0	0	0	0	0	0	0	0	0	0	0
A451	B1	162		ESBL	0	0	0	0	0	0	0	0	0	0	0	1	0	0	0	0
A452	A	48		ESBL	0	0	0	0	0	0	0	0	0	0	0	0	1	0	0	0
A453	F	457	ExPEC/ETEC		0	0	0	0	0	0	0	0	0	0	0	0	0	0	0	0
A454	A	100	ExPEC/ETEC		0	0	0	0	0	0	0	0	0	0	0	0	0	0	0	0
A455	A	617		ESBL	0	0	0	0	0	0	0	0	0	0	0	0	0	1	0	0
A456	B1	101		ESBL	0	1	0	0	0	0	0	0	0	0	0	0	0	0	0	0
A457	A	167			0	0	0	0	0	0	0	0	0	0	0	0	0	0	0	0
A458	A	10	ExPEC/ETEC	ESBL	0	1	0	0	0	0	0	0	0	0	0	0	0	0	0	0
A459	A	361			0	0	0	0	0	0	0	0	0	0	0	0	0	0	0	0
A46	B1	410		ESBL	0	0	0	0	0	1	0	0	0	0	0	0	0	0	0	0
A460	B1	88		ESBL	0	0	0	0	0	1	0	0	0	0	0	0	0	0	0	0
A461	B1	156			0	0	0	0	0	0	0	0	0	0	0	0	0	0	0	0
A462	B1	101		ESBL	0	1	0	0	0	0	0	0	0	0	0	0	0	0	0	0
A463	A	744		ESBL	0	0	0	0	0	1	0	0	0	0	0	0	0	0	0	0
A464	A	100	ExPEC/ETEC		0	0	0	0	0	0	0	0	0	0	0	0	0	0	0	0
A465	B1	88		ESBL	0	0	0	0	0	0	0	1	0	0	0	0	0	0	0	0
A466	B1	410			0	0	0	0	0	0	0	0	0	0	0	0	0	0	0	0
A467	B1	58			0	0	0	0	0	0	0	0	0	0	0	0	0	0	0	0
A468	B1	58			0	0	0	0	0	0	0	0	0	0	0	0	0	0	0	0
A469	A	2253			0	0	0	0	0	0	0	0	0	0	0	0	0	0	0	0
A47	F	354	ExPEC/ETEC	ESBL	0	0	0	0	0	0	0	0	0	0	0	0	0	0	1	0
A470	A	206			0	0	0	0	0	0	0	0	0	0	0	0	0	0	0	0
A471	D	69		ESBL	0	0	0	0	0	1	0	0	0	0	0	1	0	0	0	0
A472	F	457	ExPEC/ETEC	ESBL	0	0	0	0	0	0	0	0	0	0	0	0	1	0	0	0
A473	B1	224		ESBL	0	0	0	1	0	0	0	0	0	0	0	0	0	0	0	0
A474	B1	345			0	0	0	0	0	0	0	0	0	0	0	0	0	0	0	0
A475	A	744		ESBL	0	0	0	0	0	0	0	0	0	0	0	0	0	0	1	0
A476	A	744		ESBL	0	0	0	0	0	1	0	0	0	0	0	0	0	0	0	0
A477	B1	410			0	0	0	0	0	0	0	0	0	0	0	0	0	0	0	0
A478	A	744			0	0	0	0	0	0	0	0	0	0	0	0	0	0	0	0
A479	B1	58			0	0	0	0	0	0	0	0	0	0	0	0	0	0	0	0
A48	B1	88			0	0	0	0	0	0	0	0	0	0	0	0	0	0	0	0
A480	B1	410		ESBL	0	0	0	0	0	0	0	0	0	0	0	1	0	0	0	0
A481	A	48	ExPEC/EPEC	ESBL	0	0	0	0	0	0	0	0	0	1	0	0	0	0	0	0
A482	D	69		ESBL	0	0	0	0	0	1	0	0	0	0	0	1	0	0	0	0
A483	G	117			0	0	0	0	0	0	0	0	0	0	0	0	0	0	0	0
A484	F	457	ExPEC/ETEC		0	0	0	0	0	0	0	0	0	0	0	0	0	0	0	0
A485	B1	1642	ExPEC/ETEC		0	0	0	0	0	0	0	0	0	0	0	0	0	0	0	0
A486	A	10			0	0	0	0	0	0	0	0	0	0	0	0	0	0	0	0
A487	B1	410			0	0	0	0	0	0	0	0	0	0	0	0	0	0	0	0
A488	A	7176		ESBL	0	0	0	0	0	0	0	0	0	0	0	0	0	0	1	0
A489	A	93			0	0	0	0	0	0	0	0	0	0	0	0	0	0	0	0
A49	B1	603			0	0	0	0	0	0	0	0	0	0	0	0	0	0	0	0
A490	A	542			0	0	0	0	0	0	0	0	0	0	0	0	0	0	0	0
A492	A	542	ExPEC/EHEC/ETEC		0	0	0	0	0	0	0	0	0	0	0	0	0	0	0	0
A493	A	746		ESBL	0	0	0	0	0	0	0	0	0	0	0	1	0	0	0	0
A494	B1	88		ESBL	0	0	0	0	0	0	0	0	0	0	0	1	0	0	0	0
A495	F	354	ExPEC/ETEC	ESBL	0	0	0	0	0	0	0	0	0	0	0	0	1	0	0	0
A496	A	167		ESBL	0	0	0	0	0	1	0	0	0	0	0	0	0	0	0	0
A497	B1	410			0	0	0	0	0	0	0	0	0	0	0	0	0	0	0	0
A498	A	100			0	0	0	0	0	0	0	0	0	0	0	0	0	0	0	0
A499	A	6395		ESBL	0	0	0	0	0	1	0	0	0	0	0	0	0	0	0	0
A5	B1	23			0	0	0	0	0	0	0	0	0	0	0	0	0	0	0	0
A500	B1	410		ESBL	0	0	0	0	0	0	0	1	0	0	0	0	0	0	0	0
A501	B1	88		ESBL	0	0	0	0	0	0	0	0	0	0	0	0	0	0	1	0
A502	B1	453		ESBL	0	1	0	0	0	0	0	0	0	0	0	0	0	0	0	0
A503	G	117		ESBL	0	1	0	0	0	0	0	0	0	0	0	0	0	0	0	0
A504	B1	156			0	0	0	0	0	0	0	0	0	0	0	0	0	0	0	0
A505	A	542	ExPEC/EHEC/ETEC		0	0	0	0	0	0	0	0	0	0	0	0	0	0	0	0
A506	A	10		ESBL	0	1	0	0	0	0	0	0	0	0	0	0	0	0	0	0
A51	E	2847			0	0	0	0	0	0	0	0	0	0	0	0	0	0	0	0
A52	B1	88			0	0	0	0	0	0	0	0	0	0	0	0	0	0	0	0
A53	A	1684		ESBL	0	0	0	0	0	0	0	0	0	0	1	0	0	0	0	0
A54	B1	410			0	0	0	0	0	0	0	0	0	0	0	0	0	0	0	0
A55	B1	410			0	0	0	0	0	0	0	0	0	0	0	0	0	0	0	0
A56	B1	410		ESBL	0	0	0	0	0	1	0	0	0	0	0	0	0	0	0	0
A57	B1	88			0	0	0	0	0	0	0	0	0	0	0	0	0	0	0	0
A58	B1	410		ESBL	0	0	0	0	0	1	0	0	0	0	0	0	0	0	0	0
A59	B1	410			0	0	0	0	0	0	0	0	0	0	0	0	0	0	0	0
A6	A	744		ESBL	0	0	0	0	0	0	0	0	0	0	0	0	0	0	1	0
A60	B1	23			0	0	0	0	0	0	0	0	0	0	0	0	0	0	0	0
A61	G	117			0	0	0	0	0	0	0	0	0	0	0	0	0	0	0	0
A62	B1	410			0	0	0	0	0	0	0	0	0	0	0	0	0	0	0	0
A63	B1	101		ESBL	0	0	0	0	0	1	0	0	0	0	0	0	0	0	0	0
A64	D	5147			0	0	0	0	0	0	0	0	0	0	0	0	0	0	0	0
A65	A	744		ESBL	0	0	0	0	0	0	0	0	0	0	0	0	0	0	1	0
A66	B1	410			0	0	0	0	0	0	0	0	0	0	0	0	0	0	0	0
A67	A	206		ESBL	0	0	0	0	0	0	0	1	0	0	0	0	0	0	0	0
A68	G	117		ESBL	0	0	0	0	1	0	0	0	0	0	0	0	0	0	0	0
A69	A	398		ESBL	0	0	0	0	0	1	0	0	0	0	0	0	0	0	0	0
A7	A	46		ESBL	0	0	0	0	0	0	0	0	0	0	0	1	0	0	0	0
A70	G	117		ESBL	0	0	0	0	1	0	0	0	0	0	0	0	0	0	0	0
A71	F	648		ESBL	0	0	0	0	0	0	0	0	0	0	0	1	0	0	0	0
A72	B1	88			0	0	0	0	0	0	0	0	0	0	0	0	0	0	0	0
A73	B1	162			0	0	0	0	0	0	0	0	0	0	0	0	0	0	0	0
A74	A	-			0	0	0	0	0	0	0	0	0	0	0	0	0	0	0	0
A75	B1	410		ESBL	0	0	0	0	0	1	0	0	0	0	0	0	0	0	0	0
A76	B2	95		ESBL	0	0	0	0	0	1	0	0	0	0	0	0	0	0	0	0
A77	B1	88			0	0	0	0	0	0	0	0	0	0	0	0	0	0	0	0
A78	B1	58		ESBL	0	0	0	0	0	1	0	0	0	0	0	0	0	0	0	0
A79	A	540		ESBL	0	0	0	0	0	1	0	0	0	0	0	0	0	0	0	0
A8	B1	410		ESBL	0	0	0	0	0	0	0	0	0	0	0	1	0	0	0	0
A80	B1	156			0	0	0	0	0	0	0	0	0	0	0	0	0	0	0	0
A81	B1	23			0	0	0	0	0	0	0	0	0	0	0	0	0	0	0	0
A82	B1	410			0	0	0	0	0	0	0	0	0	0	0	0	0	0	0	0
A83	B1	156		ESBL	0	0	0	0	0	0	0	0	0	0	0	1	0	0	0	0
A84	A	48			0	0	0	0	0	0	0	0	0	0	0	0	0	0	0	0
A85	A	10		ESBL	0	0	0	0	0	1	0	0	0	0	0	0	0	0	0	0
A86	B1	101			0	0	0	0	0	0	0	0	0	0	0	0	0	0	0	0
A87	D	405		ESBL	0	0	0	0	1	0	0	0	0	0	0	0	0	0	0	0
A88	A	744		ESBL	0	0	0	0	1	0	0	0	0	0	0	0	0	0	0	0
A89	B1	410			0	0	0	0	0	0	0	0	0	0	0	0	0	0	0	0
A9	B1	602			0	0	0	0	0	0	0	0	0	0	0	0	0	0	0	0
A90	B1	156			0	0	0	0	0	0	0	0	0	0	0	0	0	0	0	0
A91	F	648		ESBL	0	0	0	0	0	0	0	0	0	0	0	1	0	0	0	0
A92	B1	156			0	0	0	0	0	0	0	0	0	0	0	0	0	0	0	0
A93	B1	154			0	0	0	0	0	0	0	0	0	0	0	0	0	0	0	0
A94	A	871			0	0	0	0	0	0	0	0	0	0	0	0	0	0	0	0
A95	A	-			0	0	0	0	0	0	0	0	0	0	0	0	0	0	0	0
A96	B1	88			0	0	0	0	0	0	0	0	0	0	0	0	0	0	0	0
A97	G	117		ESBL	0	0	0	0	0	0	0	0	0	0	0	1	0	0	0	0
A98	B1	410		ESBL	0	0	0	0	0	0	0	0	0	0	0	1	0	0	0	0
A99	A	7588			0	0	0	0	0	0	0	0	0	0	0	0	0	0	0	0

## Sheet: Supplementary Data 7
Supplementary Data 7 Compositional profiles of ARGs
ARGs combinations	Number of ARGs per combination	Drug classes of ARGs	Number of Drug classes	Number of genomes containing the combination
aac(3)-IIa,aac(3)-IId,aadA5,blaCTX-M-14,blaTEM-1B,cmlA1,dfrA17,erm(B),floR,mph(A),strA,strB,sul1,sul2,tet(A)	15	Aminoglycoside,Beta-lactam,Macrolide,Phenicol,Sulphonamide,Tetracycline,Trimethoprim	7	1
aac(3)-IIa,aac(3)-IVa,aadA2,aadA5,ant(3'')-Ia,aph(3')-Ia,blaCTX-M-14,blaTEM-1B,cmlA1,dfrA12,dfrA17,floR,fosA3,mcr-1.1,oqxA,oqxB,strA,strB,sul1,sul2,sul3,tet(A)	22	Aminoglycoside,Beta-lactam,Colistin,Fosfomycin,Phenicol,Quinolone,Sulphonamide,Tetracycline,Trimethoprim	9	2
aac(3)-IIa,aac(6')-Ib-cr,aadA5,blaCTX-M-15,blaOXA-1,blaTEM-1B,catA1,dfrA17,floR,mph(A),strA,strB,sul1,sul2,tet(A),tet(B)	16	Aminoglycoside,Beta-lactam,Macrolide,Phenicol,Sulphonamide,Tetracycline,Trimethoprim	7	1
aac(3)-IIa,aac(6')-Ib-cr,aadA5,blaCTX-M-15,blaOXA-1,dfrA17,mph(A),sul1,tet(B)	9	Aminoglycoside,Beta-lactam,Macrolide,Sulphonamide,Tetracycline,Trimethoprim	6	1
aac(3)-IIa,aac(6')-Ib-cr,aph(3')-Ia,blaCTX-M-15,blaOXA-1,blaTEM-1B,catA1,dfrA17,oqxA,oqxB,strA,strB,sul2	13	Aminoglycoside,Beta-lactam,Phenicol,Quinolone,Sulphonamide,Trimethoprim	6	1
aac(3)-IIa,aac(6')-Il,aph(3')-Ia,blaCMY-2,blaTEM-1B,catA1,dfrA14,floR,mph(A),qnrS1,strA,strB,sul1,sul2,tet(A),tet(B)	16	Aminoglycoside,Beta-lactam,Macrolide,Phenicol,Quinolone,Sulphonamide,Tetracycline,Trimethoprim	8	1
aac(3)-IIa,aac(6')-Il,aph(3')-Ia,blaCMY-2,blaTEM-1B,dfrA17,erm(B),floR,mph(A),strA,strB,sul1,sul2,tet(A)	14	Aminoglycoside,Beta-lactam,Macrolide,Phenicol,Sulphonamide,Tetracycline,Trimethoprim	7	1
aac(3)-IIa,aadA2,aadA5,ant(2'')-Ia,aph(3')-Ia,blaCMY-2,catA1,dfrA12,dfrA17,erm(B),floR,mcr-1.1,mph(A),oqxA,oqxB,strA,strB,sul1,sul2,tet(A),tet(B)	21	Aminoglycoside,Beta-lactam,Colistin,Macrolide,Phenicol,Quinolone,Sulphonamide,Tetracycline,Trimethoprim	9	2
aac(3)-IIa,aadA2,ant(3'')-Ia,aph(3')-Ia,blaCMY-2,blaTEM-1B,cmlA1,dfrA12,erm(B),floR,mcr-1.1,mef(B),mph(A),oqxA,oqxB,strA,strB,sul2,sul3,tet(A)	20	Aminoglycoside,Beta-lactam,Colistin,Macrolide,Phenicol,Quinolone,Sulphonamide,Tetracycline,Trimethoprim	9	1
aac(3)-IIa,aadA2,ant(3'')-Ia,aph(3')-Ia,blaCMY-2,blaTEM-1B,cmlA1,dfrA12,erm(B),floR,mcr-1.1,mph(A),oqxA,oqxB,sul2,sul3,tet(B),tet(M)	18	Aminoglycoside,Beta-lactam,Colistin,Macrolide,Phenicol,Quinolone,Sulphonamide,Tetracycline,Trimethoprim	9	2
aac(3)-IIa,aadA2,ant(3'')-Ia,aph(3')-Ia,blaCTX-M-27,dfrA14,erm(B),floR,mph(A),sul3,tet(A)	11	Aminoglycoside,Beta-lactam,Macrolide,Phenicol,Sulphonamide,Tetracycline,Trimethoprim	7	1
aac(3)-IIa,aadA2,ant(3'')-Ia,aph(3')-Ia,blaTEM-1B,cmlA1,dfrA12,oqxA,oqxB,strA,strB,sul2,sul3,tet(B)	14	Aminoglycoside,Beta-lactam,Phenicol,Quinolone,Sulphonamide,Tetracycline,Trimethoprim	7	1
aac(3)-IIa,aadA2,aph(3')-Ia,blaCMY-2,blaTEM-1B,dfrA12,erm(B),floR,mcr-1.1,mph(A),oqxA,oqxB,strA,strB,sul1,sul2,tet(A),tet(B)	18	Aminoglycoside,Beta-lactam,Colistin,Macrolide,Phenicol,Quinolone,Sulphonamide,Tetracycline,Trimethoprim	9	1
aac(3)-IIa,aadA5,ant(3'')-Ia,aph(3')-Ia,dfrA17,lnu(F),mph(A),oqxA,oqxB,strA,strB,sul1,sul2,tet(B)	14	Aminoglycoside,Lincosamide,Macrolide,Quinolone,Sulphonamide,Tetracycline,Trimethoprim	7	1
aac(3)-IIa,aadA5,ant(3'')-Ia,blaCMY-2,blaTEM-1B,dfrA17,floR,mph(A),oqxA,oqxB,rmtB,strA,strB,sul1,sul2,tet(A)	16	Aminoglycoside,Beta-lactam,Macrolide,Phenicol,Quinolone,Sulphonamide,Tetracycline,Trimethoprim	8	1
aac(3)-IIa,aadA5,aph(3')-Ia,blaCMY-2,blaCTX-M-65,blaTEM-1B,catA1,dfrA17,erm(B),floR,fosA3,mcr-1.1,mph(A),rmtB,strA,strB,sul1,sul2,tet(A),tet(B)	20	Aminoglycoside,Beta-lactam,Colistin,Fosfomycin,Macrolide,Phenicol,Sulphonamide,Tetracycline,Trimethoprim	9	1
aac(3)-IIa,aadA5,aph(3')-Ia,blaCMY-2,blaCTX-M-65,blaTEM-1B,catA1,dfrA17,erm(B),floR,fosA3,mph(A),oqxA,oqxB,rmtB,strA,strB,sul1,sul2,tet(A),tet(B)	21	Aminoglycoside,Beta-lactam,Fosfomycin,Macrolide,Phenicol,Quinolone,Sulphonamide,Tetracycline,Trimethoprim	9	1
aac(3)-IIa,aadA5,aph(3')-Ia,blaCTX-M-3,blaTEM-1B,catA1,dfrA17,fosA3,mph(A),oqxA,oqxB,strA,strB,sul1,sul2,tet(B)	16	Aminoglycoside,Beta-lactam,Fosfomycin,Macrolide,Phenicol,Quinolone,Sulphonamide,Tetracycline,Trimethoprim	9	1
aac(3)-IIa,aadA5,aph(3')-Ia,blaCTX-M-55,catA2,dfrA17,erm(B),mph(A),strA,strB,sul1,sul2,tet(A)	13	Aminoglycoside,Beta-lactam,Macrolide,Phenicol,Sulphonamide,Tetracycline,Trimethoprim	7	2
aac(3)-IIa,aadA5,aph(3')-Ia,blaTEM-1B,catA1,dfrA17,oqxA,oqxB,strA,strB,sul1,sul2,tet(A)	13	Aminoglycoside,Beta-lactam,Phenicol,Quinolone,Sulphonamide,Tetracycline,Trimethoprim	7	1
aac(3)-IIa,aadA5,blaCMY-2,blaTEM-1B,dfrA17,floR,mph(A),strA,strB,sul1,sul2,tet(A),tet(B)	13	Aminoglycoside,Beta-lactam,Macrolide,Phenicol,Sulphonamide,Tetracycline,Trimethoprim	7	1
aac(3)-IIa,aadA5,blaCTX-M-14,blaTEM-1B,catA1,dfrA17,mph(A),oqxA,oqxB,strA,strB,sul1,sul2,tet(A)	14	Aminoglycoside,Beta-lactam,Macrolide,Phenicol,Quinolone,Sulphonamide,Tetracycline,Trimethoprim	8	1
aac(3)-IIa,aadA5,blaTEM-1A,dfrA17,erm(B),floR,mcr-3.5,mph(A),oqxA,oqxB,strA,strB,sul1,sul2,tet(A)	15	Aminoglycoside,Beta-lactam,Colistin,Macrolide,Phenicol,Quinolone,Sulphonamide,Tetracycline,Trimethoprim	9	1
aac(3)-IIa,aadA5,blaTEM-1B,catA1,dfrA17,mph(A),oqxA,oqxB,strA,strB,sul1,sul2,tet(A)	13	Aminoglycoside,Beta-lactam,Macrolide,Phenicol,Quinolone,Sulphonamide,Tetracycline,Trimethoprim	8	1
aac(3)-IIa,aadA5,blaTEM-1B,dfrA17,floR,mph(A),oqxA,oqxB,sul1,sul2,tet(A)	11	Aminoglycoside,Beta-lactam,Macrolide,Phenicol,Quinolone,Sulphonamide,Tetracycline,Trimethoprim	8	1
aac(3)-IIa,aadA5,blaTEM-1B,dfrA17,floR,mph(A),strA,strB,sul1,sul2,tet(A),tet(B)	12	Aminoglycoside,Beta-lactam,Macrolide,Phenicol,Sulphonamide,Tetracycline,Trimethoprim	7	3
aac(3)-IIa,ant(3'')-Ia,blaCMY-132,blaTEM-1B,cmlA1,dfrA14,floR,mph(A),qnrVC4,strA,strB,sul1,sul2,tet(A),tet(B)	15	Aminoglycoside,Beta-lactam,Macrolide,Phenicol,Quinolone,Sulphonamide,Tetracycline,Trimethoprim	8	1
aac(3)-IIa,aph(3')-Ia,blaCTX-M-55,blaTEM-1B,catA2,dfrA14,floR,qepA1,rmtB,strA,strB,sul2,tet(A)	13	Aminoglycoside,Beta-lactam,Phenicol,Quinolone,Sulphonamide,Tetracycline,Trimethoprim	7	2
aac(3)-IIa,aph(3')-Ia,blaCTX-M-55,blaTEM-1B,catA2,dfrA14,floR,strA,strB,sul2,tet(A)	11	Aminoglycoside,Beta-lactam,Phenicol,Sulphonamide,Tetracycline,Trimethoprim	6	4
aac(3)-IIa,aph(3')-Ia,catA1,dfrA17,mcr-1.1,oqxA,oqxB,qepA1,rmtB,strA,strB,sul2,tet(B)	13	Aminoglycoside,Colistin,Phenicol,Quinolone,Sulphonamide,Tetracycline,Trimethoprim	7	2
aac(3)-IIa,blaCTX-M-55,dfrA14,floR,strA,strB,sul2,tet(A)	8	Aminoglycoside,Beta-lactam,Phenicol,Sulphonamide,Tetracycline,Trimethoprim	6	1
aac(3)-IIa,blaTEM-1B,dfrA14,mph(A),oqxA,oqxB,strA,strB,sul2,tet(B)	10	Aminoglycoside,Beta-lactam,Macrolide,Quinolone,Sulphonamide,Tetracycline,Trimethoprim	7	1
aac(3)-IId,aac(3)-IVa,aadA1,aadA2,aph(3')-Ia,blaCTX-M-14,cmlA1,dfrA12,erm(42),floR,fosA3,mcr-1.1,oqxA,oqxB,qepA1,rmtB,sul1,sul2,tet(A),tet(M)	20	Aminoglycoside,Beta-lactam,Colistin,Fosfomycin,Macrolide,Phenicol,Quinolone,Sulphonamide,Tetracycline,Trimethoprim	10	1
aac(3)-IId,aac(3)-IVa,aadA2,aadA5,ant(3'')-Ia,aph(3')-Ia,aph(4)-Ia,blaCTX-M-14,blaTEM-1B,cmlA1,dfrA17,floR,fosA3,fosA7,mph(A),oqxA,oqxB,strA,strB,sul1,sul2,sul3,tet(A)	23	Aminoglycoside,Beta-lactam,Fosfomycin,Macrolide,Phenicol,Quinolone,Sulphonamide,Tetracycline,Trimethoprim	9	1
aac(3)-IId,aac(3)-IVa,aadA2,aadA5,ant(3'')-Ia,aph(3')-Ia,blaCTX-M-14,blaTEM-1B,cmlA1,dfrA12,dfrA17,floR,fosA3,mcr-1.1,oqxA,oqxB,strA,strB,sul1,sul2,sul3,tet(A)	22	Aminoglycoside,Beta-lactam,Colistin,Fosfomycin,Phenicol,Quinolone,Sulphonamide,Tetracycline,Trimethoprim	9	1
aac(3)-IId,aac(3)-IVa,aadA2,aadA5,ant(3'')-Ia,aph(3')-Ia,blaCTX-M-14,blaTEM-1B,cmlA1,dfrA12,floR,mcr-1.1,oqxA,oqxB,strA,strB,sul1,sul2,sul3,tet(A)	20	Aminoglycoside,Beta-lactam,Colistin,Phenicol,Quinolone,Sulphonamide,Tetracycline,Trimethoprim	8	1
aac(3)-IId,aac(3)-IVa,aadA2,ant(3'')-Ia,aph(3')-Ia,aph(4)-Ia,blaCTX-M-14,blaTEM-1B,catA1,catB3,cmlA1,dfrA1,floR,fosA3,mcr-1.1,oqxA,oqxB,strA,strB,sul1,sul2,sul3,tet(B),tet(M)	24	Aminoglycoside,Beta-lactam,Colistin,Fosfomycin,Phenicol,Quinolone,Sulphonamide,Tetracycline,Trimethoprim	9	2
aac(3)-IId,aac(3)-IVa,aadA2,aph(4)-Ia,blaCTX-M-14,blaTEM-1B,cmlA1,dfrA12,floR,fosA3,mph(A),rmtB,strA,strB,sul1,sul2,tet(A)	17	Aminoglycoside,Beta-lactam,Fosfomycin,Macrolide,Phenicol,Sulphonamide,Tetracycline,Trimethoprim	8	1
aac(3)-IId,aac(3)-IVa,aadA2,aph(4)-Ia,blaCTX-M-65,blaTEM-1B,catA1,dfrA12,floR,mph(A),oqxA,oqxB,sul1,sul2,tet(B)	15	Aminoglycoside,Beta-lactam,Macrolide,Phenicol,Quinolone,Sulphonamide,Tetracycline,Trimethoprim	8	1
aac(3)-IId,aac(3)-IVa,aadA5,ant(3'')-Ia,aph(3')-Ia,blaCTX-M-14,blaTEM-1B,cmlA1,dfrA12,dfrA17,erm(B),floR,fosA3,mcr-1.1,mph(A),oqxA,oqxB,strA,strB,sul2,sul3,tet(A)	22	Aminoglycoside,Beta-lactam,Colistin,Fosfomycin,Macrolide,Phenicol,Quinolone,Sulphonamide,Tetracycline,Trimethoprim	10	1
aac(3)-IId,aac(3)-IVa,aadA5,aph(3')-Ia,aph(4)-Ia,blaCTX-M-14,blaTEM-1B,cmlA1,dfrA17,erm(B),floR,mcr-1.1,mph(A),oqxA,oqxB,strA,strB,sul2,tet(A)	19	Aminoglycoside,Beta-lactam,Colistin,Macrolide,Phenicol,Quinolone,Sulphonamide,Tetracycline,Trimethoprim	9	1
aac(3)-IId,aac(3)-IVa,ant(3'')-Ia,blaCTX-M-14,dfrA17,erm(B),floR,fosA3,mph(A),oqxA,oqxB,sul2,tet(M)	13	Aminoglycoside,Beta-lactam,Fosfomycin,Macrolide,Phenicol,Quinolone,Sulphonamide,Tetracycline,Trimethoprim	9	1
aac(3)-IId,aac(3)-IVa,aph(3')-Ia,aph(4)-Ia,blaCTX-M-14,blaTEM-1B,dfrA17,floR,qepA1,rmtB,strA,strB,sul2,tet(B)	14	Aminoglycoside,Beta-lactam,Phenicol,Quinolone,Sulphonamide,Tetracycline,Trimethoprim	7	3
aac(3)-IId,aac(6')-Ib-cr,aadA2,aadA5,blaCTX-M-15,blaOXA-1,dfrA12,dfrA17,oqxA,oqxB,sul3,tet(B)	12	Aminoglycoside,Beta-lactam,Quinolone,Sulphonamide,Tetracycline,Trimethoprim	6	1
aac(3)-IId,aac(6')-Il,aadA2,aph(3')-Ia,blaCMY-2,blaCTX-M-14,blaTEM-1B,cmlA1,dfrA1,erm(B),floR,mcr-1.1,mph(A),qnrS1,strA,strB,sul1,sul2,sul3,tet(A),tet(B),tet(M)	22	Aminoglycoside,Beta-lactam,Colistin,Macrolide,Phenicol,Quinolone,Sulphonamide,Tetracycline,Trimethoprim	9	1
aac(3)-IId,aac(6')-Il,aadA5,aph(3')-Ia,blaCTX-M-65,blaTEM-1B,catA1,dfrA17,floR,oqxA,oqxB,strA,strB,sul2,tet(A),tet(B)	16	Aminoglycoside,Beta-lactam,Phenicol,Quinolone,Sulphonamide,Tetracycline,Trimethoprim	7	2
aac(3)-IId,aadA1,aadA2,aadA22,aph(3')-IIa,blaCMY-2,blaTEM-1B,cmlA1,dfrA12,floR,lnu(F),mph(A),oqxA,oqxB,strB,sul3,tet(A),tet(B)	18	Aminoglycoside,Beta-lactam,Lincosamide,Macrolide,Phenicol,Quinolone,Sulphonamide,Tetracycline,Trimethoprim	9	1
aac(3)-IId,aadA1,aadA2,aph(3')-Ia,blaCTX-M-14,blaTEM-1B,cmlA1,dfrA12,floR,mph(A),strA,strB,sul2,tet(A),tet(M),tet(X)	16	Aminoglycoside,Beta-lactam,Macrolide,Phenicol,Sulphonamide,Tetracycline,Trimethoprim	7	1
aac(3)-IId,aadA1,aadA2,aph(3')-Ia,cmlA1,dfrA12,erm(42),floR,oqxA,oqxB,qepA1,rmtB,strA,strB,sul2,sul3,tet(A),tet(M)	18	Aminoglycoside,Macrolide,Phenicol,Quinolone,Sulphonamide,Tetracycline,Trimethoprim	7	1
aac(3)-IId,aadA1,aadA5,aph(3')-IIa,aph(3')-Ia,blaTEM-1B,cmlA1,dfrA12,dfrA17,floR,lnu(F),strA,strB,sul1,sul2,tet(A)	16	Aminoglycoside,Beta-lactam,Lincosamide,Phenicol,Sulphonamide,Tetracycline,Trimethoprim	7	1
aac(3)-IId,aadA1,aph(3')-Ia,blaCMY-2,blaTEM-1B,dfrA1,erm(42),floR,mph(A),oqxA,oqxB,qepA1,rmtB,strA,strB,sul2,tet(B)	17	Aminoglycoside,Beta-lactam,Macrolide,Phenicol,Quinolone,Sulphonamide,Tetracycline,Trimethoprim	8	1
aac(3)-IId,aadA1,blaCTX-M-65,cfr,dfrA1,dfrA12,floR,fosA3,mef(B),mph(A),oqxA,oqxB,rmtB,strA,strB,sul1,sul2,sul3,tet(A),tet(B),tet(M)	21	Aminoglycoside,Beta-lactam,Fosfomycin,Macrolide,Phenicol,Quinolone,Sulphonamide,Tetracycline,Trimethoprim	9	1
aac(3)-IId,aadA17,blaTEM-1B,dfrA12,lnu(F),mcr-1.1,qnrS1,sul3,tet(A)	9	Aminoglycoside,Beta-lactam,Colistin,Lincosamide,Quinolone,Sulphonamide,Tetracycline,Trimethoprim	8	1
aac(3)-IId,aadA2,aadA22,aph(3')-Ia,blaCTX-M-15,catA1,dfrA12,erm(B),floR,fosA3,mph(A),oqxA,oqxB,qnrS1,strA,strB,sul2,tet(A)	18	Aminoglycoside,Beta-lactam,Fosfomycin,Macrolide,Phenicol,Quinolone,Sulphonamide,Tetracycline,Trimethoprim	9	1
aac(3)-IId,aadA2,aadA5,ant(3'')-Ia,aph(3')-Ia,blaCTX-M-14,blaTEM-40,cmlA1,dfrA12,dfrA17,floR,mph(A),sul1,sul2,tet(M)	15	Aminoglycoside,Beta-lactam,Macrolide,Phenicol,Sulphonamide,Tetracycline,Trimethoprim	7	1
aac(3)-IId,aadA2,aadA5,ant(3'')-Ia,aph(3')-Ia,blaCTX-M-15,blaTEM-1B,cmlA1,dfrA17,floR,fosA3,mph(A),strA,strB,sul2,sul3,tet(A)	17	Aminoglycoside,Beta-lactam,Fosfomycin,Macrolide,Phenicol,Sulphonamide,Tetracycline,Trimethoprim	8	4
aac(3)-IId,aadA2,aadA5,aph(3')-Ia,blaCTX-M-55,blaTEM-141,catA1,dfrA12,dfrA17,floR,fosA3,mcr-1.1,mph(A),oqxA,oqxB,strA,strB,sul1,sul2,tet(B)	20	Aminoglycoside,Beta-lactam,Colistin,Fosfomycin,Macrolide,Phenicol,Quinolone,Sulphonamide,Tetracycline,Trimethoprim	10	1
aac(3)-IId,aadA2,aadA5,aph(3')-IIa,blaCTX-M-104,blaTEM-1B,dfrA12,dfrA17,floR,mph(A),oqxA,oqxB,rmtB,strA,strB,sul1,sul2,tet(A)	18	Aminoglycoside,Beta-lactam,Macrolide,Phenicol,Quinolone,Sulphonamide,Tetracycline,Trimethoprim	8	1
aac(3)-IId,aadA2,ant(3'')-Ia,aph(3')-Ia,blaCTX-M-122,blaTEM-1A,cmlA1,dfrA1,dfrA12,floR,mcr-1.1,mef(B),oqxA,oqxB,strA,strB,sul2,sul3,tet(A)	19	Aminoglycoside,Beta-lactam,Colistin,Macrolide,Phenicol,Quinolone,Sulphonamide,Tetracycline,Trimethoprim	9	1
aac(3)-IId,aadA2,ant(3'')-Ia,aph(3')-Ia,blaCTX-M-14,blaTEM-1A,catA2,cmlA1,dfrA12,erm(B),floR,mef(B),mph(A),oqxA,oqxB,strA,strB,sul2,sul3,tet(A)	20	Aminoglycoside,Beta-lactam,Macrolide,Phenicol,Quinolone,Sulphonamide,Tetracycline,Trimethoprim	8	1
aac(3)-IId,aadA2,ant(3'')-Ia,aph(3')-Ia,blaCTX-M-65,blaTEM-1A,dfrA12,floR,fosA3,mph(A),oqxA,oqxB,strB,sul2,tet(B)	15	Aminoglycoside,Beta-lactam,Fosfomycin,Macrolide,Phenicol,Quinolone,Sulphonamide,Tetracycline,Trimethoprim	9	1
aac(3)-IId,aadA2,ant(3'')-Ia,aph(3')-Ia,blaCTX-M-65,blaTEM-1B,catA1,cmlA1,dfrA12,dfrA17,erm(B),floR,fosA3,mcr-1.1,mph(A),strA,strB,sul1,sul2,sul3,tet(A),tet(B)	22	Aminoglycoside,Beta-lactam,Colistin,Fosfomycin,Macrolide,Phenicol,Sulphonamide,Tetracycline,Trimethoprim	9	1
aac(3)-IId,aadA2,ant(3'')-Ia,aph(3')-Ia,blaTEM-1A,cmlA1,dfrA12,erm(B),floR,mcr-1.1,mph(A),oqxA,oqxB,sul1,sul2,sul3,tet(A)	17	Aminoglycoside,Beta-lactam,Colistin,Macrolide,Phenicol,Quinolone,Sulphonamide,Tetracycline,Trimethoprim	9	2
aac(3)-IId,aadA2,ant(3'')-Ia,aph(3')-Ia,blaTEM-1A,cmlA1,dfrA12,floR,mcr-1.1,oqxA,oqxB,strA,strB,sul2,sul3,tet(A),tet(M)	17	Aminoglycoside,Beta-lactam,Colistin,Phenicol,Quinolone,Sulphonamide,Tetracycline,Trimethoprim	8	1
aac(3)-IId,aadA2,ant(3'')-Ia,aph(3')-Ia,blaTEM-1B,cmlA1,dfrA12,dfrA17,erm(B),floR,mcr-1.1,mef(B),mph(A),oqxA,oqxB,qnrS1,strA,strB,sul2,sul3,tet(A)	21	Aminoglycoside,Beta-lactam,Colistin,Macrolide,Phenicol,Quinolone,Sulphonamide,Tetracycline,Trimethoprim	9	1
aac(3)-IId,aadA2,ant(3'')-Ia,aph(3')-Ia,blaTEM-1B,cmlA1,dfrA12,floR,mef(B),oqxA,oqxB,qnrS1,sul3	13	Aminoglycoside,Beta-lactam,Macrolide,Phenicol,Quinolone,Sulphonamide,Trimethoprim	7	1
aac(3)-IId,aadA2,ant(3'')-Ia,aph(3')-Ia,blaTEM-1B,cmlA1,dfrA12,floR,mph(A),sul1,sul3,tet(B),tet(M)	13	Aminoglycoside,Beta-lactam,Macrolide,Phenicol,Sulphonamide,Tetracycline,Trimethoprim	7	1
aac(3)-IId,aadA2,ant(3'')-Ia,aph(3')-Ia,blaTEM-1B,cmlA1,dfrA12,mef(B),oqxA,oqxB,qnrS1,rmtB,sul1,sul3,tet(A)	15	Aminoglycoside,Beta-lactam,Macrolide,Phenicol,Quinolone,Sulphonamide,Tetracycline,Trimethoprim	8	1
aac(3)-IId,aadA2,ant(3'')-Ia,aph(3')-Ia,blaTEM-1B,cmlA1,dfrA12,mph(A),oqxA,oqxB,sul3,tet(A)	12	Aminoglycoside,Beta-lactam,Macrolide,Phenicol,Quinolone,Sulphonamide,Tetracycline,Trimethoprim	8	2
aac(3)-IId,aadA2,ant(3'')-Ia,aph(3')-IIa,blaTEM-1A,cmlA1,dfrA12,floR,mph(A),oqxA,oqxB,strA,strB,sul2,sul3,tet(A)	16	Aminoglycoside,Beta-lactam,Macrolide,Phenicol,Quinolone,Sulphonamide,Tetracycline,Trimethoprim	8	1
aac(3)-IId,aadA2,ant(3'')-Ia,blaCTX-M-14,blaTEM-1B,cmlA1,dfrA12,erm(B),floR,mcr-1.1,mph(A),strA,strB,sul3,tet(A),tet(M)	16	Aminoglycoside,Beta-lactam,Colistin,Macrolide,Phenicol,Sulphonamide,Tetracycline,Trimethoprim	8	1
aac(3)-IId,aadA2,aph(3')-Ia,blaCTX-M-55,blaTEM-141,dfrA12,floR,mcr-1.1,mph(A),oqxA,oqxB,sul2,tet(A)	13	Aminoglycoside,Beta-lactam,Colistin,Macrolide,Phenicol,Quinolone,Sulphonamide,Tetracycline,Trimethoprim	9	2
aac(3)-IId,aadA2,aph(3')-Ia,blaCTX-M-55,dfrA12,floR,fosA3,oqxA,oqxB,rmtB,strA,strB,sul2,tet(A)	14	Aminoglycoside,Beta-lactam,Fosfomycin,Phenicol,Quinolone,Sulphonamide,Tetracycline,Trimethoprim	8	1
aac(3)-IId,aadA2,aph(3')-Ia,blaTEM-1B,catA1,dfrA12,dfrA17,floR,oqxA,oqxB,rmtB,strA,strB,sul1,sul2,tet(B)	16	Aminoglycoside,Beta-lactam,Phenicol,Quinolone,Sulphonamide,Tetracycline,Trimethoprim	7	1
aac(3)-IId,aadA2,aph(3')-Ia,blaTEM-1B,dfrA12,erm(B),floR,mph(A),rmtB,strA,strB,sul1,sul2,tet(A)	14	Aminoglycoside,Beta-lactam,Macrolide,Phenicol,Sulphonamide,Tetracycline,Trimethoprim	7	2
aac(3)-IId,aadA2,aph(3')-Ia,blaTEM-1B,dfrA12,floR,mcr-1.1,mph(A),oqxA,oqxB,strA,strB,sul2,tet(A)	14	Aminoglycoside,Beta-lactam,Colistin,Macrolide,Phenicol,Quinolone,Sulphonamide,Tetracycline,Trimethoprim	9	1
aac(3)-IId,aadA2,aph(3')-Ia,blaTEM-1B,dfrA12,floR,mph(A),oqxA,oqxB,strA,strB,sul2,tet(A)	13	Aminoglycoside,Beta-lactam,Macrolide,Phenicol,Quinolone,Sulphonamide,Tetracycline,Trimethoprim	8	3
aac(3)-IId,aadA2,aph(3')-Ia,blaTEM-1B,dfrA12,floR,qnrS2,strA,strB,sul1,sul2,tet(A),tet(B)	13	Aminoglycoside,Beta-lactam,Phenicol,Quinolone,Sulphonamide,Tetracycline,Trimethoprim	7	1
aac(3)-IId,aadA2,aph(3')-IIa,blaCTX-M-14,blaTEM-1B,catA1,dfrA12,floR,mph(A),rmtB,strA,strB,sul1,sul2,tet(A)	15	Aminoglycoside,Beta-lactam,Macrolide,Phenicol,Sulphonamide,Tetracycline,Trimethoprim	7	1
aac(3)-IId,aadA2,aph(3')-IIa,blaCTX-M-55,dfrA12,erm(42),floR,fosA3,mph(A),oqxA,oqxB,qepA1,rmtB,strA,strB,sul1,sul2,tet(A),tet(B),tet(M)	20	Aminoglycoside,Beta-lactam,Fosfomycin,Macrolide,Phenicol,Quinolone,Sulphonamide,Tetracycline,Trimethoprim	9	1
aac(3)-IId,aadA2,aph(3')-IIa,blaTEM-1B,dfrA12,floR,oqxA,oqxB,rmtB,strA,strB,sul1,sul2,tet(A)	14	Aminoglycoside,Beta-lactam,Phenicol,Quinolone,Sulphonamide,Tetracycline,Trimethoprim	7	1
aac(3)-IId,aadA2,blaCTX-M-123,blaTEM-1B,dfrA12,floR,fosA3,mph(A),oqxA,oqxB,rmtB,strA,strB,sul1,sul2,tet(A)	16	Aminoglycoside,Beta-lactam,Fosfomycin,Macrolide,Phenicol,Quinolone,Sulphonamide,Tetracycline,Trimethoprim	9	1
aac(3)-IId,aadA2,blaCTX-M-14,blaTEM-1A,cmlA1,dfrA12,dfrA14,erm(B),floR,mph(A),oqxA,oqxB,strA,strB,sul2,tet(A)	16	Aminoglycoside,Beta-lactam,Macrolide,Phenicol,Quinolone,Sulphonamide,Tetracycline,Trimethoprim	8	1
aac(3)-IId,aadA2,blaCTX-M-14,blaTEM-1B,catA1,dfrA12,mph(A),qepA4,strA,strB,sul1,sul2,tet(B)	13	Aminoglycoside,Beta-lactam,Macrolide,Phenicol,Quinolone,Sulphonamide,Tetracycline,Trimethoprim	8	2
aac(3)-IId,aadA2,blaCTX-M-14,blaTEM-1B,dfrA12,oqxA,oqxB,qepA1,rmtB,strA,strB,sul2,tet(A)	13	Aminoglycoside,Beta-lactam,Quinolone,Sulphonamide,Tetracycline,Trimethoprim	6	1
aac(3)-IId,aadA2,blaCTX-M-14,cmlA1,dfrA12,floR,mph(A),strA,strB,sul2,tet(A)	11	Aminoglycoside,Beta-lactam,Macrolide,Phenicol,Sulphonamide,Tetracycline,Trimethoprim	7	1
aac(3)-IId,aadA2,blaCTX-M-15,blaTEM-1A,dfrA12,floR,mcr-1.1,oqxA,oqxB,strA,strB,sul2,tet(A)	13	Aminoglycoside,Beta-lactam,Colistin,Phenicol,Quinolone,Sulphonamide,Tetracycline,Trimethoprim	8	1
aac(3)-IId,aadA2,blaCTX-M-55,blaTEM-1B,catA1,catB3,dfrA1,floR,lnu(F),oqxA,oqxB,qepA1,qnrS1,rmtB,strA,strB,sul1,sul2,tet(A),tet(B)	20	Aminoglycoside,Beta-lactam,Lincosamide,Phenicol,Quinolone,Sulphonamide,Tetracycline,Trimethoprim	8	1
aac(3)-IId,aadA2,blaCTX-M-55,dfrA12,dfrA5,floR,fosA3,mph(A),oqxA,oqxB,strA,strB,sul2,sul3,tet(A)	15	Aminoglycoside,Beta-lactam,Fosfomycin,Macrolide,Phenicol,Quinolone,Sulphonamide,Tetracycline,Trimethoprim	9	1
aac(3)-IId,aadA2,blaCTX-M-55,dfrA12,floR,fosA3,mph(A),oqxA,oqxB,strA,strB,sul2,sul3,tet(A)	14	Aminoglycoside,Beta-lactam,Fosfomycin,Macrolide,Phenicol,Quinolone,Sulphonamide,Tetracycline,Trimethoprim	9	1
aac(3)-IId,aadA2,blaCTX-M-55,dfrA12,floR,mph(A),oqxA,oqxB,rmtB,strA,strB,sul1,sul2,tet(A)	14	Aminoglycoside,Beta-lactam,Macrolide,Phenicol,Quinolone,Sulphonamide,Tetracycline,Trimethoprim	8	1
aac(3)-IId,aadA2,blaCTX-M-65,blaTEM-1B,dfrA12,dfrA14,floR,rmtB,strA,strB,sul1,sul2,tet(A)	13	Aminoglycoside,Beta-lactam,Phenicol,Sulphonamide,Tetracycline,Trimethoprim	6	1
aac(3)-IId,aadA2,blaNDM-5,blaTEM-1B,dfrA12,floR,oqxA,oqxB,qnrS1,rmtB,strA,strB,sul1,sul2,tet(A)	15	Aminoglycoside,Beta-lactam,Phenicol,Quinolone,Sulphonamide,Tetracycline,Trimethoprim	7	1
aac(3)-IId,aadA2,blaTEM-1A,dfrA12,floR,oqxA,oqxB,strA,strB,sul2,tet(A)	11	Aminoglycoside,Beta-lactam,Phenicol,Quinolone,Sulphonamide,Tetracycline,Trimethoprim	7	2
aac(3)-IId,aadA2,blaTEM-1B,catA1,catB3,dfrA1,dfrA12,floR,lnu(F),qepA1,rmtB,strA,strB,sul1,sul2,tet(A)	16	Aminoglycoside,Beta-lactam,Lincosamide,Phenicol,Quinolone,Sulphonamide,Tetracycline,Trimethoprim	8	1
aac(3)-IId,aadA2,blaTEM-1B,catA1,dfrA12,dfrA17,floR,rmtB,strA,strB,sul1,sul2,tet(A),tet(B)	14	Aminoglycoside,Beta-lactam,Phenicol,Sulphonamide,Tetracycline,Trimethoprim	6	1
aac(3)-IId,aadA2,blaTEM-1B,dfrA1,dfrA12,oqxA,oqxB,strA,strB,sul2,tet(A)	11	Aminoglycoside,Beta-lactam,Quinolone,Sulphonamide,Tetracycline,Trimethoprim	6	2
aac(3)-IId,aadA2,blaTEM-1B,dfrA12,floR,mcr-1.1,mph(A),oqxA,oqxB,strA,strB,sul2,tet(A)	13	Aminoglycoside,Beta-lactam,Colistin,Macrolide,Phenicol,Quinolone,Sulphonamide,Tetracycline,Trimethoprim	9	1
aac(3)-IId,aadA2,blaTEM-1B,dfrA12,floR,mcr-1.1,mph(A),oqxA,oqxB,sul2,tet(A)	11	Aminoglycoside,Beta-lactam,Colistin,Macrolide,Phenicol,Quinolone,Sulphonamide,Tetracycline,Trimethoprim	9	4
aac(3)-IId,aadA2,blaTEM-1B,dfrA12,floR,mph(A),oqxA,oqxB,sul3,tet(A)	10	Aminoglycoside,Beta-lactam,Macrolide,Phenicol,Quinolone,Sulphonamide,Tetracycline,Trimethoprim	8	1
aac(3)-IId,aadA2,blaTEM-1B,dfrA12,floR,oqxA,oqxB,rmtB,strA,strB,sul1,sul2,sul3,tet(A),tet(B)	15	Aminoglycoside,Beta-lactam,Phenicol,Quinolone,Sulphonamide,Tetracycline,Trimethoprim	7	1
aac(3)-IId,aadA2,blaTEM-1B,dfrA12,floR,rmtB,strA,strB,sul1,sul2,tet(A)	11	Aminoglycoside,Beta-lactam,Phenicol,Sulphonamide,Tetracycline,Trimethoprim	6	1
aac(3)-IId,aadA2,blaTEM-1B,dfrA12,floR,sul3,tet(B)	7	Aminoglycoside,Beta-lactam,Phenicol,Sulphonamide,Tetracycline,Trimethoprim	6	1
aac(3)-IId,aadA2,blaTEM-1B,dfrA12,rmtB,strA,strB,sul1,sul2,tet(A)	10	Aminoglycoside,Beta-lactam,Sulphonamide,Tetracycline,Trimethoprim	5	1
aac(3)-IId,aadA2,dfrA12,floR,mph(A),oqxA,oqxB,qepA1,rmtB,strA,strB,sul1,sul2,tet(A)	14	Aminoglycoside,Macrolide,Phenicol,Quinolone,Sulphonamide,Tetracycline,Trimethoprim	7	1
aac(3)-IId,aadA5,ant(3'')-Ia,aph(3')-Ia,blaCTX-M-14,blaTEM-1B,cmlA1,dfrA17,floR,lnu(F),mph(A),oqxA,oqxB,strA,strB,sul1,sul2,tet(B)	18	Aminoglycoside,Beta-lactam,Lincosamide,Macrolide,Phenicol,Quinolone,Sulphonamide,Tetracycline,Trimethoprim	9	1
aac(3)-IId,aadA5,ant(3'')-Ia,aph(3')-Ia,blaCTX-M-3,blaTEM-141,dfrA17,floR,mph(A),strA,strB,sul2,tet(A)	13	Aminoglycoside,Beta-lactam,Macrolide,Phenicol,Sulphonamide,Tetracycline,Trimethoprim	7	1
aac(3)-IId,aadA5,ant(3'')-Ia,aph(3')-Ia,blaTEM-1B,dfrA17,floR,lnu(F),oqxA,oqxB,strA,strB,sul1,sul2,tet(B)	15	Aminoglycoside,Beta-lactam,Lincosamide,Phenicol,Quinolone,Sulphonamide,Tetracycline,Trimethoprim	8	1
aac(3)-IId,aadA5,ant(3'')-Ia,blaTEM-1B,catA1,dfrA17,erm(B),floR,mph(A),strA,strB,sul2,tet(B),tet(M)	14	Aminoglycoside,Beta-lactam,Macrolide,Phenicol,Sulphonamide,Tetracycline,Trimethoprim	7	1
aac(3)-IId,aadA5,aph(3')-Ia,blaCTX-M-122,blaTEM-1B,dfrA17,mcr-1.1,oqxA,oqxB,strA,strB,sul2,tet(A)	13	Aminoglycoside,Beta-lactam,Colistin,Quinolone,Sulphonamide,Tetracycline,Trimethoprim	7	1
aac(3)-IId,aadA5,aph(3')-Ia,blaCTX-M-14,blaTEM-1B,catA1,dfrA17,mph(A),oqxA,oqxB,strA,strB,sul1,sul2,tet(B)	15	Aminoglycoside,Beta-lactam,Macrolide,Phenicol,Quinolone,Sulphonamide,Tetracycline,Trimethoprim	8	1
aac(3)-IId,aadA5,aph(3')-Ia,blaCTX-M-27,dfrA17,erm(B),mph(A),strA,strB,sul1,sul2,tet(A)	12	Aminoglycoside,Beta-lactam,Macrolide,Sulphonamide,Tetracycline,Trimethoprim	6	1
aac(3)-IId,aadA5,aph(3')-IIa,blaCTX-M-14,cmlA1,dfrA17,erm(B),floR,mph(A),oqxA,oqxB,strA,strB,sul1,sul2,tet(A)	16	Aminoglycoside,Beta-lactam,Macrolide,Phenicol,Quinolone,Sulphonamide,Tetracycline,Trimethoprim	8	1
aac(3)-IId,aadA5,blaCTX-M-122,blaTEM-1B,catA1,dfrA17,oqxA,oqxB,strA,strB,sul1,sul2,tet(B)	13	Aminoglycoside,Beta-lactam,Phenicol,Quinolone,Sulphonamide,Tetracycline,Trimethoprim	7	1
aac(3)-IId,aadA5,blaCTX-M-122,blaTEM-1B,dfrA17,floR,mph(A),qepA1,rmtB,strA,strB,sul1,sul2,tet(A)	14	Aminoglycoside,Beta-lactam,Macrolide,Phenicol,Quinolone,Sulphonamide,Tetracycline,Trimethoprim	8	1
aac(3)-IId,aadA5,blaCTX-M-14,blaTEM-1B,catA1,dfrA17,erm(B),floR,mcr-1.1,strA,strB,sul2,tet(A),tet(B)	14	Aminoglycoside,Beta-lactam,Colistin,Macrolide,Phenicol,Sulphonamide,Tetracycline,Trimethoprim	8	1
aac(3)-IId,aadA5,blaCTX-M-14,blaTEM-1B,catA1,dfrA17,strA,strB,sul2,tet(B)	10	Aminoglycoside,Beta-lactam,Phenicol,Sulphonamide,Tetracycline,Trimethoprim	6	1
aac(3)-IId,aadA5,blaCTX-M-14,blaTEM-1B,dfrA17,floR,strA,strB,sul2,tet(A)	10	Aminoglycoside,Beta-lactam,Phenicol,Sulphonamide,Tetracycline,Trimethoprim	6	1
aac(3)-IId,aadA5,blaCTX-M-15,blaTEM-1A,dfrA17,erm(B),floR,mph(A),strA,strB,sul1,sul2,tet(B)	13	Aminoglycoside,Beta-lactam,Macrolide,Phenicol,Sulphonamide,Tetracycline,Trimethoprim	7	1
aac(3)-IId,aadA5,blaCTX-M-55,blaTEM-141,blaTEM-1B,dfrA14,dfrA17,fosA3,mph(A),rmtB,strA,strB,sul2,tet(A)	14	Aminoglycoside,Beta-lactam,Fosfomycin,Macrolide,Sulphonamide,Tetracycline,Trimethoprim	7	1
aac(3)-IId,aadA5,blaCTX-M-55,blaTEM-1B,dfrA17,floR,mcr-1.1,mph(A),strA,strB,sul2,tet(A)	12	Aminoglycoside,Beta-lactam,Colistin,Macrolide,Phenicol,Sulphonamide,Tetracycline,Trimethoprim	8	1
aac(3)-IId,aadA5,blaCTX-M-65,blaTEM-1B,catA1,dfrA17,erm(B),mph(A),oqxA,oqxB,rmtB,strA,strB,sul1,sul2,tet(B)	16	Aminoglycoside,Beta-lactam,Macrolide,Phenicol,Quinolone,Sulphonamide,Tetracycline,Trimethoprim	8	3
aac(3)-IId,aadA5,blaCTX-M-65,blaTEM-1B,dfrA17,floR,fosA3,mph(A),rmtB,strA,strB,sul1,sul2,tet(A)	14	Aminoglycoside,Beta-lactam,Fosfomycin,Macrolide,Phenicol,Sulphonamide,Tetracycline,Trimethoprim	8	1
aac(3)-IId,aadA5,blaCTX-M-65,blaTEM-1B,dfrA17,fosA3,mph(A),strA,strB,sul1,sul2,tet(A)	12	Aminoglycoside,Beta-lactam,Fosfomycin,Macrolide,Sulphonamide,Tetracycline,Trimethoprim	7	1
aac(3)-IId,aadA5,blaTEM-1A,catA1,dfrA17,floR,qnrS1,strA,strB,sul2,tet(A),tet(B)	12	Aminoglycoside,Beta-lactam,Phenicol,Quinolone,Sulphonamide,Tetracycline,Trimethoprim	7	3
aac(3)-IId,aadA5,blaTEM-1B,dfrA17,erm(B),floR,mph(A),strA,strB,sul2	10	Aminoglycoside,Beta-lactam,Macrolide,Phenicol,Sulphonamide,Trimethoprim	6	1
aac(3)-IId,aadA5,blaTEM-1B,dfrA17,floR,mph(A),qepA1,rmtB,strA,strB,sul1,sul2,tet(A)	13	Aminoglycoside,Beta-lactam,Macrolide,Phenicol,Quinolone,Sulphonamide,Tetracycline,Trimethoprim	8	2
aac(3)-IId,aadA5,blaTEM-1B,dfrA17,mph(A),strA,strB,sul1,sul2,tet(A)	10	Aminoglycoside,Beta-lactam,Macrolide,Sulphonamide,Tetracycline,Trimethoprim	6	1
aac(3)-IId,aadA5,catA1,dfrA17,strA,strB,sul1,sul2,tet(B)	9	Aminoglycoside,Phenicol,Sulphonamide,Tetracycline,Trimethoprim	5	2
aac(3)-IId,aadA8b,aph(3')-IIa,aph(3')-Ia,blaCTX-M-14,blaTEM-1A,cmlA1,dfrA12,erm(B),floR,mcr-1.1,mef(B),mph(A),oqxA,oqxB,strA,strB,sul2,sul3,tet(A)	20	Aminoglycoside,Beta-lactam,Colistin,Macrolide,Phenicol,Quinolone,Sulphonamide,Tetracycline,Trimethoprim	9	1
aac(3)-IId,ant(3'')-Ia,aph(3')-Ia,blaCMY-2,blaTEM-1B,cmlA1,dfrA12,floR,lnu(F),mcr-1.1,sul2,sul3,tet(A),tet(M)	14	Aminoglycoside,Beta-lactam,Colistin,Lincosamide,Phenicol,Sulphonamide,Tetracycline,Trimethoprim	8	1
aac(3)-IId,ant(3'')-Ia,aph(3')-Ia,blaCMY-2,blaTEM-1B,cmlA1,dfrA12,floR,lnu(F),sul2,sul3,tet(A),tet(M)	13	Aminoglycoside,Beta-lactam,Lincosamide,Phenicol,Sulphonamide,Tetracycline,Trimethoprim	7	1
aac(3)-IId,ant(3'')-Ia,aph(3')-Ia,blaCMY-2,blaTEM-1B,cmlA1,dfrA12,floR,lnu(F),sul2,sul3,tet(M)	12	Aminoglycoside,Beta-lactam,Lincosamide,Phenicol,Sulphonamide,Tetracycline,Trimethoprim	7	1
aac(3)-IId,ant(3'')-Ia,aph(3')-Ia,blaCTX-M-15,blaTEM-1B,cmlA1,dfrA12,floR,lnu(F),qnrS1,sul2,sul3,tet(A),tet(M)	14	Aminoglycoside,Beta-lactam,Lincosamide,Phenicol,Quinolone,Sulphonamide,Tetracycline,Trimethoprim	8	1
aac(3)-IId,ant(3'')-Ia,aph(3')-Ia,blaCTX-M-55,blaTEM-1B,catA2,cmlA1,dfrA12,floR,lnu(F),mph(A),sul2,sul3,tet(A),tet(M)	15	Aminoglycoside,Beta-lactam,Lincosamide,Macrolide,Phenicol,Sulphonamide,Tetracycline,Trimethoprim	8	1
aac(3)-IId,ant(3'')-Ia,aph(3')-Ia,blaCTX-M-55,blaTEM-1B,cmlA1,dfrA12,floR,fosA3,lnu(F),rmtB,sul2,sul3,tet(A),tet(M)	15	Aminoglycoside,Beta-lactam,Fosfomycin,Lincosamide,Phenicol,Sulphonamide,Tetracycline,Trimethoprim	8	1
aac(3)-IId,ant(3'')-Ia,aph(3')-Ia,blaCTX-M-55,blaTEM-1B,cmlA1,dfrA12,floR,lnu(F),sul2,sul3,tet(A),tet(M)	13	Aminoglycoside,Beta-lactam,Lincosamide,Phenicol,Sulphonamide,Tetracycline,Trimethoprim	7	1
aac(3)-IId,ant(3'')-Ia,aph(3')-Ia,blaCTX-M-55,blaTEM-1B,dfrA1,erm(B),floR,mph(A),oqxA,oqxB,rmtB,strA,strB,sul1,sul2,tet(A)	17	Aminoglycoside,Beta-lactam,Macrolide,Phenicol,Quinolone,Sulphonamide,Tetracycline,Trimethoprim	8	1
aac(3)-IId,ant(3'')-Ia,aph(3')-Ia,blaTEM-1B,cmlA1,dfrA12,floR,lnu(F),mcr-1.1,sul2,sul3,tet(A),tet(M)	13	Aminoglycoside,Beta-lactam,Colistin,Lincosamide,Phenicol,Sulphonamide,Tetracycline,Trimethoprim	8	1
aac(3)-IId,ant(3'')-Ia,aph(3')-Ia,blaTEM-1B,cmlA1,dfrA12,floR,lnu(F),mcr-1.1,sul2,tet(A)	11	Aminoglycoside,Beta-lactam,Colistin,Lincosamide,Phenicol,Sulphonamide,Tetracycline,Trimethoprim	8	1
aac(3)-IId,ant(3'')-Ia,aph(3')-Ia,blaTEM-1B,cmlA1,dfrA12,floR,lnu(F),sul2,sul3,tet(A),tet(M)	12	Aminoglycoside,Beta-lactam,Lincosamide,Phenicol,Sulphonamide,Tetracycline,Trimethoprim	7	2
aac(3)-IId,ant(3'')-Ia,aph(3')-Ia,cmlA1,dfrA12,erm(B),floR,lnu(F),mph(A),strA,strB,sul2,sul3,tet(A),tet(M)	15	Aminoglycoside,Lincosamide,Macrolide,Phenicol,Sulphonamide,Tetracycline,Trimethoprim	7	1
aac(3)-IId,ant(3'')-Ia,aph(3')-IIa,blaCTX-M-14,blaTEM-1A,dfrA1,floR,mph(A),oqxA,oqxB,strA,strB,sul1,sul2,tet(A)	15	Aminoglycoside,Beta-lactam,Macrolide,Phenicol,Quinolone,Sulphonamide,Tetracycline,Trimethoprim	8	1
aac(3)-IId,ant(3'')-Ia,aph(3')-IIa,blaCTX-M-14,blaTEM-1B,dfrA1,floR,mph(A),oqxA,oqxB,strA,strB,sul1,sul2,tet(A)	15	Aminoglycoside,Beta-lactam,Macrolide,Phenicol,Quinolone,Sulphonamide,Tetracycline,Trimethoprim	8	2
aac(3)-IId,ant(3'')-Ia,blaCMY-2,blaTEM-1B,qepA1,rmtB,tet(B)	7	Aminoglycoside,Beta-lactam,Quinolone,Tetracycline	4	1
aac(3)-IId,ant(3'')-Ia,blaCMY-2,dfrA1,erm(B),floR,mph(A),strA,strB,sul2,tet(A)	11	Aminoglycoside,Beta-lactam,Macrolide,Phenicol,Sulphonamide,Tetracycline,Trimethoprim	7	1
aac(3)-IId,ant(3'')-Ia,blaCTX-M-14,blaTEM-1B,cmlA1,dfrA1,erm(B),floR,mcr-1.1,mph(A),oqxA,oqxB,strA,strB,sul2,tet(A)	16	Aminoglycoside,Beta-lactam,Colistin,Macrolide,Phenicol,Quinolone,Sulphonamide,Tetracycline,Trimethoprim	9	1
aac(3)-IId,ant(3'')-Ia,blaCTX-M-14,blaTEM-1B,cmlA1,dfrA1,erm(B),floR,mph(A),qepA1,rmtB,sul1,sul2,tet(A)	14	Aminoglycoside,Beta-lactam,Macrolide,Phenicol,Quinolone,Sulphonamide,Tetracycline,Trimethoprim	8	1
aac(3)-IId,ant(3'')-Ia,blaCTX-M-14,blaTEM-1B,cmlA1,dfrA14,erm(B),floR,mph(A),strA,strB,sul2,tet(A),tet(M)	14	Aminoglycoside,Beta-lactam,Macrolide,Phenicol,Sulphonamide,Tetracycline,Trimethoprim	7	1
aac(3)-IId,ant(3'')-Ia,blaCTX-M-55,blaTEM-1B,erm(42),floR,mph(A),qepA1,rmtB,sul2,tet(M)	11	Aminoglycoside,Beta-lactam,Macrolide,Phenicol,Quinolone,Sulphonamide,Tetracycline	7	1
aac(3)-IId,ant(3'')-Ia,blaTEM-1B,catA1,catB3,dfrA1,strA,strB,sul1,sul2,tet(B),tet(M)	12	Aminoglycoside,Beta-lactam,Phenicol,Sulphonamide,Tetracycline,Trimethoprim	6	1
aac(3)-IId,ant(3'')-Ia,blaTEM-1B,cmlA1,dfrA12,dfrA17,erm(B),floR,lnu(F),mph(A),sul2,sul3,tet(A),tet(M)	14	Aminoglycoside,Beta-lactam,Lincosamide,Macrolide,Phenicol,Sulphonamide,Tetracycline,Trimethoprim	8	1
aac(3)-IId,ant(3'')-Ia,blaTEM-1B,dfrA1,dfrA17,strA,strB,sul1,sul2,tet(A)	10	Aminoglycoside,Beta-lactam,Sulphonamide,Tetracycline,Trimethoprim	5	1
aac(3)-IId,ant(3'')-Ia,blaTEM-1B,dfrA1,mcr-1.1,oqxA,oqxB,sul1,tet(A)	9	Aminoglycoside,Beta-lactam,Colistin,Quinolone,Sulphonamide,Tetracycline,Trimethoprim	7	1
aac(3)-IId,ant(3'')-Ia,blaTEM-1B,lnu(F),sul3	5	Aminoglycoside,Beta-lactam,Lincosamide,Sulphonamide	4	1
aac(3)-IId,aph(3')-Ia,blaCMY-2,floR,strA,strB,sul2,sul3,tet(A)	9	Aminoglycoside,Beta-lactam,Phenicol,Sulphonamide,Tetracycline	5	1
aac(3)-IId,aph(3')-Ia,blaCTX-M-130,blaTEM-1A,dfrA14,floR,strA,strB,sul2,sul3,tet(A)	11	Aminoglycoside,Beta-lactam,Phenicol,Sulphonamide,Tetracycline,Trimethoprim	6	1
aac(3)-IId,aph(3')-Ia,blaCTX-M-14,blaCTX-M-55,blaTEM-1B,fosA3,rmtB,strA,strB,sul2,tet(B)	11	Aminoglycoside,Beta-lactam,Fosfomycin,Sulphonamide,Tetracycline	5	1
aac(3)-IId,aph(3')-Ia,blaCTX-M-14,blaTEM-1B,catA1,dfrA17,floR,oqxA,oqxB,qepA1,rmtB,strA,strB,sul2,tet(B)	15	Aminoglycoside,Beta-lactam,Phenicol,Quinolone,Sulphonamide,Tetracycline,Trimethoprim	7	1
aac(3)-IId,aph(3')-Ia,blaCTX-M-14,blaTEM-1B,catA1,dfrA17,floR,oqxA,oqxB,strA,strB,sul2,tet(B)	13	Aminoglycoside,Beta-lactam,Phenicol,Quinolone,Sulphonamide,Tetracycline,Trimethoprim	7	1
aac(3)-IId,aph(3')-Ia,blaCTX-M-14,blaTEM-1B,strA,strB,sul2,tet(B)	8	Aminoglycoside,Beta-lactam,Sulphonamide,Tetracycline	4	1
aac(3)-IId,aph(3')-Ia,blaCTX-M-14,cmlA1,dfrA14,erm(B),floR,mph(A),strA,strB,sul2,sul3,tet(A)	13	Aminoglycoside,Beta-lactam,Macrolide,Phenicol,Sulphonamide,Tetracycline,Trimethoprim	7	1
aac(3)-IId,aph(3')-Ia,blaCTX-M-65,blaTEM-1B,cmlA1,dfrA1,dfrA12,floR,lnu(F),oqxA,oqxB,sul1,sul2,sul3,tet(A),tet(M)	16	Aminoglycoside,Beta-lactam,Lincosamide,Phenicol,Quinolone,Sulphonamide,Tetracycline,Trimethoprim	8	1
aac(3)-IId,aph(3')-Ia,blaTEM-1A,dfrA14,floR,mcr-1.1,strA,strB,sul2,sul3,tet(A)	11	Aminoglycoside,Beta-lactam,Colistin,Phenicol,Sulphonamide,Tetracycline,Trimethoprim	7	1
aac(3)-IId,aph(3')-Ia,blaTEM-1A,dfrA14,floR,strA,strB,sul2,sul3,tet(A)	10	Aminoglycoside,Beta-lactam,Phenicol,Sulphonamide,Tetracycline,Trimethoprim	6	1
aac(3)-IId,aph(3')-Ia,blaTEM-1B,catA1,dfrA17,erm(B),floR,mcr-1.1,mph(A),oqxA,oqxB,strA,strB,sul2,tet(B),tet(M)	16	Aminoglycoside,Beta-lactam,Colistin,Macrolide,Phenicol,Quinolone,Sulphonamide,Tetracycline,Trimethoprim	9	2
aac(3)-IId,aph(3')-Ia,blaTEM-1B,catA1,dfrA17,oqxA,oqxB,strA,strB,sul2,tet(B)	11	Aminoglycoside,Beta-lactam,Phenicol,Quinolone,Sulphonamide,Tetracycline,Trimethoprim	7	4
aac(3)-IId,aph(3')-Ia,blaTEM-1B,cmlA1,dfrA12,floR,lnu(F),sul2,sul3,tet(A),tet(M)	11	Aminoglycoside,Beta-lactam,Lincosamide,Phenicol,Sulphonamide,Tetracycline,Trimethoprim	7	2
aac(3)-IId,aph(3')-Ia,blaTEM-1B,dfrA1,oqxA,oqxB,strA,strB,sul2,tet(A)	10	Aminoglycoside,Beta-lactam,Quinolone,Sulphonamide,Tetracycline,Trimethoprim	6	2
aac(3)-IId,aph(3')-Ia,blaTEM-1B,dfrA14,floR,strA,strB,sul2,tet(A)	9	Aminoglycoside,Beta-lactam,Phenicol,Sulphonamide,Tetracycline,Trimethoprim	6	1
aac(3)-IId,aph(3')-Ia,blaTEM-1C,catA1,dfrA17,erm(B),floR,mcr-1.1,mph(A),oqxA,oqxB,strA,strB,sul2,tet(B),tet(M)	16	Aminoglycoside,Beta-lactam,Colistin,Macrolide,Phenicol,Quinolone,Sulphonamide,Tetracycline,Trimethoprim	9	1
aac(3)-IId,aph(3')-IIa,blaTEM-1B,oqxA,oqxB,strA,strB,sul2,tet(A)	9	Aminoglycoside,Beta-lactam,Quinolone,Sulphonamide,Tetracycline	5	1
aac(3)-IId,blaCTX-M-14,blaNDM-5,cmlA1,erm(B),mph(A),sul1	7	Aminoglycoside,Beta-lactam,Macrolide,Phenicol,Sulphonamide	5	2
aac(3)-IId,blaCTX-M-14,blaTEM-1B,dfrA17,qepA1,rmtB,strA,strB,sul2,tet(A)	10	Aminoglycoside,Beta-lactam,Quinolone,Sulphonamide,Tetracycline,Trimethoprim	6	1
aac(3)-IId,blaCTX-M-14,blaTEM-1B,floR,oqxA,oqxB,strA,strB,sul2,tet(A)	10	Aminoglycoside,Beta-lactam,Phenicol,Quinolone,Sulphonamide,Tetracycline	6	1
aac(3)-IId,blaCTX-M-27,erm(B),mph(A)	4	Aminoglycoside,Beta-lactam,Macrolide	3	1
aac(3)-IId,blaCTX-M-55,blaTEM-1B,dfrA17,qnrS1,strA,strB,sul2,tet(A)	9	Aminoglycoside,Beta-lactam,Quinolone,Sulphonamide,Tetracycline,Trimethoprim	6	1
aac(3)-IId,blaNDM-1,blaTEM-1B,floR,mph(A),sul2,tet(A)	7	Aminoglycoside,Beta-lactam,Macrolide,Phenicol,Sulphonamide,Tetracycline	6	1
aac(3)-IId,blaTEM-1B,catA1,dfrA17,erm(B),floR,mph(A),strA,strB,sul2,tet(B)	11	Aminoglycoside,Beta-lactam,Macrolide,Phenicol,Sulphonamide,Tetracycline,Trimethoprim	7	1
aac(3)-IId,blaTEM-1B,dfrA12,tet(A)	4	Aminoglycoside,Beta-lactam,Tetracycline,Trimethoprim	4	1
aac(3)-IId,blaTEM-1B,dfrA17,erm(B),floR,mcr-1.1,mph(A),strA,strB,sul2,tet(A)	11	Aminoglycoside,Beta-lactam,Colistin,Macrolide,Phenicol,Sulphonamide,Tetracycline,Trimethoprim	8	1
aac(3)-IId,blaTEM-1B,dfrA17,erm(B),floR,mph(A),strA,strB,sul2,tet(A)	10	Aminoglycoside,Beta-lactam,Macrolide,Phenicol,Sulphonamide,Tetracycline,Trimethoprim	7	1
aac(3)-IId,blaTEM-1B,dfrA17,oqxA,oqxB,strA,strB,sul2,tet(B)	9	Aminoglycoside,Beta-lactam,Quinolone,Sulphonamide,Tetracycline,Trimethoprim	6	1
aac(3)-IId,blaTEM-1B,dfrA17,strA,strB,sul2,tet(A)	7	Aminoglycoside,Beta-lactam,Sulphonamide,Tetracycline,Trimethoprim	5	1
aac(3)-IId,blaTEM-1B,erm(B),floR,mph(A)	5	Aminoglycoside,Beta-lactam,Macrolide,Phenicol	4	1
aac(3)-IIe,blaTEM-1B,catA1,catB3,strA,strB,sul1,sul2,tet(A)	9	Aminoglycoside,Beta-lactam,Phenicol,Sulphonamide,Tetracycline	5	1
aac(3)-IIe,blaTEM-1B,catA1,dfrA17,mcr-1.1,oqxA,oqxB,strA,strB,sul2,tet(B)	11	Aminoglycoside,Beta-lactam,Colistin,Phenicol,Quinolone,Sulphonamide,Tetracycline,Trimethoprim	8	1
aac(3)-IVa,aadA1,aadA2,ant(3'')-Ia,aph(4)-Ia,blaCTX-M-122,blaTEM-1B,catA1,cmlA1,dfrA12,floR,mcr-1.1,oqxA,oqxB,sul1,sul3,tet(A),tet(M)	18	Aminoglycoside,Beta-lactam,Colistin,Phenicol,Quinolone,Sulphonamide,Tetracycline,Trimethoprim	8	1
aac(3)-IVa,aadA2,aadA5,ant(3'')-Ia,aph(4)-Ia,blaCMY-2,blaTEM-1B,cmlA1,dfrA12,dfrA17,floR,mph(A),qepA1,rmtB,sul1,sul3,tet(A),tet(M)	18	Aminoglycoside,Beta-lactam,Macrolide,Phenicol,Quinolone,Sulphonamide,Tetracycline,Trimethoprim	8	1
aac(3)-IVa,aadA2,aadA5,ant(3'')-Ia,aph(4)-Ia,blaCTX-M-14,blaCTX-M-55,blaTEM-1B,cmlA1,dfrA12,floR,fosA3,mph(A),rmtB,sul1,tet(A)	16	Aminoglycoside,Beta-lactam,Fosfomycin,Macrolide,Phenicol,Sulphonamide,Tetracycline,Trimethoprim	8	1
aac(3)-IVa,aadA2,ant(3'')-Ia,aph(3')-Ia,aph(4)-Ia,blaCMY-2,blaCTX-M-14,blaTEM-1B,cmlA1,dfrA12,dfrA17,erm(B),floR,mcr-3.1,mef(B),mph(A),oqxA,oqxB,sul3,tet(A)	20	Aminoglycoside,Beta-lactam,Colistin,Macrolide,Phenicol,Quinolone,Sulphonamide,Tetracycline,Trimethoprim	9	1
aac(3)-IVa,aadA2,ant(3'')-Ia,aph(3')-Ia,aph(4)-Ia,blaCTX-M-14,blaTEM-1B,cmlA1,dfrA12,dfrA14,erm(B),floR,fosA3,mcr-1.1,mph(A),oqxA,oqxB,strA,strB,sul1,sul2,sul3,tet(A)	23	Aminoglycoside,Beta-lactam,Colistin,Fosfomycin,Macrolide,Phenicol,Quinolone,Sulphonamide,Tetracycline,Trimethoprim	10	1
aac(3)-IVa,aadA2,ant(3'')-Ia,aph(3')-Ia,aph(4)-Ia,blaCTX-M-14,blaTEM-1B,cmlA1,dfrA12,dfrA14,erm(B),fosA3,mcr-1.1,mph(A),oqxA,oqxB,strA,strB,sul1,sul2,sul3,tet(A)	22	Aminoglycoside,Beta-lactam,Colistin,Fosfomycin,Macrolide,Phenicol,Quinolone,Sulphonamide,Tetracycline,Trimethoprim	10	1
aac(3)-IVa,aadA2,ant(3'')-Ia,aph(3')-Ia,aph(4)-Ia,blaCTX-M-14,cmlA1,dfrA12,floR,fosA3,mcr-1.1,mph(A),oqxA,oqxB,sul1,sul2,sul3,tet(A)	18	Aminoglycoside,Beta-lactam,Colistin,Fosfomycin,Macrolide,Phenicol,Quinolone,Sulphonamide,Tetracycline,Trimethoprim	10	2
aac(3)-IVa,aadA2,ant(3'')-Ia,aph(3')-Ia,aph(4)-Ia,blaCTX-M-14,cmlA1,dfrA12,floR,fosA3,mcr-1.1,oqxA,oqxB,strA,strB,sul1,sul2,sul3,tet(A)	19	Aminoglycoside,Beta-lactam,Colistin,Fosfomycin,Phenicol,Quinolone,Sulphonamide,Tetracycline,Trimethoprim	9	1
aac(3)-IVa,aadA2,ant(3'')-Ia,aph(3')-Ia,aph(4)-Ia,blaCTX-M-14,cmlA1,dfrA12,floR,fosA3,mcr-1.1,oqxA,oqxB,sul1,sul2,sul3,tet(A)	17	Aminoglycoside,Beta-lactam,Colistin,Fosfomycin,Phenicol,Quinolone,Sulphonamide,Tetracycline,Trimethoprim	9	1
aac(3)-IVa,aadA2,ant(3'')-Ia,aph(3')-Ia,aph(4)-Ia,blaCTX-M-14,cmlA1,dfrA12,floR,fosA3,mcr-1.1,sul1,sul2,sul3,tet(A)	15	Aminoglycoside,Beta-lactam,Colistin,Fosfomycin,Phenicol,Sulphonamide,Tetracycline,Trimethoprim	8	1
aac(3)-IVa,aadA2,ant(3'')-Ia,aph(3')-Ia,aph(4)-Ia,blaCTX-M-14,cmlA1,dfrA12,floR,fosA3,mph(A),strA,strB,sul2,sul3,tet(B),tet(M)	17	Aminoglycoside,Beta-lactam,Fosfomycin,Macrolide,Phenicol,Sulphonamide,Tetracycline,Trimethoprim	8	1
aac(3)-IVa,aadA2,ant(3'')-Ia,aph(3')-Ia,aph(4)-Ia,blaCTX-M-14,floR,fosA3,mcr-1.1,oqxA,oqxB,sul1,sul2,sul3,tet(A)	15	Aminoglycoside,Beta-lactam,Colistin,Fosfomycin,Phenicol,Quinolone,Sulphonamide,Tetracycline	8	1
aac(3)-IVa,aadA2,ant(3'')-Ia,aph(3')-Ia,aph(4)-Ia,blaCTX-M-55,blaTEM-141,cmlA1,dfrA12,floR,fosA3,mcr-1.1,mef(B),oqxA,oqxB,strA,strB,sul2,sul3,tet(A)	20	Aminoglycoside,Beta-lactam,Colistin,Fosfomycin,Macrolide,Phenicol,Quinolone,Sulphonamide,Tetracycline,Trimethoprim	10	1
aac(3)-IVa,aadA2,ant(3'')-Ia,aph(3')-Ia,aph(4)-Ia,blaTEM-1B,cmlA1,dfrA12,floR,strA,sul1,sul2,sul3,tet(A)	14	Aminoglycoside,Beta-lactam,Phenicol,Sulphonamide,Tetracycline,Trimethoprim	6	1
aac(3)-IVa,aadA2,ant(3'')-Ia,aph(3')-Ia,aph(4)-Ia,catA2,cmlA1,dfrA12,floR,strA,strB,sul2,sul3,tet(A),tet(M)	15	Aminoglycoside,Phenicol,Sulphonamide,Tetracycline,Trimethoprim	5	1
aac(3)-IVa,aadA2,ant(3'')-Ia,aph(3')-Ia,blaCTX-M-14,cmlA1,dfrA12,erm(B),floR,fosA3,mcr-1.1,mph(A),sul2,sul3,tet(A)	15	Aminoglycoside,Beta-lactam,Colistin,Fosfomycin,Macrolide,Phenicol,Sulphonamide,Tetracycline,Trimethoprim	9	1
aac(3)-IVa,aadA2,ant(3'')-Ia,aph(3')-Ia,blaCTX-M-14,cmlA1,dfrA12,floR,fosA3,sul1,sul2,sul3,tet(A)	13	Aminoglycoside,Beta-lactam,Fosfomycin,Phenicol,Sulphonamide,Tetracycline,Trimethoprim	7	1
aac(3)-IVa,aadA2,ant(3'')-Ia,aph(4)-Ia,blaCMY-2,blaCTX-M-14,dfrA12,floR,fosA3,lnu(G),mcr-1.1,oqxA,oqxB,sul1,sul2,sul3,tet(A)	17	Aminoglycoside,Beta-lactam,Colistin,Fosfomycin,Lincosamide,Phenicol,Quinolone,Sulphonamide,Tetracycline,Trimethoprim	10	1
aac(3)-IVa,aadA2,ant(3'')-Ia,aph(4)-Ia,blaCTX-M-14,blaTEM-1B,cmlA1,dfrA12,dfrA14,floR,fosA3,mcr-1.1,oqxA,oqxB,strA,strB,sul1,sul2,sul3,tet(A)	20	Aminoglycoside,Beta-lactam,Colistin,Fosfomycin,Phenicol,Quinolone,Sulphonamide,Tetracycline,Trimethoprim	9	1
aac(3)-IVa,aadA2,aph(3')-Ia,aph(4)-Ia,blaTEM-1B,dfrA12,floR,mcr-1.1,oqxA,oqxB,sul3,tet(A)	12	Aminoglycoside,Beta-lactam,Colistin,Phenicol,Quinolone,Sulphonamide,Tetracycline,Trimethoprim	8	1
aac(3)-IVa,ant(3'')-Ia,aph(3')-Ia,blaTEM-1B,dfrA1,floR,mcr-1.1,mcr-3.1,oqxA,oqxB,strA,strB,sul1,sul2,tet(A)	15	Aminoglycoside,Beta-lactam,Colistin,Phenicol,Quinolone,Sulphonamide,Tetracycline,Trimethoprim	8	2
aac(3)-IVa,ant(3'')-Ia,aph(3')-IIa,aph(4)-Ia,blaCTX-M-14,blaTEM-1B,dfrA1,floR,oqxA,oqxB,sul2,tet(B)	12	Aminoglycoside,Beta-lactam,Phenicol,Quinolone,Sulphonamide,Tetracycline,Trimethoprim	7	1
aac(3)-IVa,aph(3')-Ia,aph(4)-Ia,blaCTX-M-14,floR,fosA3,mcr-1.1,oqxA,oqxB,strA,strB,sul2	12	Aminoglycoside,Beta-lactam,Colistin,Fosfomycin,Phenicol,Quinolone,Sulphonamide	7	1
aac(3)-IVa,aph(3')-Ia,aph(4)-Ia,blaCTX-M-65,blaTEM-1B,catA1,dfrA17,floR,fosA3,mcr-1.1,oqxA,oqxB,strA,strB,sul2,tet(B)	16	Aminoglycoside,Beta-lactam,Colistin,Fosfomycin,Phenicol,Quinolone,Sulphonamide,Tetracycline,Trimethoprim	9	1
aac(3)-IVa,aph(3')-Ia,aph(4)-Ia,blaCTX-M-65,blaTEM-1B,dfrA17,floR,fosA3,oqxA,oqxB,strA,strB,sul2,tet(B)	14	Aminoglycoside,Beta-lactam,Fosfomycin,Phenicol,Quinolone,Sulphonamide,Tetracycline,Trimethoprim	8	1
aac(3)-IVa,aph(3')-Ia,aph(4)-Ia,blaCTX-M-65,blaTEM-1B,floR,mcr-1.1,oqxA,oqxB,strA,strB,sul2,tet(A)	13	Aminoglycoside,Beta-lactam,Colistin,Phenicol,Quinolone,Sulphonamide,Tetracycline	7	1
aac(3)-IVa,aph(3')-Ia,aph(4)-Ia,blaCTX-M-65,blaTEM-1B,floR,oqxA,oqxB,strA,strB,sul2,tet(B)	12	Aminoglycoside,Beta-lactam,Phenicol,Quinolone,Sulphonamide,Tetracycline	6	1
aac(3)-IVa,aph(3')-Ia,aph(4)-Ia,blaTEM-1B,dfrA14,mcr-1.1,strA,strB,sul1,sul2,tet(A)	11	Aminoglycoside,Beta-lactam,Colistin,Sulphonamide,Tetracycline,Trimethoprim	6	1
aac(3)-IVa,aph(3')-Ia,aph(4)-Ia,blaTEM-1B,dfrA17,floR,strA,strB,sul2,tet(A)	10	Aminoglycoside,Beta-lactam,Phenicol,Sulphonamide,Tetracycline,Trimethoprim	6	1
aac(3)-IVa,aph(4)-Ia,blaCTX-M-14,blaTEM-1B,floR,strA,strB,tet(B)	8	Aminoglycoside,Beta-lactam,Phenicol,Tetracycline	4	1
aac(3)-IVa,blaCTX-M-14,blaCTX-M-55,blaTEM-1B,dfrA14,floR,fosA3,qnrS1,strA,strB,sul2,tet(A)	12	Aminoglycoside,Beta-lactam,Fosfomycin,Phenicol,Quinolone,Sulphonamide,Tetracycline,Trimethoprim	8	3
aac(3)-IVa,blaCTX-M-14,dfrA17,floR,fosA3,oqxA,oqxB,sul2	8	Aminoglycoside,Beta-lactam,Fosfomycin,Phenicol,Quinolone,Sulphonamide,Trimethoprim	7	1
aac(3)-IVa,blaCTX-M-14,dfrA17,floR,fosA3,oqxA,oqxB,sul2,tet(A)	9	Aminoglycoside,Beta-lactam,Fosfomycin,Phenicol,Quinolone,Sulphonamide,Tetracycline,Trimethoprim	8	1
aac(3)-VIa,aadA1,aadA2,ant(3'')-Ia,blaTEM-1B,cmlA1,dfrA12,floR,qnrS1,sul3,tet(A)	11	Aminoglycoside,Beta-lactam,Phenicol,Quinolone,Sulphonamide,Tetracycline,Trimethoprim	7	2
aac(3)-VIa,aadA1,blaTEM-1B,dfrA1,floR,qnrS1,sul1,tet(A)	8	Aminoglycoside,Beta-lactam,Phenicol,Quinolone,Sulphonamide,Tetracycline,Trimethoprim	7	1
aac(3)-VIa,ant(3'')-Ia,aph(3')-Ia,blaTEM-1B,catA1,dfrA17,floR,mcr-1.1,qnrS1,strA,strB,sul2,tet(B)	13	Aminoglycoside,Beta-lactam,Colistin,Phenicol,Quinolone,Sulphonamide,Tetracycline,Trimethoprim	8	2
aac(3)-VIa,ant(3'')-Ia,aph(3')-Ia,blaTEM-1B,catA1,dfrA17,floR,oqxA,oqxB,qnrS1,strA,strB,sul2,tet(B)	14	Aminoglycoside,Beta-lactam,Phenicol,Quinolone,Sulphonamide,Tetracycline,Trimethoprim	7	2
aac(3)-VIa,ant(3'')-Ia,blaTEM-1B,dfrA14,floR,qnrS1,strA,strB,sul2,tet(A)	10	Aminoglycoside,Beta-lactam,Phenicol,Quinolone,Sulphonamide,Tetracycline,Trimethoprim	7	1
aac(6')-Ib-cr,aadA1,blaCMY-2,blaOXA-10,dfrA14,floR,qnrVC4,strA,strB,sul1,sul2,tet(A)	12	Aminoglycoside,Beta-lactam,Phenicol,Quinolone,Sulphonamide,Tetracycline,Trimethoprim	7	1
aac(6')-Ib-cr,aadA5,blaCTX-M-15,blaOXA-1,dfrA17,floR,mph(A),strA,strB,sul1,sul2,tet(A)	12	Aminoglycoside,Beta-lactam,Macrolide,Phenicol,Sulphonamide,Tetracycline,Trimethoprim	7	2
aac(6')-Ib-cr,ant(3'')-Ia,blaCTX-M-3,blaTEM-141,dfrA1,fosA3,sul2,tet(B)	8	Aminoglycoside,Beta-lactam,Fosfomycin,Sulphonamide,Tetracycline,Trimethoprim	6	2
aac(6')-IIc,aadA2,ant(3'')-Ia,aph(3')-Ia,blaCTX-M-14,blaDHA-1,cmlA1,dfrA1,dfrA17,ere(A),qnrB4,strA,strB,sul1,sul3,tet(B),tet(D)	17	Aminoglycoside,Beta-lactam,Macrolide,Phenicol,Quinolone,Sulphonamide,Tetracycline,Trimethoprim	8	1
aac(6')-Il,blaCMY-2,blaCTX-M-14,blaTEM-1B,catA1,catB3,dfrA1,erm(B),floR,mph(A),strA,strB,sul1,sul2,tet(A)	15	Aminoglycoside,Beta-lactam,Macrolide,Phenicol,Sulphonamide,Tetracycline,Trimethoprim	7	1
aadA2,ant(3'')-Ia,aph(3')-Ia,blaCTX-M-14,blaTEM-1B,cmlA1,dfrA12,erm(B),floR,mph(A),oqxA,oqxB,sul3,tet(B)	14	Aminoglycoside,Beta-lactam,Macrolide,Phenicol,Quinolone,Sulphonamide,Tetracycline,Trimethoprim	8	1
aadA2,ant(3'')-Ia,aph(3')-Ia,blaCTX-M-14,blaTEM-1B,cmlA1,dfrA12,floR,mcr-1.1,oqxA,oqxB,sul2,sul3,tet(A),tet(M)	15	Aminoglycoside,Beta-lactam,Colistin,Phenicol,Quinolone,Sulphonamide,Tetracycline,Trimethoprim	8	1
aadA2,ant(3'')-Ia,aph(3')-Ia,blaCTX-M-27,blaCTX-M-55,blaTEM-1A,cmlA1,dfrA12,mef(B),qnrS2,sul3,tet(A),tet(M)	13	Aminoglycoside,Beta-lactam,Macrolide,Phenicol,Quinolone,Sulphonamide,Tetracycline,Trimethoprim	8	1
aadA2,ant(3'')-Ia,aph(3')-Ia,blaCTX-M-3,blaTEM-141,cmlA1,dfrA14,erm(B),floR,mcr-1.1,strA,strB,sul2,sul3	14	Aminoglycoside,Beta-lactam,Colistin,Macrolide,Phenicol,Sulphonamide,Trimethoprim	7	1
aadA2,ant(3'')-Ia,aph(3')-Ia,blaCTX-M-55,cmlA1,dfrA12,mef(B),qnrS1,strA,strB,sul2,sul3,tet(A)	13	Aminoglycoside,Beta-lactam,Macrolide,Phenicol,Quinolone,Sulphonamide,Tetracycline,Trimethoprim	8	1
aadA2,ant(3'')-Ia,aph(3')-Ia,blaCTX-M-65,blaTEM-1B,cmlA1,dfrA12,floR,fosA3,mcr-1.1,oqxA,oqxB,sul1,sul2,sul3,tet(B),tet(M)	17	Aminoglycoside,Beta-lactam,Colistin,Fosfomycin,Phenicol,Quinolone,Sulphonamide,Tetracycline,Trimethoprim	9	1
aadA2,ant(3'')-Ia,aph(3')-Ia,blaCTX-M-65,cmlA1,dfrA12,floR,fosA3,mcr-1.1,oqxA,oqxB,sul1,sul3,tet(A)	14	Aminoglycoside,Beta-lactam,Colistin,Fosfomycin,Phenicol,Quinolone,Sulphonamide,Tetracycline,Trimethoprim	9	1
aadA2,ant(3'')-Ia,aph(3')-Ia,blaTEM-1B,cmlA1,dfrA12,dfrA17,floR,mef(B),sul3,tet(A)	11	Aminoglycoside,Beta-lactam,Macrolide,Phenicol,Sulphonamide,Tetracycline,Trimethoprim	7	1
aadA2,ant(3'')-Ia,aph(3')-Ia,blaTEM-1B,cmlA1,dfrA12,erm(B),floR,mcr-1.1,mph(A),sul2,sul3,tet(M)	13	Aminoglycoside,Beta-lactam,Colistin,Macrolide,Phenicol,Sulphonamide,Tetracycline,Trimethoprim	8	1
aadA2,ant(3'')-Ia,aph(3')-Ia,blaTEM-1B,cmlA1,dfrA12,floR,lnu(F),qnrS1,sul3,tet(B),tet(M)	12	Aminoglycoside,Beta-lactam,Lincosamide,Phenicol,Quinolone,Sulphonamide,Tetracycline,Trimethoprim	8	1
aadA2,ant(3'')-Ia,aph(3')-Ia,blaTEM-1B,cmlA1,dfrA12,floR,mcr-1.1,mph(A),oqxA,oqxB,qnrS1,sul3,tet(A),tet(M)	15	Aminoglycoside,Beta-lactam,Colistin,Macrolide,Phenicol,Quinolone,Sulphonamide,Tetracycline,Trimethoprim	9	1
aadA2,ant(3'')-Ia,aph(3')-Ia,blaTEM-1B,cmlA1,dfrA12,floR,strA,strB,sul1,sul2,sul3,tet(B)	13	Aminoglycoside,Beta-lactam,Phenicol,Sulphonamide,Tetracycline,Trimethoprim	6	1
aadA2,ant(3'')-Ia,aph(3')-Ia,blaTEM-1B,cmlA1,dfrA12,floR,strA,strB,sul2,sul3,tet(A),tet(M)	13	Aminoglycoside,Beta-lactam,Phenicol,Sulphonamide,Tetracycline,Trimethoprim	6	2
aadA2,ant(3'')-Ia,aph(3')-Ia,cmlA1,dfrA12,floR,mef(B),oqxA,oqxB,qnrS1,strA,strB,sul2,sul3,tet(A)	15	Aminoglycoside,Macrolide,Phenicol,Quinolone,Sulphonamide,Tetracycline,Trimethoprim	7	1
aadA2,ant(3'')-Ia,aph(3')-IIa,blaTEM-1B,cmlA1,dfrA12,floR,qnrS1,sul3,tet(A),tet(M)	11	Aminoglycoside,Beta-lactam,Phenicol,Quinolone,Sulphonamide,Tetracycline,Trimethoprim	7	1
aadA2,ant(3'')-Ia,aph(3')-IIa,cmlA1,dfrA12,qnrS2,sul3,tet(A)	8	Aminoglycoside,Phenicol,Quinolone,Sulphonamide,Tetracycline,Trimethoprim	6	1
aadA2,ant(3'')-Ia,blaTEM-106,cmlA1,dfrA12,erm(B),floR,mph(A),qnrS1,sul3,tet(A),tet(M)	12	Aminoglycoside,Beta-lactam,Macrolide,Phenicol,Quinolone,Sulphonamide,Tetracycline,Trimethoprim	8	1
aadA2,ant(3'')-Ia,blaTEM-1A,cmlA1,dfrA12,floR,qnrS1,strA,strB,sul2,sul3,tet(A)	12	Aminoglycoside,Beta-lactam,Phenicol,Quinolone,Sulphonamide,Tetracycline,Trimethoprim	7	1
aadA2,ant(3'')-Ia,blaTEM-1A,cmlA1,dfrA12,floR,qnrS1,strA,strB,sul2,sul3,tet(A),tet(B)	13	Aminoglycoside,Beta-lactam,Phenicol,Quinolone,Sulphonamide,Tetracycline,Trimethoprim	7	1
aadA2,ant(3'')-Ia,blaTEM-1B,cmlA1,dfrA12,erm(B),floR,mef(B),mph(A),sul3,tet(A),tet(M)	12	Aminoglycoside,Beta-lactam,Macrolide,Phenicol,Sulphonamide,Tetracycline,Trimethoprim	7	1
aadA2,ant(3'')-Ia,blaTEM-1B,cmlA1,dfrA12,floR,qnrS1,sul3,tet(A)	9	Aminoglycoside,Beta-lactam,Phenicol,Quinolone,Sulphonamide,Tetracycline,Trimethoprim	7	1
aadA2,ant(3'')-Ia,blaTEM-1B,cmlA1,dfrA12,sul3	6	Aminoglycoside,Beta-lactam,Phenicol,Sulphonamide,Trimethoprim	5	1
aadA2,ant(3'')-Ia,blaTEM-1B,cmlA1,dfrA12,sul3,tet(B)	7	Aminoglycoside,Beta-lactam,Phenicol,Sulphonamide,Tetracycline,Trimethoprim	6	1
aadA2,ant(3'')-Ia,blaTEM-32,cmlA1,dfrA12,erm(B),mef(B),mph(A),sul3,tet(A),tet(M)	11	Aminoglycoside,Beta-lactam,Macrolide,Phenicol,Sulphonamide,Tetracycline,Trimethoprim	7	1
aadA2,ant(3'')-Ia,cmlA1,dfrA12,floR,mcr-1.1,sul2,tet(A),tet(M)	9	Aminoglycoside,Colistin,Phenicol,Sulphonamide,Tetracycline,Trimethoprim	6	1
aadA2,aph(3')-Ia,blaTEM-1B,cmlA1,dfrA12,floR,mef(B),oqxA,oqxB,qnrS1,strA,strB,sul2,sul3,tet(A)	15	Aminoglycoside,Beta-lactam,Macrolide,Phenicol,Quinolone,Sulphonamide,Tetracycline,Trimethoprim	8	1
aadA2,aph(3')-Ia,blaTEM-1B,dfrA12,floR,lnu(F),mcr-1.1,mef(B),sul3,tet(B)	10	Aminoglycoside,Beta-lactam,Colistin,Lincosamide,Macrolide,Phenicol,Sulphonamide,Tetracycline,Trimethoprim	9	1
aadA2,aph(3')-IIa,blaCTX-M-123,blaTEM-1B,dfrA12,floR,fosA3,mph(A),oqxA,oqxB,rmtB,strA,strB,sul1,sul2,tet(A)	16	Aminoglycoside,Beta-lactam,Fosfomycin,Macrolide,Phenicol,Quinolone,Sulphonamide,Tetracycline,Trimethoprim	9	1
aadA2,aph(3')-IIa,blaCTX-M-130,blaTEM-1B,dfrA12,floR,fosA3,mph(A),rmtB,strA,strB,sul1,sul2,tet(A)	14	Aminoglycoside,Beta-lactam,Fosfomycin,Macrolide,Phenicol,Sulphonamide,Tetracycline,Trimethoprim	8	1
aadA2,aph(3')-IIa,blaCTX-M-14,blaTEM-1B,dfrA12,floR,mph(A),oqxA,oqxB,qnrS1,rmtB,strA,strB,sul1,sul2,tet(A)	16	Aminoglycoside,Beta-lactam,Macrolide,Phenicol,Quinolone,Sulphonamide,Tetracycline,Trimethoprim	8	2
aadA2,blaTEM-1A,floR,lnu(F),qnrS1,strA,strB,sul2,tet(A),tet(B)	10	Aminoglycoside,Beta-lactam,Lincosamide,Phenicol,Quinolone,Sulphonamide,Tetracycline	7	1
aadA2,blaTEM-1B,cmlA1,dfrA12,erm(B),floR,qnrS1,sul2,sul3,tet(B),tet(M)	11	Aminoglycoside,Beta-lactam,Macrolide,Phenicol,Quinolone,Sulphonamide,Tetracycline,Trimethoprim	8	1
aadA2,blaTEM-1B,dfrA12,floR,qnrS1,strA,strB,sul2,tet(A),tet(M)	10	Aminoglycoside,Beta-lactam,Phenicol,Quinolone,Sulphonamide,Tetracycline,Trimethoprim	7	2
aadA5,ant(3'')-Ia,aph(3')-Ia,blaCTX-M-122,blaTEM-32,catA1,dfrA17,floR,lnu(F),strA,strB,sul1,sul2,tet(B)	14	Aminoglycoside,Beta-lactam,Lincosamide,Phenicol,Sulphonamide,Tetracycline,Trimethoprim	7	1
aadA5,ant(3'')-Ia,blaTEM-1B,catA1,dfrA17,floR,lnu(F),mph(A),strA,strB,sul1,sul2,tet(B)	13	Aminoglycoside,Beta-lactam,Lincosamide,Macrolide,Phenicol,Sulphonamide,Tetracycline,Trimethoprim	8	1
aadA5,aph(3')-Ia,blaCTX-M-55,blaTEM-141,blaTEM-1B,dfrA17,erm(B),floR,fosA3,rmtB,strA,strB,sul1,sul2,tet(A)	15	Aminoglycoside,Beta-lactam,Fosfomycin,Macrolide,Phenicol,Sulphonamide,Tetracycline,Trimethoprim	8	1
aadA5,aph(3')-Ia,blaCTX-M-55,blaTEM-1B,catA1,dfrA17,fosA7,strA,strB,sul2,tet(B)	11	Aminoglycoside,Beta-lactam,Fosfomycin,Phenicol,Sulphonamide,Tetracycline,Trimethoprim	7	1
aadA5,aph(3')-Ia,blaCTX-M-55,dfrA17,floR,fosA3,mph(A),oqxA,oqxB,rmtB,strA,strB,sul2,tet(A)	14	Aminoglycoside,Beta-lactam,Fosfomycin,Macrolide,Phenicol,Quinolone,Sulphonamide,Tetracycline,Trimethoprim	9	1
aadA5,aph(3')-Ia,blaTEM-1B,catA1,dfrA17,floR,mcr-1.1,mph(A),oqxA,oqxB,sul1,sul2,tet(B)	13	Aminoglycoside,Beta-lactam,Colistin,Macrolide,Phenicol,Quinolone,Sulphonamide,Tetracycline,Trimethoprim	9	1
aadA5,aph(3')-Ia,catA1,dfrA17,strA,strB,sul2,tet(B)	8	Aminoglycoside,Phenicol,Sulphonamide,Tetracycline,Trimethoprim	5	3
aadA5,aph(3')-IIa,blaCMY-2,blaCTX-M-55,blaTEM-141,blaTEM-1B,catA1,dfrA17,erm(B),floR,fosA3,mcr-1.1,mph(A),rmtB,strA,strB,sul1,sul2,tet(A),tet(B)	20	Aminoglycoside,Beta-lactam,Colistin,Fosfomycin,Macrolide,Phenicol,Sulphonamide,Tetracycline,Trimethoprim	9	1
aadA5,aph(3')-IIa,blaCTX-M-55,blaTEM-141,dfrA17,floR,rmtB,strA,strB,sul2,tet(A)	11	Aminoglycoside,Beta-lactam,Phenicol,Sulphonamide,Tetracycline,Trimethoprim	6	2
aadA5,blaCMY-2,blaCTX-M-14,blaTEM-1B,catA1,cmlA1,dfrA17,erm(B),mph(A),strA,strB,sul1,sul2,tet(B)	14	Aminoglycoside,Beta-lactam,Macrolide,Phenicol,Sulphonamide,Tetracycline,Trimethoprim	7	1
aadA5,blaCMY-2,blaTEM-1B,catA1,dfrA17,mph(A),strA,strB,sul1,sul2,tet(B)	11	Aminoglycoside,Beta-lactam,Macrolide,Phenicol,Sulphonamide,Tetracycline,Trimethoprim	7	1
aadA5,blaCMY-2,blaTEM-1B,dfrA17,floR,mph(A),strA,strB,sul1,sul2,tet(A),tet(B)	12	Aminoglycoside,Beta-lactam,Macrolide,Phenicol,Sulphonamide,Tetracycline,Trimethoprim	7	1
aadA5,blaCTX-M-15,cfr,dfrA17,erm(B),floR,fosA3,mph(A),rmtB,strA,strB,sul2,tet(A)	13	Aminoglycoside,Beta-lactam,Fosfomycin,Macrolide,Phenicol,Sulphonamide,Tetracycline,Trimethoprim	8	1
aadA5,blaCTX-M-27,dfrA17,erm(B),floR,mph(A),strA,strB,sul1,sul2,tet(A)	11	Aminoglycoside,Beta-lactam,Macrolide,Phenicol,Sulphonamide,Tetracycline,Trimethoprim	7	1
aadA5,blaCTX-M-55,blaTEM-1B,catA1,dfrA17,mph(A),strA,strB,sul1,sul2,tet(B)	11	Aminoglycoside,Beta-lactam,Macrolide,Phenicol,Sulphonamide,Tetracycline,Trimethoprim	7	1
aadA5,blaCTX-M-55,blaTEM-1B,dfrA17,floR,mph(A),strA,strB,sul1,sul2,tet(A)	11	Aminoglycoside,Beta-lactam,Macrolide,Phenicol,Sulphonamide,Tetracycline,Trimethoprim	7	1
aadA5,blaCTX-M-55,blaTEM-1B,dfrA17,floR,strA,strB,sul2,tet(A)	9	Aminoglycoside,Beta-lactam,Phenicol,Sulphonamide,Tetracycline,Trimethoprim	6	1
aadA5,blaTEM-1B,catA1,dfrA17,strA,strB,sul2,tet(B)	8	Aminoglycoside,Beta-lactam,Phenicol,Sulphonamide,Tetracycline,Trimethoprim	6	1
aadA5,blaTEM-1B,dfrA17,mph(A),sul1,tet(A)	6	Aminoglycoside,Beta-lactam,Macrolide,Sulphonamide,Tetracycline,Trimethoprim	6	1
aadA5,blaTEM-1B,dfrA17,strA,strB,sul1,sul2	7	Aminoglycoside,Beta-lactam,Sulphonamide,Trimethoprim	4	1
aadA5,dfrA17,floR,mcr-1.1,mph(A),oqxA,oqxB,sul1,tet(B)	9	Aminoglycoside,Colistin,Macrolide,Phenicol,Quinolone,Sulphonamide,Tetracycline,Trimethoprim	8	1
ant(2'')-Ia,ant(3'')-Ia,blaTEM-1C,catA1,cmlA1,dfrA17,mcr-1.1,mph(A),strA,strB,sul1,tet(B)	12	Aminoglycoside,Beta-lactam,Colistin,Macrolide,Phenicol,Sulphonamide,Tetracycline,Trimethoprim	8	1
ant(3'')-Ia,aph(3')-Ia,blaTEM-1B,catA1,dfrA17,floR,oqxA,oqxB,strA,strB,sul2,tet(B)	12	Aminoglycoside,Beta-lactam,Phenicol,Quinolone,Sulphonamide,Tetracycline,Trimethoprim	7	1
ant(3'')-Ia,blaCTX-M-14,blaTEM-1B,dfrA1,dfrA14,floR,fosA3,oqxA,oqxB,strA,strB,sul2,tet(A)	13	Aminoglycoside,Beta-lactam,Fosfomycin,Phenicol,Quinolone,Sulphonamide,Tetracycline,Trimethoprim	8	1
ant(3'')-Ia,blaCTX-M-14,cmlA1,dfrA1,erm(B),floR,mph(A),strA,strB,sul2,tet(A)	11	Aminoglycoside,Beta-lactam,Macrolide,Phenicol,Sulphonamide,Tetracycline,Trimethoprim	7	1
ant(3'')-Ia,blaCTX-M-14,dfrA1,sul2,tet(B)	5	Aminoglycoside,Beta-lactam,Sulphonamide,Tetracycline,Trimethoprim	5	4
ant(3'')-Ia,blaCTX-M-55,blaTEM-150,blaTEM-1A,dfrA1,floR,fosA3,strA,strB,sul2,tet(A)	11	Aminoglycoside,Beta-lactam,Fosfomycin,Phenicol,Sulphonamide,Tetracycline,Trimethoprim	7	1
ant(3'')-Ia,blaCTX-M-65,blaTEM-1B,dfrA1,fosA3,mph(A),rmtB,strA,strB,sul1,sul2,tet(A)	12	Aminoglycoside,Beta-lactam,Fosfomycin,Macrolide,Sulphonamide,Tetracycline,Trimethoprim	7	1
ant(3'')-Ia,blaTEM-1B,dfrA1,floR,qnrS2,sul1,tet(A)	7	Aminoglycoside,Beta-lactam,Phenicol,Quinolone,Sulphonamide,Tetracycline,Trimethoprim	7	1
ant(3'')-Ia,blaTEM-1B,dfrA1,mph(A),qnrS1,sul1,tet(A)	7	Aminoglycoside,Beta-lactam,Macrolide,Quinolone,Sulphonamide,Tetracycline,Trimethoprim	7	2
ant(3'')-Ia,blaTEM-1B,dfrA1,oqxA,oqxB,strA,strB,sul1,sul2,tet(A)	10	Aminoglycoside,Beta-lactam,Quinolone,Sulphonamide,Tetracycline,Trimethoprim	6	1
ant(3'')-Ia,blaTEM-1B,dfrA1,oqxA,oqxB,sul1,tet(A)	7	Aminoglycoside,Beta-lactam,Quinolone,Sulphonamide,Tetracycline,Trimethoprim	6	2
ant(3'')-Ia,blaTEM-1B,erm(42),floR,mph(A),qepA1,sul2,tet(M)	8	Aminoglycoside,Beta-lactam,Macrolide,Phenicol,Quinolone,Sulphonamide,Tetracycline	7	1
ant(3'')-Ia,dfrA1,oqxA,oqxB,qnrS1,sul2,tet(A)	7	Aminoglycoside,Quinolone,Sulphonamide,Tetracycline,Trimethoprim	5	1
ant(3'')-Ia,oqxA,strA,strB,sul1,sul2,tet(A)	7	Aminoglycoside,Quinolone,Sulphonamide,Tetracycline	4	1
ant(3'')-Ia,strA,strB,tet(B),tet(M)	5	Aminoglycoside,Tetracycline	2	1
aph(3')-Ia,blaCTX-M-14,blaTEM-1B,catA1,cmlA1,dfrA17,erm(B),floR,mcr-1.1,mph(A),oqxA,oqxB,strA,strB,sul2,tet(B)	16	Aminoglycoside,Beta-lactam,Colistin,Macrolide,Phenicol,Quinolone,Sulphonamide,Tetracycline,Trimethoprim	9	1
aph(3')-Ia,blaCTX-M-14,dfrA14,floR,fosA3,mcr-1.1,oqxA,oqxB,qnrS1,strA,strB,sul2,tet(A)	13	Aminoglycoside,Beta-lactam,Colistin,Fosfomycin,Phenicol,Quinolone,Sulphonamide,Tetracycline,Trimethoprim	9	1
aph(3')-Ia,blaCTX-M-14,dfrA17,mcr-1.1,oqxA,oqxB,strA,strB,sul2	9	Aminoglycoside,Beta-lactam,Colistin,Quinolone,Sulphonamide,Trimethoprim	6	1
aph(3')-Ia,blaCTX-M-55,blaTEM-1B,catA2,dfrA14,floR,strA,strB,sul2,tet(A)	10	Aminoglycoside,Beta-lactam,Phenicol,Sulphonamide,Tetracycline,Trimethoprim	6	1
aph(3')-Ia,blaCTX-M-65,blaTEM-1B,dfrA17,floR,rmtB,strA,strB,sul2,tet(A)	10	Aminoglycoside,Beta-lactam,Phenicol,Sulphonamide,Tetracycline,Trimethoprim	6	1
aph(3')-Ia,blaTEM-1B,catA1,dfrA17,erm(B),floR,mph(A),oqxA,oqxB,strA,strB,sul2,tet(B)	13	Aminoglycoside,Beta-lactam,Macrolide,Phenicol,Quinolone,Sulphonamide,Tetracycline,Trimethoprim	8	1
aph(3')-Ia,blaTEM-1B,catA1,dfrA17,floR,oqxA,oqxB,strA,strB,sul2,tet(A),tet(B)	12	Aminoglycoside,Beta-lactam,Phenicol,Quinolone,Sulphonamide,Tetracycline,Trimethoprim	7	1
aph(3')-Ia,blaTEM-1B,catA1,dfrA17,floR,strA,strB,sul2,tet(A),tet(B)	10	Aminoglycoside,Beta-lactam,Phenicol,Sulphonamide,Tetracycline,Trimethoprim	6	1
aph(3')-Ia,blaTEM-1B,catA1,dfrA17,floR,strA,strB,sul2,tet(B)	9	Aminoglycoside,Beta-lactam,Phenicol,Sulphonamide,Tetracycline,Trimethoprim	6	1
aph(3')-Ia,blaTEM-1B,catA1,dfrA17,mcr-1.1,oqxA,oqxB,strA,strB,sul2,tet(B)	11	Aminoglycoside,Beta-lactam,Colistin,Phenicol,Quinolone,Sulphonamide,Tetracycline,Trimethoprim	8	1
aph(3')-Ia,blaTEM-1B,catA1,dfrA17,oqxA,oqxB,rmtB,strA,strB,sul2,tet(B)	11	Aminoglycoside,Beta-lactam,Phenicol,Quinolone,Sulphonamide,Tetracycline,Trimethoprim	7	1
aph(3')-Ia,blaTEM-1B,catA1,dfrA17,oqxA,oqxB,strA,strB,sul2,tet(B)	10	Aminoglycoside,Beta-lactam,Phenicol,Quinolone,Sulphonamide,Tetracycline,Trimethoprim	7	3
aph(3')-Ia,blaTEM-1B,catA1,dfrA17,strA,strB,sul2,tet(B)	8	Aminoglycoside,Beta-lactam,Phenicol,Sulphonamide,Tetracycline,Trimethoprim	6	2
aph(3')-Ia,blaTEM-1B,cfr,cmlA1,dfrA12,floR,lnu(F),mph(A),sul1,sul2,tet(A),tet(M)	12	Aminoglycoside,Beta-lactam,Lincosamide,Macrolide,Phenicol,Sulphonamide,Tetracycline,Trimethoprim	8	1
aph(3')-Ia,blaTEM-1B,dfrA14,floR,oqxA,oqxB,qnrS1,strB,sul3,tet(A)	10	Aminoglycoside,Beta-lactam,Phenicol,Quinolone,Sulphonamide,Tetracycline,Trimethoprim	7	1
aph(3')-Ia,blaTEM-1B,dfrA17,erm(B),floR,mph(A),oqxA,oqxB,strA,strB,sul2,tet(A),tet(B)	13	Aminoglycoside,Beta-lactam,Macrolide,Phenicol,Quinolone,Sulphonamide,Tetracycline,Trimethoprim	8	1
aph(3')-IIa,blaCTX-M-55,blaTEM-141,blaTEM-1B,dfrA1,floR,fosA3,oqxA,oqxB,rmtB,strA,strB,sul2,tet(A)	14	Aminoglycoside,Beta-lactam,Fosfomycin,Phenicol,Quinolone,Sulphonamide,Tetracycline,Trimethoprim	8	1
aph(3')-IIa,blaCTX-M-55,blaTEM-141,oqxA,oqxB,strA,strB,sul2,tet(A)	9	Aminoglycoside,Beta-lactam,Quinolone,Sulphonamide,Tetracycline	5	1
aph(3')-IIa,floR,oqxA,oqxB,strA,strB,sul2,tet(A)	8	Aminoglycoside,Phenicol,Quinolone,Sulphonamide,Tetracycline	5	1
ARR-3,aac(3)-IIa,aac(3)-IVa,aac(6')-Ib-cr,aadA5,aph(4)-Ia,blaOXA-1,blaTEM-1B,catB3,dfrA17,floR,mcr-1.1,oqxA,oqxB,strA,strB,sul1,sul2,tet(A)	19	Aminoglycoside,Beta-lactam,Colistin,Phenicol,Quinolone,Rifampicin,Sulphonamide,Tetracycline,Trimethoprim	9	1
ARR-3,aac(3)-IIa,aac(6')-Ib-cr,aadA16,ant(3'')-Ia,aph(3')-IIa,blaCTX-M-64,blaOXA-1,blaOXA-10,catB3,cmlA1,dfrA14,dfrA27,floR,mph(A),oqxA,oqxB,qnrS2,strA,strB,sul1,sul2,tet(A)	23	Aminoglycoside,Beta-lactam,Macrolide,Phenicol,Quinolone,Rifampicin,Sulphonamide,Tetracycline,Trimethoprim	9	1
ARR-3,aac(3)-IIa,aac(6')-Ib-cr,aadA16,dfrA27,floR,mph(A),oqxA,oqxB,strA,strB,sul1,sul2,tet(A)	14	Aminoglycoside,Macrolide,Phenicol,Quinolone,Rifampicin,Sulphonamide,Tetracycline,Trimethoprim	8	1
ARR-3,aac(3)-IId,aac(3)-IVa,aac(6')-Ib-cr,aadA2,aadA5,ant(3'')-Ia,aph(3')-Ia,aph(4)-Ia,blaOXA-1,blaTEM-1B,catB3,cmlA1,dfrA1,dfrA12,dfrA17,floR,mcr-1.1,mef(B),mph(A),oqxA,oqxB,strA,strB,sul1,sul2,sul3,tet(A)	28	Aminoglycoside,Beta-lactam,Colistin,Macrolide,Phenicol,Quinolone,Rifampicin,Sulphonamide,Tetracycline,Trimethoprim	10	1
ARR-3,aac(3)-IId,aac(3)-IVa,aac(6')-Ib-cr,aadA2,ant(3'')-Ia,aph(3')-Ia,aph(4)-Ia,blaOXA-1,blaTEM-1B,catB3,cmlA1,dfrA1,floR,mcr-1.1,oqxA,oqxB,sul1,sul2,sul3,tet(A)	21	Aminoglycoside,Beta-lactam,Colistin,Phenicol,Quinolone,Rifampicin,Sulphonamide,Tetracycline,Trimethoprim	9	2
ARR-3,aac(3)-IId,aac(3)-IVa,aac(6')-Ib-cr,aadA5,aph(3')-Ia,aph(4)-Ia,blaCTX-M-14,blaOXA-1,blaTEM-1B,catB3,dfrA17,floR,oqxA,oqxB,sul1,sul2,tet(A)	18	Aminoglycoside,Beta-lactam,Phenicol,Quinolone,Rifampicin,Sulphonamide,Tetracycline,Trimethoprim	8	1
ARR-3,aac(3)-IId,aac(3)-IVa,aac(6')-Ib-cr,ant(3'')-Ia,aph(3')-Ia,aph(4)-Ia,blaOXA-1,blaTEM-1B,catB3,cmlA1,dfrA12,floR,lnu(F),oqxA,oqxB,strA,strB,sul1,sul2,sul3,tet(A),tet(M)	23	Aminoglycoside,Beta-lactam,Lincosamide,Phenicol,Quinolone,Rifampicin,Sulphonamide,Tetracycline,Trimethoprim	9	1
ARR-3,aac(3)-IId,aac(3)-IVa,aadA16,aadA2,ant(3'')-Ia,aph(4)-Ia,blaCTX-M-55,blaTEM-1B,catA1,cmlA1,dfrA27,floR,fosA3,mph(A),rmtB,sul1,sul2,sul3,tet(B)	20	Aminoglycoside,Beta-lactam,Fosfomycin,Macrolide,Phenicol,Rifampicin,Sulphonamide,Tetracycline,Trimethoprim	9	1
ARR-3,aac(3)-IId,aac(6')-Ib-cr,aadA16,aadA5,aph(3')-Ia,blaCTX-M-27,blaCTX-M-3,blaTEM-141,dfrA17,dfrA27,floR,mph(A),strA,strB,sul1,sul2,tet(A)	18	Aminoglycoside,Beta-lactam,Macrolide,Phenicol,Rifampicin,Sulphonamide,Tetracycline,Trimethoprim	8	2
ARR-3,aac(3)-IId,aac(6')-Ib-cr,aadA16,aph(3')-Ia,blaCTX-M-55,blaCTX-M-65,blaTEM-1B,dfrA17,dfrA27,floR,fosA3,mph(A),oqxA,oqxB,qnrB6,rmtB,strA,strB,sul1,sul2,tet(A)	22	Aminoglycoside,Beta-lactam,Fosfomycin,Macrolide,Phenicol,Quinolone,Rifampicin,Sulphonamide,Tetracycline,Trimethoprim	10	2
ARR-3,aac(3)-IId,aac(6')-Ib-cr,aadA16,aph(3')-Ia,blaTEM-1B,catA1,dfrA14,dfrA27,floR,rmtB,strA,strB,sul1,sul2,tet(A)	16	Aminoglycoside,Beta-lactam,Phenicol,Rifampicin,Sulphonamide,Tetracycline,Trimethoprim	7	1
ARR-3,aac(3)-IId,aac(6')-Ib-cr,aadA16,blaCTX-M-14b,blaTEM-1B,dfrA17,dfrA27,floR,strA,strB,sul1,sul2,tet(A)	14	Aminoglycoside,Beta-lactam,Phenicol,Rifampicin,Sulphonamide,Tetracycline,Trimethoprim	7	1
ARR-3,aac(3)-IId,aac(6')-Ib-cr,aadA2,aadA5,ant(3'')-Ia,aph(3')-Ia,blaCTX-M-55,blaOXA-1,catA2,catB3,cmlA1,dfrA12,dfrA17,erm(B),floR,mcr-1.1,mef(B),mph(A),oqxA,oqxB,qnrS2,strA,strB,sul2,sul3,tet(A)	27	Aminoglycoside,Beta-lactam,Colistin,Macrolide,Phenicol,Quinolone,Rifampicin,Sulphonamide,Tetracycline,Trimethoprim	10	1
ARR-3,aac(3)-IId,aac(6')-Ib-cr,aadA2,ant(3'')-Ia,aph(3')-Ia,blaCTX-M-65,blaOXA-1,catB3,cmlA1,dfrA12,floR,mph(A),qnrS2,strA,strB,sul1,sul3,tet(A)	19	Aminoglycoside,Beta-lactam,Macrolide,Phenicol,Quinolone,Rifampicin,Sulphonamide,Tetracycline,Trimethoprim	9	1
ARR-3,aac(3)-IId,aac(6')-Ib-cr,aadA2,ant(3'')-Ia,aph(3')-Ia,blaOXA-1,catB3,cmlA1,dfrA12,erm(B),floR,mcr-1.1,mph(A),oqxA,oqxB,qnrS1,qnrS2,sul2,sul3,tet(A),tet(M)	22	Aminoglycoside,Beta-lactam,Colistin,Macrolide,Phenicol,Quinolone,Rifampicin,Sulphonamide,Tetracycline,Trimethoprim	10	1
ARR-3,aac(3)-IId,aac(6')-Ib-cr,aadA2,ant(3'')-Ia,blaCTX-M-65,blaOXA-1,blaTEM-1B,catB3,cmlA1,dfrA14,floR,fosA3,oqxA,oqxB,qnrS2,strA,strB,sul1,sul2,sul3,tet(A)	22	Aminoglycoside,Beta-lactam,Fosfomycin,Phenicol,Quinolone,Rifampicin,Sulphonamide,Tetracycline,Trimethoprim	9	1
ARR-3,aac(3)-IId,aac(6')-Ib-cr,aadA2,aph(3')-Ia,blaOXA-1,catB3,cmlA1,dfrA12,erm(B),floR,mcr-1.1,mph(A),oqxA,oqxB,qnrS1,qnrS2,sul2,sul3,tet(A),tet(M)	21	Aminoglycoside,Beta-lactam,Colistin,Macrolide,Phenicol,Quinolone,Rifampicin,Sulphonamide,Tetracycline,Trimethoprim	10	1
ARR-3,aac(3)-IId,aac(6')-Ib-cr,aadA5,blaCTX-M-55,blaOXA-1,catA2,catB3,dfrA17,floR,fosA3,oqxA,oqxB,qnrS2,rmtB,strA,strB,sul2,tet(A)	19	Aminoglycoside,Beta-lactam,Fosfomycin,Phenicol,Quinolone,Rifampicin,Sulphonamide,Tetracycline,Trimethoprim	9	1
ARR-3,aac(3)-IId,aac(6')-Ib-cr,ant(3'')-Ia,blaCTX-M-65,blaOXA-1,catB3,erm(42),floR,mph(A),qnrS2,sul1,sul2,tet(A)	14	Aminoglycoside,Beta-lactam,Macrolide,Phenicol,Quinolone,Rifampicin,Sulphonamide,Tetracycline	8	1
ARR-3,aac(3)-IId,aac(6')-Ib-cr,aph(3')-Ia,blaOXA-1,blaTEM-1B,catB3,dfrA17,floR,qnrS2,strA,strB,sul2,tet(A)	14	Aminoglycoside,Beta-lactam,Phenicol,Quinolone,Rifampicin,Sulphonamide,Tetracycline,Trimethoprim	8	1
ARR-3,aac(3)-IId,aadA16,aph(3')-Ia,blaCMY-2,blaTEM-1A,dfrA1,dfrA27,erm(B),floR,mcr-1.1,mph(A),oqxA,oqxB,sul1,tet(A),tet(M)	17	Aminoglycoside,Beta-lactam,Colistin,Macrolide,Phenicol,Quinolone,Rifampicin,Sulphonamide,Tetracycline,Trimethoprim	10	1
ARR-3,aac(3)-IId,aadA16,aph(3')-Ia,blaCTX-M-55,blaTEM-1B,dfrA27,floR,fosA3,mph(A),sul1,tet(A)	12	Aminoglycoside,Beta-lactam,Fosfomycin,Macrolide,Phenicol,Rifampicin,Sulphonamide,Tetracycline,Trimethoprim	9	1
ARR-3,aac(3)-IId,aadA2,ant(3'')-Ia,aph(3')-Ia,blaCTX-M-55,blaOXA-10,blaTEM-141,blaTEM-1B,cmlA1,dfrA12,dfrA14,erm(42),floR,fosA3,mcr-3.1,mph(A),oqxA,oqxB,sul2,sul3,tet(A),tet(M)	23	Aminoglycoside,Beta-lactam,Colistin,Fosfomycin,Macrolide,Phenicol,Quinolone,Rifampicin,Sulphonamide,Tetracycline,Trimethoprim	11	1
ARR-3,aac(3)-IId,aadA2,aph(3')-Ia,blaOXA-10,blaTEM-1B,cmlA1,dfrA12,dfrA14,erm(42),erm(B),floR,mcr-1.1,mph(A),oqxA,oqxB,sul1,sul2,sul3,tet(A),tet(M)	21	Aminoglycoside,Beta-lactam,Colistin,Macrolide,Phenicol,Quinolone,Rifampicin,Sulphonamide,Tetracycline,Trimethoprim	10	1
ARR-3,aac(3)-IId,ant(3'')-Ia,aph(3')-Ia,blaCTX-M-55,blaTEM-1B,dfrA14,floR,lnu(F),mph(A),qnrS1,strB,sul3,tet(A)	14	Aminoglycoside,Beta-lactam,Lincosamide,Macrolide,Phenicol,Quinolone,Rifampicin,Sulphonamide,Tetracycline,Trimethoprim	10	1
ARR-3,aac(3)-IVa,aac(6')-Ib-cr,aadA2,aadA5,ant(3'')-Ia,aph(3')-Ia,aph(4)-Ia,blaOXA-1,blaTEM-1B,catB3,cmlA1,dfrA1,dfrA17,floR,mcr-1.1,oqxA,oqxB,sul1,sul2,sul3,tet(A)	22	Aminoglycoside,Beta-lactam,Colistin,Phenicol,Quinolone,Rifampicin,Sulphonamide,Tetracycline,Trimethoprim	9	1
ARR-3,aac(3)-IVa,aac(6')-Ib-cr,aadA2,ant(3'')-Ia,aph(3')-Ia,aph(4)-Ia,blaCMY-2,blaOXA-1,catB3,cmlA1,dfrA12,floR,mcr-1.1,mef(B),oqxA,oqxB,sul1,sul2,sul3,tet(A)	21	Aminoglycoside,Beta-lactam,Colistin,Macrolide,Phenicol,Quinolone,Rifampicin,Sulphonamide,Tetracycline,Trimethoprim	10	1
ARR-3,aac(3)-IVa,aac(6')-Ib-cr,aadA2,ant(3'')-Ia,aph(3')-Ia,aph(4)-Ia,blaCTX-M-55,blaOXA-1,blaTEM-141,catB3,cmlA1,dfrA12,floR,mcr-1.1,oqxA,oqxB,sul1,sul2,sul3,tet(A)	21	Aminoglycoside,Beta-lactam,Colistin,Phenicol,Quinolone,Rifampicin,Sulphonamide,Tetracycline,Trimethoprim	9	1
ARR-3,aac(3)-IVa,aac(6')-Ib-cr,aadA2,ant(3'')-Ia,aph(3')-Ia,aph(4)-Ia,blaOXA-1,catB3,cmlA1,dfrA12,floR,mcr-1.1,oqxA,oqxB,sul1,sul2,sul3	18	Aminoglycoside,Beta-lactam,Colistin,Phenicol,Quinolone,Rifampicin,Sulphonamide,Trimethoprim	8	1
ARR-3,aac(3)-IVa,aac(6')-Ib-cr,aadA2,ant(3'')-Ia,aph(3')-Ia,aph(4)-Ia,blaOXA-1,catB3,cmlA1,dfrA12,floR,mcr-1.1,oqxA,oqxB,sul1,sul2,sul3,tet(A)	19	Aminoglycoside,Beta-lactam,Colistin,Phenicol,Quinolone,Rifampicin,Sulphonamide,Tetracycline,Trimethoprim	9	1
ARR-3,aac(3)-IVa,aac(6')-Ib-cr,aadA2,ant(3'')-Ia,aph(3')-Ia,aph(4)-Ia,blaOXA-1,catB3,cmlA1,dfrA12,floR,oqxA,oqxB,sul1,sul2,sul3,tet(A)	18	Aminoglycoside,Beta-lactam,Phenicol,Quinolone,Rifampicin,Sulphonamide,Tetracycline,Trimethoprim	8	2
ARR-3,aac(3)-IVa,aac(6')-Ib-cr,aadA2,ant(3'')-Ia,aph(4)-Ia,blaOXA-1,blaTEM-1B,catB3,cmlA1,dfrA1,dfrA12,erm(B),floR,mcr-1.1,mph(A),oqxA,oqxB,sul1,sul2,sul3,tet(A)	22	Aminoglycoside,Beta-lactam,Colistin,Macrolide,Phenicol,Quinolone,Rifampicin,Sulphonamide,Tetracycline,Trimethoprim	10	1
ARR-3,aac(3)-IVa,aac(6')-Ib-cr,aadA2,ant(3'')-Ia,aph(4)-Ia,blaOXA-1,catB3,cmlA1,dfrA12,floR,mcr-1.1,oqxA,oqxB,sul1,sul2,sul3,tet(B)	18	Aminoglycoside,Beta-lactam,Colistin,Phenicol,Quinolone,Rifampicin,Sulphonamide,Tetracycline,Trimethoprim	9	2
ARR-3,aac(3)-IVa,aac(6')-Ib-cr,aadA2,aph(4)-Ia,blaCTX-M-65,blaOXA-1,catB3,cfr,cmlA1,dfrA12,mcr-1.1,mef(B),oqxA,oqxB,sul1,sul2,sul3,tet(A)	19	Aminoglycoside,Beta-lactam,Colistin,Macrolide,Phenicol,Quinolone,Rifampicin,Sulphonamide,Tetracycline,Trimethoprim	10	1
ARR-3,aac(3)-IVa,aac(6')-Ib-cr,aadA5,aph(4)-Ia,blaCTX-M-55,blaOXA-1,blaTEM-141,blaTEM-1B,catB3,dfrA17,floR,fosA3,oqxA,oqxB,rmtB,sul1,sul2,tet(A)	19	Aminoglycoside,Beta-lactam,Fosfomycin,Phenicol,Quinolone,Rifampicin,Sulphonamide,Tetracycline,Trimethoprim	9	3
ARR-3,aac(3)-IVa,aac(6')-Ib-cr,aadA5,aph(4)-Ia,blaOXA-1,blaTEM-1B,catB3,dfrA17,floR,oqxA,oqxB,sul1,sul2,tet(A)	15	Aminoglycoside,Beta-lactam,Phenicol,Quinolone,Rifampicin,Sulphonamide,Tetracycline,Trimethoprim	8	1
ARR-3,aac(3)-IVa,aac(6')-Ib-cr,ant(2'')-Ia,ant(3'')-Ia,aph(3')-Ia,aph(4)-Ia,blaCTX-M-55,blaOXA-1,blaTEM-1B,catB3,cmlA1,dfrA12,dfrA14,qnrA1,strA,strB,sul1,sul2,sul3,tet(A)	21	Aminoglycoside,Beta-lactam,Phenicol,Quinolone,Rifampicin,Sulphonamide,Tetracycline,Trimethoprim	8	1
ARR-3,aac(3)-IVa,aac(6')-Ib-cr,ant(3'')-Ia,aph(4)-Ia,blaOXA-1,blaTEM-1B,catA1,catB3,dfrA1,dfrA17,floR,fosA7,oqxA,oqxB,sul1,sul2,tet(A)	18	Aminoglycoside,Beta-lactam,Fosfomycin,Phenicol,Quinolone,Rifampicin,Sulphonamide,Tetracycline,Trimethoprim	9	2
ARR-3,aac(3)-IVa,aac(6')-Ib-cr,aph(3')-Ia,aph(4)-Ia,blaCTX-M-65,blaOXA-1,blaTEM-1B,catA2,catB3,dfrA12,dfrA14,floR,fosA3,strA,strB,sul1,sul2,sul3,tet(A)	20	Aminoglycoside,Beta-lactam,Fosfomycin,Phenicol,Rifampicin,Sulphonamide,Tetracycline,Trimethoprim	8	1
ARR-3,aac(3)-IVa,aac(6')-Ib-cr,aph(3')-Ia,aph(4)-Ia,blaOXA-1,catB3,dfrA12,floR,strA,strB,sul1,sul2,tet(A)	14	Aminoglycoside,Beta-lactam,Phenicol,Rifampicin,Sulphonamide,Tetracycline,Trimethoprim	7	1
ARR-3,aac(3)-IVa,aac(6')-Ib-cr,aph(4)-Ia,blaCTX-M-123,blaOXA-1,blaTEM-1B,catB3,dfrA12,floR,fosA3,mcr-1.1,mph(A),oqxA,oqxB,strA,strB,sul1,sul2,tet(A)	20	Aminoglycoside,Beta-lactam,Colistin,Fosfomycin,Macrolide,Phenicol,Quinolone,Rifampicin,Sulphonamide,Tetracycline,Trimethoprim	11	1
ARR-3,aac(3)-IVa,aac(6')-Ib-cr,aph(4)-Ia,blaCTX-M-123,blaOXA-1,catB3,floR,fosA3,mph(A),strA,strB,sul1,sul2,tet(A)	15	Aminoglycoside,Beta-lactam,Fosfomycin,Macrolide,Phenicol,Rifampicin,Sulphonamide,Tetracycline	8	2
ARR-3,aac(3)-IVa,aadA2,aadA22,aadA5,aph(3')-Ia,blaCTX-M-65,blaOXA-10,catA1,cmlA1,dfrA14,dfrA17,floR,lnu(F),qnrS1,strA,strB,sul1,sul2,sul3,tet(A)	21	Aminoglycoside,Beta-lactam,Lincosamide,Phenicol,Quinolone,Rifampicin,Sulphonamide,Tetracycline,Trimethoprim	9	1
ARR-3,aac(3)-IVa,aadA2,aph(3')-Ia,aph(4)-Ia,blaCTX-M-65,blaOXA-10,blaTEM-1B,cmlA1,dfrA14,floR,lnu(F),qnrS1,strA,strB,sul1,sul3,tet(A)	18	Aminoglycoside,Beta-lactam,Lincosamide,Phenicol,Quinolone,Rifampicin,Sulphonamide,Tetracycline,Trimethoprim	9	1
ARR-3,aac(6')-Ib-cr,aadA16,blaCTX-M-14b,blaTEM-1C,dfrA27,sul1,tet(A)	8	Aminoglycoside,Beta-lactam,Rifampicin,Sulphonamide,Tetracycline,Trimethoprim	6	1
ARR-3,aac(6')-Ib-cr,aadA2,ant(3'')-Ia,aph(3')-Ia,blaOXA-1,catB3,cmlA1,dfrA12,floR,mcr-1.1,mef(B),oqxA,oqxB,qnrS2,sul3,tet(A)	17	Aminoglycoside,Beta-lactam,Colistin,Macrolide,Phenicol,Quinolone,Rifampicin,Sulphonamide,Tetracycline,Trimethoprim	10	1
ARR-3,aac(6')-Ib-cr,aadA2,ant(3'')-Ia,catB3,cmlA1,dfrA12,qnrS2,sul3,tet(A)	10	Aminoglycoside,Phenicol,Quinolone,Rifampicin,Sulphonamide,Tetracycline,Trimethoprim	7	1
ARR-3,aac(6')-Ib-cr,aadA5,blaOXA-1,catB3,dfrA17,floR,oqxA,oqxB,strA,strB,sul1,sul2,tet(A)	14	Aminoglycoside,Beta-lactam,Phenicol,Quinolone,Rifampicin,Sulphonamide,Tetracycline,Trimethoprim	8	1
ARR-3,aadA1,aadA2,ant(3'')-Ia,aph(3')-Ia,blaOXA-10,cmlA1,dfrA14,floR,mcr-1.1,oqxA,oqxB,qnrS1,sul1,sul3,tet(A)	16	Aminoglycoside,Beta-lactam,Colistin,Phenicol,Quinolone,Rifampicin,Sulphonamide,Tetracycline,Trimethoprim	9	1
ARR-3,aadA16,aadA5,aph(3')-Ia,blaTEM-1B,dfrA17,dfrA27,floR,mph(A),rmtB,strA,strB,sul1,sul2,tet(B)	15	Aminoglycoside,Beta-lactam,Macrolide,Phenicol,Rifampicin,Sulphonamide,Tetracycline,Trimethoprim	8	1
ARR-3,ant(3'')-Ia,aph(3')-Ia,blaCTX-M-27,blaOXA-10,cmlA1,dfrA14,floR,mph(A),sul2,tet(A)	11	Aminoglycoside,Beta-lactam,Macrolide,Phenicol,Rifampicin,Sulphonamide,Tetracycline,Trimethoprim	8	1
ARR-3,ant(3'')-Ia,aph(3')-Ia,blaOXA-10,blaTEM-1B,catA1,cmlA1,dfrA14,dfrA17,erm(B),floR,mcr-1.1,mph(A),oqxA,oqxB,qnrS1,strA,strB,sul2,tet(A),tet(B)	21	Aminoglycoside,Beta-lactam,Colistin,Macrolide,Phenicol,Quinolone,Rifampicin,Sulphonamide,Tetracycline,Trimethoprim	10	1
ARR-3,ant(3'')-Ia,aph(3')-IIa,blaCTX-M-102,blaOXA-10,cmlA1,dfrA14,floR,sul2,tet(A)	10	Aminoglycoside,Beta-lactam,Phenicol,Rifampicin,Sulphonamide,Tetracycline,Trimethoprim	7	1
ARR-3,ant(3'')-Ia,aph(3')-IIa,blaCTX-M-55,blaOXA-10,blaTEM-141,blaTEM-1B,cmlA1,dfrA14,floR,qnrS1,rmtB,strA,strB,sul2,tet(A)	16	Aminoglycoside,Beta-lactam,Phenicol,Quinolone,Rifampicin,Sulphonamide,Tetracycline,Trimethoprim	8	1
ARR-3,ant(3'')-Ia,blaOXA-10,blaTEM-1B,catA1,cmlA1,dfrA14,dfrA17,floR,mcr-1.1,mph(A),qnrS1,strA,strB,sul2,tet(A),tet(B),tet(M)	18	Aminoglycoside,Beta-lactam,Colistin,Macrolide,Phenicol,Quinolone,Rifampicin,Sulphonamide,Tetracycline,Trimethoprim	10	1
blaCMY-2,blaCTX-M-55,blaTEM-141,floR,mcr-1.1,oqxA,oqxB,strA,strB,sul2,tet(A)	11	Aminoglycoside,Beta-lactam,Colistin,Phenicol,Quinolone,Sulphonamide,Tetracycline	7	1
blaCMY-2,blaTEM-1B,dfrA14,mcr-1.1,strA,strB,sul2,tet(A)	8	Aminoglycoside,Beta-lactam,Colistin,Sulphonamide,Tetracycline,Trimethoprim	6	2
blaCMY-2,blaTEM-1B,erm(42),erm(B),floR,mph(A),qnrS1,strA,strB,sul2,tet(A)	11	Aminoglycoside,Beta-lactam,Macrolide,Phenicol,Quinolone,Sulphonamide,Tetracycline	7	1
blaCMY-2,blaTEM-1B,floR,sul2,tet(A)	5	Beta-lactam,Phenicol,Sulphonamide,Tetracycline	4	1
blaCMY-4,blaTEM-1B,catA1,dfrA17,floR,oqxA,oqxB,strA,strB,sul2,tet(B)	11	Aminoglycoside,Beta-lactam,Phenicol,Quinolone,Sulphonamide,Tetracycline,Trimethoprim	7	1
blaCTX-M-130,blaTEM-1B,dfrA14,strA,strB,sul2	6	Aminoglycoside,Beta-lactam,Sulphonamide,Trimethoprim	4	1
blaCTX-M-14,blaTEM-1B,dfrA14,floR,strA,strB,sul2,tet(B)	8	Aminoglycoside,Beta-lactam,Phenicol,Sulphonamide,Tetracycline,Trimethoprim	6	1
blaCTX-M-27,dfrA17,fosA7,tet(B)	4	Beta-lactam,Fosfomycin,Tetracycline,Trimethoprim	4	1
blaCTX-M-55,blaTEM-141,blaTEM-1B,fosA3,rmtB,strA,strB,sul2,tet(A)	9	Aminoglycoside,Beta-lactam,Fosfomycin,Sulphonamide,Tetracycline	5	1
blaCTX-M-55,blaTEM-141,dfrA14,floR,qnrS1,rmtB,strA,strB,sul2,tet(A)	10	Aminoglycoside,Beta-lactam,Phenicol,Quinolone,Sulphonamide,Tetracycline,Trimethoprim	7	2
blaCTX-M-55,blaTEM-1B,catA1,dfrA17,floR,mph(A),rmtB,tet(B)	8	Aminoglycoside,Beta-lactam,Macrolide,Phenicol,Tetracycline,Trimethoprim	6	1
blaCTX-M-55,blaTEM-1B,catA1,dfrA17,oqxA,oqxB,strA,strB,sul2,tet(B)	10	Aminoglycoside,Beta-lactam,Phenicol,Quinolone,Sulphonamide,Tetracycline,Trimethoprim	7	1
blaCTX-M-55,blaTEM-1B,catA2,dfrA14,strA,strB,sul2,tet(A)	8	Aminoglycoside,Beta-lactam,Phenicol,Sulphonamide,Tetracycline,Trimethoprim	6	1
blaCTX-M-65,floR,strA,strB,sul2,tet(A)	6	Aminoglycoside,Beta-lactam,Phenicol,Sulphonamide,Tetracycline	5	2
blaTEM-1A,erm(42),sul2	3	Beta-lactam,Macrolide,Sulphonamide	3	1
blaTEM-1B,catA1,dfrA17,floR,oqxA,oqxB,strA,strB,sul2,tet(B)	10	Aminoglycoside,Beta-lactam,Phenicol,Quinolone,Sulphonamide,Tetracycline,Trimethoprim	7	2
blaTEM-1B,catA1,dfrA17,oqxA,oqxB,strA,strB,sul2,tet(B)	9	Aminoglycoside,Beta-lactam,Phenicol,Quinolone,Sulphonamide,Tetracycline,Trimethoprim	7	1
blaTEM-1B,catA1,dfrA17,strA,strB,sul2,tet(B)	7	Aminoglycoside,Beta-lactam,Phenicol,Sulphonamide,Tetracycline,Trimethoprim	6	1
blaTEM-1B,catA1,strA,strB,sul2,tet(B)	6	Aminoglycoside,Beta-lactam,Phenicol,Sulphonamide,Tetracycline	5	1
blaTEM-1B,catB3,dfrA1,dfrA17,erm(B),floR,mph(A),strA,strB,sul1,sul2,tet(A)	12	Aminoglycoside,Beta-lactam,Macrolide,Phenicol,Sulphonamide,Tetracycline,Trimethoprim	7	1
blaTEM-1B,dfrA14,erm(B),floR,mph(A),qnrS1,strA,strB,sul2,tet(A)	10	Aminoglycoside,Beta-lactam,Macrolide,Phenicol,Quinolone,Sulphonamide,Tetracycline,Trimethoprim	8	1
blaTEM-1B,dfrA14,erm(B),floR,mph(A),strA,strB,sul2,tet(A)	9	Aminoglycoside,Beta-lactam,Macrolide,Phenicol,Sulphonamide,Tetracycline,Trimethoprim	7	2
blaTEM-1B,dfrA14,floR,strA,strB,sul2,tet(A)	7	Aminoglycoside,Beta-lactam,Phenicol,Sulphonamide,Tetracycline,Trimethoprim	6	1
blaTEM-1B,dfrA14,qnrS1,strA,strB,sul2,tet(A)	7	Aminoglycoside,Beta-lactam,Quinolone,Sulphonamide,Tetracycline,Trimethoprim	6	2
blaTEM-1B,dfrA14,strA,strB,sul2,tet(A)	6	Aminoglycoside,Beta-lactam,Sulphonamide,Tetracycline,Trimethoprim	5	2
blaTEM-1B,dfrA5,strA,strB,sul2,tet(A)	6	Aminoglycoside,Beta-lactam,Sulphonamide,Tetracycline,Trimethoprim	5	1
blaTEM-1B,floR,strA,strB,sul2,tet(A)	6	Aminoglycoside,Beta-lactam,Phenicol,Sulphonamide,Tetracycline	5	3
blaTEM-1B,qnrS1,tet(A)	3	Beta-lactam,Quinolone,Tetracycline	3	1
blaTEM-1B,qnrS1,tet(B)	3	Beta-lactam,Quinolone,Tetracycline	3	1
blaTEM-1B,strA,strB,sul2	4	Aminoglycoside,Beta-lactam,Sulphonamide	3	1
blaTEM-32,dfrA14,floR,strA,strB,sul2,tet(A)	7	Aminoglycoside,Beta-lactam,Phenicol,Sulphonamide,Tetracycline,Trimethoprim	6	1
dfrA14,floR,strA,strB,sul2,tet(A)	6	Aminoglycoside,Phenicol,Sulphonamide,Tetracycline,Trimethoprim	5	1
floR,strA,strB,tet(A)	4	Aminoglycoside,Phenicol,Tetracycline	3	1

## Sheet: Supplementary Data 8
Supplementary Data 8 Co-occurrence of pair of ARGs
ARG1	ARG2	Number
strA	strB	339
sul2	strA	332
sul2	strB	332
sul2	floR	325
sul2	tet(A)	306
floR	tet(A)	294
sul2	blaTEM-1B	286
floR	strB	252
strA	floR	249
tet(A)	strB	248
strA	tet(A)	246
floR	blaTEM-1B	243
blaTEM-1B	strB	242
strA	blaTEM-1B	240
blaTEM-1B	tet(A)	233
oqxB	oqxA	222
sul2	aph(3')-Ia	207
sul2	oqxA	202
oqxB	sul2	201
sul2	aac(3)-IId	190
aph(3')-Ia	floR	190
sul2	sul1	176
sul2	dfrA17	176
sul2	mph(A)	175
oqxB	floR	174
oqxA	floR	174
mph(A)	floR	172
aac(3)-IId	floR	167
strA	dfrA17	163
dfrA17	strB	163
aph(3')-Ia	strB	162
sul1	tet(A)	160
aph(3')-Ia	strA	160
dfrA12	floR	160
aph(3')-Ia	tet(A)	159
aac(3)-IId	tet(A)	159
oqxA	tet(A)	157
mph(A)	tet(A)	157
oqxB	tet(A)	156
aph(3')-Ia	blaTEM-1B	156
aadA2	floR	156
sul1	floR	155
aac(3)-IId	strB	155
aadA2	dfrA12	155
dfrA12	tet(A)	155
aac(3)-IId	blaTEM-1B	154
oqxA	strB	153
oqxB	strB	152
strA	aac(3)-IId	152
strA	oqxA	150
oqxB	strA	149
oqxB	blaTEM-1B	147
ant(3'')-Ia	floR	147
oqxA	blaTEM-1B	147
sul2	dfrA12	146
mph(A)	strB	146
aadA2	tet(A)	145
strA	mph(A)	143
sul2	ant(3'')-Ia	140
dfrA17	blaTEM-1B	140
sul1	strA	139
sul2	aadA2	138
sul1	strB	138
cmlA1	floR	138
mph(A)	blaTEM-1B	138
sul1	blaTEM-1B	137
sul2	tet(B)	134
ant(3'')-Ia	tet(A)	133
oqxB	aph(3')-Ia	131
aph(3')-Ia	oqxA	131
floR	sul3	129
ant(3'')-Ia	cmlA1	128
dfrA17	floR	128
cmlA1	tet(A)	127
cmlA1	sul3	126
tet(B)	strB	123
sul2	cmlA1	121
strA	tet(B)	121
sul3	tet(A)	120
dfrA12	sul3	119
cmlA1	dfrA12	118
aadA2	sul3	117
ant(3'')-Ia	sul3	116
mph(A)	aac(3)-IId	116
dfrA12	blaTEM-1B	115
sul1	mph(A)	114
cmlA1	aadA2	114
tet(B)	blaTEM-1B	114
ant(3'')-Ia	blaTEM-1B	113
aph(3')-Ia	aac(3)-IId	111
oqxB	aadA2	110
aph(3')-Ia	cmlA1	110
aph(3')-Ia	sul3	110
oqxA	aadA2	110
dfrA17	aadA5	110
oqxB	aac(3)-IId	109
aph(3')-Ia	dfrA12	109
oqxA	aac(3)-IId	109
ant(3'')-Ia	aph(3')-Ia	108
oqxB	dfrA12	106
sul2	aadA5	106
sul1	oqxA	106
oqxA	dfrA12	106
aadA2	blaTEM-1B	106
oqxB	sul1	105
sul2	sul3	105
dfrA17	tet(A)	105
aph(3')-Ia	aadA2	104
sul2	mcr-1.1	103
ant(3'')-Ia	aadA2	103
ant(3'')-Ia	dfrA12	102
mcr-1.1	floR	102
aac(3)-IId	dfrA12	101
sul2	catA1	99
dfrA17	tet(B)	99
oqxB	mph(A)	98
oqxA	mph(A)	98
aadA2	strB	98
strA	aadA2	97
strA	aadA5	97
strB	aadA5	97
cmlA1	blaTEM-1B	96
aph(3')-Ia	dfrA17	95
strA	catA1	95
catA1	strB	95
tet(B)	floR	93
dfrA12	strB	93
strA	dfrA12	92
mph(A)	dfrA17	92
aac(3)-IId	aadA2	91
oqxB	mcr-1.1	90
oqxB	dfrA17	90
sul1	dfrA17	90
aph(3')-Ia	mph(A)	90
oqxA	mcr-1.1	90
oqxA	dfrA17	90
ant(3'')-Ia	oqxA	89
oqxB	ant(3'')-Ia	88
sul1	aph(3')-Ia	88
mcr-1.1	tet(A)	88
catA1	tet(B)	88
blaTEM-1B	sul3	88
sul1	aac(3)-IId	87
sul1	aadA2	86
aph(3')-Ia	mcr-1.1	85
erm(B)	mph(A)	85
catA1	dfrA17	85
mph(A)	aadA2	85
mph(A)	dfrA12	85
ant(3'')-Ia	strB	84
catA1	blaTEM-1B	84
sul2	blaCTX-M-14	83
ant(3'')-Ia	strA	83
sul2	fosA3	82
dfrA17	aac(3)-IId	82
ant(3'')-Ia	sul1	81
aac(3)-IVa	floR	81
sul1	dfrA12	80
floR	aadA5	80
sul1	aadA5	79
tet(A)	aadA5	79
sul2	aac(3)-IVa	78
aph(3')-Ia	tet(B)	78
oqxB	sul3	77
sul2	erm(B)	77
sul2	rmtB	77
erm(B)	floR	77
oqxA	sul3	77
oqxB	cmlA1	76
ant(3'')-Ia	mph(A)	76
oqxA	cmlA1	76
floR	fosA3	76
blaTEM-1B	aadA5	75
cmlA1	mph(A)	74
oqxB	tet(B)	73
oqxA	tet(B)	73
cmlA1	aac(3)-IId	73
blaCTX-M-14	floR	72
strA	cmlA1	72
cmlA1	strB	72
mcr-1.1	aadA2	71
mph(A)	aadA5	71
ant(3'')-Ia	aac(3)-IId	70
aac(3)-IId	sul3	70
sul1	cmlA1	69
strA	rmtB	69
mcr-1.1	dfrA12	69
mcr-1.1	blaTEM-1B	69
rmtB	strB	69
fosA3	tet(A)	69
aph(4)-Ia	aac(3)-IVa	68
rmtB	floR	67
aac(3)-IVa	tet(A)	66
rmtB	blaTEM-1B	66
blaCTX-M-14	strA	65
blaCTX-M-14	strB	65
erm(B)	tet(A)	65
strA	mcr-1.1	65
mcr-1.1	cmlA1	65
mcr-1.1	strB	65
ant(3'')-Ia	mcr-1.1	64
erm(B)	strA	64
erm(B)	strB	64
aph(4)-Ia	floR	64
rmtB	tet(A)	64
sul2	blaCTX-M-55	63
dfrA14	tet(A)	63
floR	tet(M)	63
sul3	strB	63
sul2	dfrA14	62
mcr-1.1	sul3	62
sul2	aph(4)-Ia	61
strA	sul3	61
dfrA14	strB	61
fosA3	strB	61
blaCTX-M-55	tet(A)	60
sul1	aac(3)-IVa	60
ARR-3	floR	60
strA	fosA3	60
mph(A)	tet(B)	60
oqxB	aac(3)-IVa	59
sul1	tet(B)	59
ARR-3	tet(A)	59
strA	dfrA14	59
oqxA	aac(3)-IVa	59
sul1	sul3	58
blaCTX-M-14	blaTEM-1B	58
blaCTX-M-14	tet(A)	58
catA1	floR	58
aac(3)-IId	tet(B)	58
oqxB	catA1	56
oqxA	catA1	56
qnrS1	tet(A)	55
sul2	ARR-3	55
aph(3')-Ia	catA1	55
aph(3')-Ia	aac(3)-IVa	55
erm(B)	blaTEM-1B	55
mph(A)	sul3	55
aac(3)-IVa	blaTEM-1B	55
sul2	tet(M)	54
blaCTX-M-55	floR	54
sul1	mcr-1.1	54
dfrA14	floR	54
mcr-1.1	mph(A)	53
cmlA1	tet(M)	53
aac(3)-IId	aadA5	53
qnrS1	floR	52
sul2	aac(6')-Ib-cr	52
blaCTX-M-55	strB	52
dfrA12	tet(M)	52
oqxB	fosA3	51
blaCTX-M-55	strA	51
sul1	aph(4)-Ia	51
sul1	rmtB	51
oqxA	fosA3	51
aph(4)-Ia	tet(A)	51
fosA3	blaTEM-1B	51
ant(3'')-Ia	aac(3)-IVa	50
aac(6')-Ib-cr	tet(A)	50
sul1	ARR-3	50
aac(3)-IId	rmtB	50
oqxB	blaCTX-M-14	49
aac(6')-Ib-cr	ARR-3	49
aac(6')-Ib-cr	floR	49
sul1	fosA3	49
blaCTX-M-14	oqxA	49
oqxB	aph(4)-Ia	48
ant(3'')-Ia	tet(M)	48
blaCTX-M-14	aac(3)-IId	48
aph(3')-Ia	erm(B)	48
erm(B)	aac(3)-IId	48
oqxA	aph(4)-Ia	48
mcr-1.1	aac(3)-IId	48
cmlA1	aac(3)-IVa	48
aadA2	aac(3)-IVa	48
aac(3)-IVa	sul3	48
dfrA14	blaTEM-1B	48
blaTEM-1B	tet(M)	48
sul2	dfrA1	47
aac(6')-Ib-cr	sul1	47
blaCTX-M-14	cmlA1	47
aph(3')-Ia	fosA3	47
aph(3')-Ia	aadA5	47
tet(B)	aadA5	47
sul3	tet(M)	47
oqxB	aadA5	46
sul2	catB3	46
aac(6')-Ib-cr	blaOXA-1	46
sul1	catA1	46
oqxA	aadA5	46
tet(M)	tet(A)	46
qnrS1	blaTEM-1B	45
blaCTX-M-14	aph(3')-Ia	45
blaCTX-M-14	mph(A)	45
aph(3')-Ia	tet(M)	45
strA	aac(3)-IVa	45
aph(4)-Ia	blaTEM-1B	45
qnrS1	sul2	44
sul2	aac(3)-IIa	44
ant(3'')-Ia	blaCTX-M-14	44
ant(3'')-Ia	tet(B)	44
catB3	floR	44
aph(3')-Ia	aph(4)-Ia	44
erm(B)	cmlA1	44
mph(A)	fosA3	44
aac(3)-IVa	dfrA12	44
aac(3)-IVa	strB	44
tet(A)	dfrA1	44
catB3	tet(A)	43
blaCTX-M-55	blaTEM-1B	43
sul1	blaCTX-M-14	43
mcr-1.1	aac(3)-IVa	43
aadA2	fosA3	43
qnrS1	strB	42
sul2	blaOXA-1	42
catB3	sul1	42
erm(B)	dfrA17	42
oqxB	erm(B)	41
ant(3'')-Ia	dfrA1	41
catB3	aac(6')-Ib-cr	41
catB3	ARR-3	41
erm(B)	oqxA	41
strA	aac(3)-IIa	41
aac(3)-IIa	strB	41
catA1	aac(3)-IId	41
aac(3)-IId	tet(M)	41
aac(3)-IVa	fosA3	41
floR	blaOXA-1	41
blaTEM-1B	dfrA1	41
qnrS1	strA	40
oqxB	ARR-3	40
ant(3'')-Ia	aph(4)-Ia	40
ant(3'')-Ia	dfrA17	40
ant(3'')-Ia	fosA3	40
catB3	blaOXA-1	40
ARR-3	oqxA	40
ARR-3	blaOXA-1	40
blaCTX-M-14	aadA2	40
aph(4)-Ia	aadA2	40
aph(4)-Ia	sul3	40
mph(A)	rmtB	40
tet(A)	blaOXA-1	40
blaCTX-M-14	aac(3)-IVa	39
catA1	mph(A)	39
aph(4)-Ia	cmlA1	39
aadA2	tet(B)	39
oqxB	rmtB	38
sul1	blaOXA-1	38
oqxA	rmtB	38
catA1	aadA5	38
dfrA17	rmtB	38
dfrA12	fosA3	38
oqxB	aac(6')-Ib-cr	37
aac(6')-Ib-cr	oqxA	37
sul1	erm(B)	37
ARR-3	aph(3')-Ia	37
mcr-1.1	dfrA17	37
aadA2	tet(M)	37
sul1	dfrA1	36
blaCTX-M-14	dfrA12	36
erm(B)	mcr-1.1	36
aac(3)-IIa	tet(A)	36
aph(4)-Ia	dfrA12	36
tet(B)	tet(A)	36
fosA3	sul3	36
oqxB	catB3	35
ant(3'')-Ia	erm(B)	35
catB3	oqxA	35
ARR-3	cmlA1	35
erm(B)	dfrA12	35
floR	dfrA1	35
oqxB	dfrA1	34
oqxB	blaOXA-1	34
ant(3'')-Ia	ARR-3	34
erm(B)	aadA2	34
strA	aph(4)-Ia	34
oqxA	dfrA1	34
oqxA	blaOXA-1	34
mcr-1.1	aph(4)-Ia	34
mph(A)	tet(M)	34
aac(3)-IId	fosA3	34
ARR-3	blaTEM-1B	33
blaCTX-M-14	fosA3	33
mcr-1.1	tet(B)	33
aac(3)-IIa	floR	33
aac(3)-IIa	blaTEM-1B	33
catA1	tet(A)	33
aph(4)-Ia	strB	33
cmlA1	fosA3	33
tet(B)	dfrA12	33
sul2	blaCMY-2	32
blaCTX-M-55	aph(3')-Ia	32
ARR-3	aac(3)-IVa	32
erm(B)	sul3	32
strA	dfrA1	32
dfrA17	fosA3	32
blaCMY-2	floR	32
lnu(F)	floR	32
dfrA1	strB	32
sul2	blaCTX-M-65	31
catB3	aph(4)-Ia	31
catB3	aac(3)-IVa	31
ARR-3	aph(4)-Ia	31
ARR-3	sul3	31
aph(3')-Ia	dfrA14	31
aac(3)-IIa	mph(A)	31
cmlA1	dfrA17	31
aadA2	rmtB	31
rmtB	dfrA12	31
qnrS1	aadA2	30
blaCTX-M-55	rmtB	30
sul1	aac(3)-IIa	30
ARR-3	strB	30
blaCTX-M-14	mcr-1.1	30
blaCTX-M-14	dfrA17	30
blaCTX-M-14	sul3	30
blaCMY-2	tet(A)	30
lnu(F)	blaTEM-1B	30
qnrS1	ant(3'')-Ia	29
aac(6')-Ib-cr	aph(4)-Ia	29
aac(6')-Ib-cr	aac(3)-IVa	29
ARR-3	strA	29
aph(3')-Ia	rmtB	29
mcr-1.1	fosA3	29
aph(4)-Ia	blaOXA-1	29
aac(3)-IVa	blaOXA-1	29
rmtB	fosA3	29
sul2	lnu(F)	28
ant(3'')-Ia	catB3	28
aac(6')-Ib-cr	strA	28
aac(6')-Ib-cr	strB	28
blaCTX-M-55	fosA3	28
blaCTX-M-14	tet(B)	28
aph(3')-Ia	aac(3)-IIa	28
aac(3)-IIa	dfrA17	28
aph(3')-IIa	tet(A)	28
aph(4)-Ia	fosA3	28
cmlA1	tet(B)	28
dfrA17	aac(3)-IVa	28
blaCMY-2	blaTEM-1B	28
floR	blaCTX-M-65	28
blaCTX-M-65	strB	28
sul2	blaTEM-141	27
ant(3'')-Ia	aac(6')-Ib-cr	27
catB3	blaTEM-1B	27
aac(6')-Ib-cr	aph(3')-Ia	27
blaCTX-M-55	mph(A)	27
ARR-3	aadA2	27
aph(3')-Ia	lnu(F)	27
erm(B)	tet(B)	27
strA	blaCTX-M-65	27
aac(3)-IId	dfrA1	27
qnrS1	cmlA1	26
qnrS1	dfrA12	26
qnrS1	sul3	26
sul2	aph(3')-IIa	26
sul2	blaTEM-1A	26
catB3	cmlA1	26
catB3	sul3	26
blaCTX-M-55	aac(3)-IId	26
ARR-3	mph(A)	26
blaCTX-M-14	erm(B)	26
aph(3')-IIa	floR	26
dfrA17	aadA2	26
aac(3)-IId	lnu(F)	26
lnu(F)	tet(A)	26
tet(B)	sul3	26
floR	blaTEM-1A	26
qnrS1	aph(3')-Ia	25
oqxB	blaCTX-M-55	25
oqxB	aac(3)-IIa	25
catB3	aadA2	25
aac(6')-Ib-cr	dfrA17	25
aac(6')-Ib-cr	blaTEM-1B	25
aac(6')-Ib-cr	sul3	25
blaCTX-M-55	oqxA	25
ARR-3	aac(3)-IId	25
blaCTX-M-14	aph(4)-Ia	25
erm(B)	aadA5	25
strA	tet(M)	25
oqxA	aac(3)-IIa	25
mcr-1.1	catA1	25
aph(3')-IIa	strB	25
mph(A)	blaCMY-2	25
blaCMY-2	strB	25
tet(B)	rmtB	25
rmtB	aadA5	25
fosA3	aadA5	25
blaTEM-1B	blaCTX-M-65	25
blaTEM-1A	tet(A)	25
tet(M)	strB	25
blaCTX-M-65	tet(A)	25
oqxB	tet(M)	24
ant(3'')-Ia	blaOXA-1	24
ant(3'')-Ia	aadA5	24
catB3	strA	24
catB3	strB	24
aac(6')-Ib-cr	cmlA1	24
qepA1	rmtB	24
blaCTX-M-55	dfrA17	24
sul1	blaCTX-M-65	24
ARR-3	dfrA12	24
strA	aph(3')-IIa	24
strA	blaCMY-2	24
oqxA	tet(M)	24
mcr-1.1	tet(M)	24
aac(3)-IIa	aadA5	24
cmlA1	lnu(F)	24
lnu(F)	dfrA12	24
lnu(F)	sul3	24
sul3	blaOXA-1	24
sul2	qepA1	23
catB3	aph(3')-Ia	23
catB3	dfrA12	23
aac(6')-Ib-cr	dfrA12	23
ARR-3	mcr-1.1	23
ARR-3	dfrA17	23
blaTEM-141	tet(A)	23
cmlA1	blaOXA-1	23
cmlA1	aadA5	23
mef(B)	dfrA12	23
mef(B)	sul3	23
blaTEM-1A	strB	23
ant(3'')-Ia	lnu(F)	22
aac(6')-Ib-cr	aadA2	22
aph(3')-Ia	blaOXA-1	22
blaTEM-141	floR	22
strA	blaTEM-1A	22
dfrA12	blaOXA-1	22
blaCTX-M-55	sul1	21
blaCTX-M-55	blaTEM-141	21
erm(B)	catA1	21
erm(B)	tet(M)	21
aac(3)-IIa	tet(B)	21
cmlA1	mef(B)	21
cmlA1	dfrA14	21
mph(A)	aac(3)-IVa	21
dfrA17	dfrA12	21
dfrA17	sul3	21
aac(3)-IId	blaTEM-1A	21
aadA2	mef(B)	21
aadA2	blaOXA-1	21
aadA2	aadA5	21
mef(B)	tet(A)	21
blaTEM-1B	blaOXA-1	21
qnrS1	oqxB	20
qnrS1	oqxA	20
oqxB	blaCTX-M-65	20
ant(3'')-Ia	dfrA14	20
catB3	mcr-1.1	20
aac(6')-Ib-cr	mph(A)	20
aac(6')-Ib-cr	aac(3)-IId	20
qepA1	floR	20
blaCTX-M-55	aadA5	20
sul1	blaCMY-2	20
aph(3')-Ia	blaCTX-M-65	20
strA	blaOXA-1	20
oqxA	blaCTX-M-65	20
mcr-1.1	aadA5	20
aph(4)-Ia	dfrA17	20
mph(A)	dfrA14	20
dfrA17	blaOXA-1	20
aac(3)-IId	aac(3)-IVa	20
blaOXA-1	strB	20
qnrS1	dfrA14	19
oqxB	aph(3')-IIa	19
ant(3'')-Ia	catA1	19
qepA1	strA	19
qepA1	aac(3)-IId	19
qepA1	blaTEM-1B	19
qepA1	strB	19
blaCTX-M-55	dfrA12	19
blaCTX-M-55	dfrA14	19
blaCTX-M-14	aadA5	19
aph(3')-Ia	blaCMY-2	19
aph(3')-Ia	mef(B)	19
oqxA	aph(3')-IIa	19
mph(A)	dfrA1	19
tet(B)	fosA3	19
tet(B)	tet(M)	19
dfrA14	sul3	19
ant(3'')-Ia	mef(B)	18
catB3	aac(3)-IId	18
aac(6')-Ib-cr	mcr-1.1	18
aac(6')-Ib-cr	aadA5	18
blaTEM-141	strA	18
blaTEM-141	strB	18
mcr-1.1	blaOXA-1	18
catA1	aadA2	18
catA1	rmtB	18
aph(4)-Ia	mph(A)	18
aac(3)-IId	blaCTX-M-65	18
lnu(F)	tet(M)	18
mef(B)	floR	18
aac(3)-IVa	aadA5	18
qnrS1	mph(A)	17
qnrS1	tet(B)	17
oqxB	mef(B)	17
ant(3'')-Ia	blaCTX-M-55	17
blaCTX-M-55	aadA2	17
sul1	dfrA14	17
sul1	tet(M)	17
blaCTX-M-14	dfrA1	17
aph(3')-Ia	dfrA1	17
erm(B)	blaCMY-2	17
oqxA	mef(B)	17
aph(3')-IIa	blaTEM-1B	17
blaCMY-2	tet(B)	17
qnrS1	aac(3)-IId	16
sul2	catA2	16
ARR-3	dfrA14	16
mcr-1.1	blaCMY-2	16
catA2	tet(A)	16
aph(3')-IIa	mph(A)	16
mph(A)	blaCTX-M-65	16
dfrA17	blaCTX-M-65	16
dfrA12	aadA5	16
fosA3	blaCTX-M-65	16
sul3	aadA5	16
blaOXA-1	aadA5	16
oqxB	blaCMY-2	15
oqxB	blaTEM-1A	15
catB3	dfrA17	15
qnrS2	tet(A)	15
qepA1	tet(A)	15
sul1	aph(3')-IIa	15
ARR-3	aadA5	15
strA	catA2	15
oqxA	blaCMY-2	15
oqxA	blaTEM-1A	15
catA2	strB	15
aph(4)-Ia	aac(3)-IId	15
aph(4)-Ia	tet(B)	15
mph(A)	blaOXA-1	15
aadA2	blaTEM-1A	15
lnu(F)	strB	15
tet(B)	aac(3)-IVa	15
tet(B)	blaCTX-M-65	15
tet(B)	dfrA1	15
dfrA12	blaTEM-1A	15
oqxB	dfrA14	14
sul2	mef(B)	14
catB3	dfrA1	14
blaCTX-M-55	ARR-3	14
blaCTX-M-55	sul3	14
ARR-3	fosA3	14
blaCTX-M-14	catA1	14
blaCTX-M-14	rmtB	14
aph(3')-Ia	catA2	14
erm(B)	aac(3)-IIa	14
oqxA	dfrA14	14
mcr-1.1	dfrA1	14
aph(3')-IIa	dfrA12	14
cmlA1	dfrA1	14
blaCMY-2	dfrA12	14
aac(3)-IId	dfrA14	14
aac(3)-IId	blaOXA-1	14
aadA2	dfrA1	14
qnrS1	sul1	13
qnrS1	catA1	13
blaCTX-M-15	sul2	13
ant(3'')-Ia	blaCMY-2	13
catB3	mph(A)	13
aac(6')-Ib-cr	fosA3	13
blaCTX-M-55	catA2	13
blaCTX-M-55	cmlA1	13
sul1	dfrA27	13
sul1	lnu(F)	13
sul1	aadA16	13
ARR-3	dfrA27	13
ARR-3	aadA16	13
blaTEM-141	rmtB	13
blaTEM-141	fosA3	13
strA	lnu(F)	13
mcr-1.1	dfrA14	13
catA2	floR	13
aac(3)-IIa	catA1	13
aph(3')-IIa	aac(3)-IId	13
aph(3')-IIa	rmtB	13
catA1	dfrA12	13
dfrA17	blaCMY-2	13
blaCMY-2	sul3	13
dfrA27	aadA16	13
aadA2	dfrA14	13
floR	aadA1	13
blaTEM-1A	sul3	13
qnrS1	mcr-1.1	12
qnrS1	dfrA17	12
qnrS1	tet(M)	12
blaCTX-M-15	strA	12
blaCTX-M-15	dfrA17	12
blaCTX-M-15	floR	12
blaCTX-M-15	strB	12
oqxB	blaTEM-141	12
ant(3'')-Ia	rmtB	12
ant(3'')-Ia	blaTEM-1A	12
qnrS2	floR	12
blaOXA-10	dfrA14	12
blaOXA-10	floR	12
blaOXA-10	tet(A)	12
blaCTX-M-14	dfrA14	12
aph(3')-Ia	blaTEM-1A	12
blaTEM-141	oqxA	12
blaTEM-141	dfrA17	12
blaTEM-141	aadA5	12
erm(B)	rmtB	12
erm(B)	dfrA14	12
erm(B)	fosA3	12
strA	mef(B)	12
mcr-1.1	aac(3)-IIa	12
aac(3)-IIa	blaCMY-2	12
aac(3)-IIa	dfrA14	12
aph(3')-IIa	aadA2	12
aph(4)-Ia	aadA5	12
cmlA1	blaCMY-2	12
blaCMY-2	aadA2	12
dfrA27	floR	12
mef(B)	strB	12
aac(3)-IVa	dfrA1	12
rmtB	blaCTX-M-65	12
dfrA14	fosA3	12
floR	aadA16	12
sul3	dfrA1	12
tet(A)	aadA1	12
blaCTX-M-15	mph(A)	11
blaCTX-M-15	tet(A)	11
blaCTX-M-15	aadA5	11
sul2	erm(42)	11
ant(3'')-Ia	qnrS2	11
ant(3'')-Ia	aac(3)-IIa	11
catB3	qnrS2	11
catB3	fosA3	11
catB3	aadA5	11
qnrS2	aac(6')-Ib-cr	11
qnrS2	ARR-3	11
blaOXA-10	ARR-3	11
blaOXA-10	cmlA1	11
qepA1	aph(3')-Ia	11
qepA1	dfrA17	11
blaCTX-M-55	aac(3)-IVa	11
blaCTX-M-14	tet(M)	11
aph(3')-Ia	blaTEM-141	11
mcr-1.1	mef(B)	11
catA1	cmlA1	11
catA1	fosA3	11
catA1	blaCTX-M-65	11
cmlA1	blaTEM-1A	11
mph(A)	blaTEM-1A	11
blaCMY-2	aadA5	11
dfrA27	tet(A)	11
aadA2	blaCTX-M-65	11
aac(3)-IVa	rmtB	11
aac(3)-IVa	dfrA14	11
dfrA12	blaCTX-M-65	11
sul3	blaCTX-M-65	11
aadA16	tet(A)	11
qnrS1	blaCTX-M-55	10
qnrS1	erm(B)	10
oqxB	qepA1	10
sul2	blaOXA-10	10
sul2	dfrA27	10
sul2	aadA16	10
ant(3'')-Ia	aph(3')-IIa	10
qnrS2	cmlA1	10
qnrS2	aadA2	10
qnrS2	blaOXA-1	10
qepA1	sul1	10
qepA1	oqxA	10
qepA1	mph(A)	10
qepA1	tet(B)	10
blaCTX-M-55	tet(B)	10
ARR-3	rmtB	10
blaTEM-141	blaTEM-1B	10
erm(B)	dfrA1	10
catA2	blaTEM-1B	10
aac(3)-IIa	aadA2	10
aph(3')-IIa	cmlA1	10
aph(4)-Ia	rmtB	10
aph(4)-Ia	dfrA1	10
cmlA1	rmtB	10
mph(A)	dfrA27	10
mph(A)	mef(B)	10
mph(A)	aadA16	10
blaCMY-2	aac(3)-IId	10
lnu(F)	tet(B)	10
mef(B)	blaTEM-1B	10
floR	erm(42)	10
fosA3	tet(M)	10
blaCTX-M-65	aadA5	10
qnrS1	ARR-3	9
blaCTX-M-15	aac(3)-IId	9
sul2	qnrS2	9
catB3	catA1	9
qnrS2	aac(3)-IId	9
qnrS2	dfrA12	9
qnrS2	sul3	9
aac(6')-Ib-cr	blaCTX-M-55	9
aac(6')-Ib-cr	dfrA27	9
aac(6')-Ib-cr	aadA16	9
aac(6')-Ib-cr	dfrA1	9
blaCTX-M-55	mcr-1.1	9
blaCTX-M-55	aac(3)-IIa	9
sul1	blaTEM-141	9
ARR-3	blaCTX-M-65	9
blaCTX-M-14	aph(3')-IIa	9
blaTEM-141	mph(A)	9
strA	dfrA27	9
strA	aadA16	9
catA2	dfrA14	9
aac(3)-IIa	cmlA1	9
aac(3)-IIa	dfrA12	9
catA1	blaCMY-2	9
catA1	aac(3)-IVa	9
catA1	tet(M)	9
cmlA1	blaCTX-M-65	9
cmlA1	aadA1	9
mph(A)	lnu(F)	9
dfrA17	tet(M)	9
aac(3)-IId	dfrA27	9
aac(3)-IId	mef(B)	9
aac(3)-IId	aadA16	9
dfrA27	strB	9
aac(3)-IVa	tet(M)	9
aac(3)-IVa	blaCTX-M-65	9
dfrA12	dfrA14	9
dfrA12	aadA1	9
fosA3	dfrA1	9
fosA3	blaOXA-1	9
aadA16	strB	9
qnrS1	aac(3)-VIa	8
qnrS1	lnu(F)	8
qnrS1	rmtB	8
ant(3'')-Ia	blaOXA-10	8
ant(3'')-Ia	blaTEM-141	8
ant(3'')-Ia	blaCTX-M-65	8
catB3	blaCTX-M-55	8
qnrS2	aph(3')-Ia	8
aac(6')-Ib-cr	blaTEM-141	8
qepA1	blaCTX-M-14	8
qepA1	aadA2	8
blaCTX-M-55	catA1	8
blaCTX-M-55	aph(4)-Ia	8
ARR-3	blaTEM-141	8
ARR-3	dfrA1	8
aph(3')-Ia	dfrA27	8
aph(3')-Ia	aadA16	8
blaTEM-141	mcr-1.1	8
blaTEM-141	aac(3)-IId	8
erm(B)	mef(B)	8
erm(B)	aac(3)-IVa	8
erm(B)	blaTEM-1A	8
mcr-1.1	blaTEM-1A	8
catA2	aac(3)-IIa	8
catA1	aph(4)-Ia	8
catA1	dfrA1	8
aph(4)-Ia	blaCTX-M-65	8
mph(A)	erm(42)	8
dfrA17	lnu(F)	8
blaCMY-2	tet(M)	8
aac(3)-VIa	floR	8
aac(3)-VIa	blaTEM-1B	8
aac(3)-IId	erm(42)	8
aadA2	lnu(F)	8
aadA2	aadA1	8
rmtB	dfrA14	8
rmtB	dfrA1	8
dfrA12	dfrA1	8
blaTEM-1B	aadA1	8
qnrS1	blaCTX-M-14	7
blaCTX-M-15	aph(3')-Ia	7
blaCTX-M-15	aadA2	7
blaCTX-M-15	blaTEM-1B	7
oqxB	qnrS2	7
oqxB	lnu(F)	7
oqxB	aadA1	7
sul2	blaCTX-M-3	7
sul2	aadA1	7
ant(3'')-Ia	aac(3)-VIa	7
qnrS2	strA	7
qnrS2	oqxA	7
qnrS2	strB	7
aac(6')-Ib-cr	tet(B)	7
aac(6')-Ib-cr	rmtB	7
aac(6')-Ib-cr	blaCTX-M-65	7
blaOXA-10	aph(3')-Ia	7
blaOXA-10	strA	7
blaOXA-10	strB	7
qepA1	dfrA12	7
blaCTX-M-55	aph(3')-IIa	7
blaCTX-M-55	tet(M)	7
blaCTX-M-55	blaOXA-1	7
sul1	aadA1	7
ARR-3	erm(B)	7
ARR-3	catA1	7
ARR-3	tet(M)	7
blaCTX-M-27	mph(A)	7
blaCTX-M-27	tet(A)	7
blaTEM-141	aadA2	7
oqxA	lnu(F)	7
oqxA	aadA1	7
mcr-1.1	blaCTX-M-65	7
aac(3)-IIa	rmtB	7
aac(3)-IIa	sul3	7
aph(4)-Ia	dfrA14	7
aph(4)-Ia	tet(M)	7
dfrA17	dfrA1	7
blaCMY-2	rmtB	7
aac(3)-IId	aadA1	7
dfrA27	blaTEM-1B	7
lnu(F)	aadA5	7
tet(B)	blaTEM-1A	7
rmtB	sul3	7
rmtB	tet(M)	7
erm(42)	tet(M)	7
erm(42)	tet(A)	7
blaTEM-1B	aadA16	7
sul3	aadA1	7
tet(M)	dfrA1	7
dfrA1	blaOXA-1	7
aadA1	strB	7
qnrS1	blaOXA-10	6
qnrS1	mef(B)	6
qnrS1	blaTEM-1A	6
qnrS1	dfrA1	6
blaCTX-M-15	aac(6')-Ib-cr	6
blaCTX-M-15	fosA3	6
blaCTX-M-15	sul3	6
blaCTX-M-15	blaOXA-1	6
oqxB	erm(42)	6
sul2	aac(6')-Il	6
catB3	erm(B)	6
catB3	tet(B)	6
catB3	rmtB	6
catB3	tet(M)	6
qnrS2	sul1	6
qnrS2	mph(A)	6
aac(6')-Ib-cr	aac(3)-IIa	6
aac(6')-Ib-cr	dfrA14	6
blaOXA-10	sul1	6
blaOXA-10	mph(A)	6
blaOXA-10	blaTEM-1B	6
qepA1	erm(42)	6
qepA1	tet(M)	6
blaCTX-M-55	erm(B)	6
sul1	blaTEM-1A	6
ARR-3	tet(B)	6
blaCTX-M-27	aph(3')-Ia	6
aph(3')-Ia	aadA1	6
blaTEM-141	blaCTX-M-3	6
blaTEM-141	aph(3')-IIa	6
blaTEM-141	dfrA12	6
blaTEM-141	dfrA14	6
erm(B)	blaCTX-M-65	6
strA	aac(6')-Il	6
strA	aadA1	6
oqxA	erm(42)	6
aph(3')-IIa	dfrA17	6
aph(3')-IIa	aadA5	6
catA1	sul3	6
dfrA17	dfrA27	6
dfrA17	aadA16	6
aac(6')-Il	floR	6
aac(6')-Il	blaTEM-1B	6
aac(6')-Il	tet(A)	6
aac(6')-Il	strB	6
tet(B)	dfrA14	6
erm(42)	blaTEM-1B	6
qnrS1	aac(3)-IVa	5
qnrS1	fosA3	5
blaCTX-M-15	ant(3'')-Ia	5
blaCTX-M-15	sul1	5
blaCTX-M-15	cmlA1	5
oqxB	blaOXA-10	5
oqxB	dfrA27	5
oqxB	aadA16	5
sul2	blaCTX-M-27	5
sul2	aac(3)-VIa	5
sul2	blaCTX-M-123	5
sul2	blaCTX-M-122	5
ant(3'')-Ia	qepA1	5
catB3	mef(B)	5
catB3	blaCTX-M-65	5
aac(6')-Ib-cr	catA1	5
aac(6')-Ib-cr	mef(B)	5
blaOXA-10	oqxA	5
blaOXA-10	aadA2	5
blaOXA-10	sul3	5
qepA1	blaCTX-M-55	5
qepA1	catA1	5
qepA1	aac(3)-IVa	5
blaCTX-M-55	blaCTX-M-14	5
blaCTX-M-55	lnu(F)	5
sul1	mef(B)	5
sul1	blaCTX-M-123	5
ARR-3	mef(B)	5
blaCTX-M-27	dfrA17	5
blaCTX-M-27	floR	5
blaCTX-M-14	blaCMY-2	5
aph(3')-Ia	blaCTX-M-3	5
aph(3')-Ia	aac(6')-Il	5
aph(3')-Ia	erm(42)	5
blaTEM-141	aph(4)-Ia	5
blaTEM-141	cmlA1	5
blaTEM-141	aac(3)-IVa	5
erm(B)	aph(4)-Ia	5
strA	blaCTX-M-3	5
strA	aac(3)-VIa	5
strA	blaCTX-M-123	5
strA	blaCTX-M-122	5
oqxA	dfrA27	5
oqxA	aadA16	5
mcr-1.1	lnu(F)	5
mcr-1.1	rmtB	5
catA2	mph(A)	5
catA2	dfrA12	5
catA2	sul3	5
aac(3)-IIa	fosA3	5
aac(3)-IIa	blaOXA-1	5
blaCTX-M-3	strB	5
aph(3')-IIa	fosA3	5
aph(3')-IIa	sul3	5
aph(3')-IIa	dfrA1	5
catA1	lnu(F)	5
catA1	dfrA14	5
aph(4)-Ia	mef(B)	5
fosA7	dfrA17	5
mph(A)	blaCTX-M-123	5
dfrA17	mef(B)	5
dfrA17	blaTEM-1A	5
blaCMY-2	dfrA1	5
aac(3)-VIa	strB	5
dfrA27	rmtB	5
aadA2	erm(42)	5
mef(B)	aac(3)-IVa	5
mef(B)	blaOXA-1	5
tet(B)	blaOXA-1	5
rmtB	erm(42)	5
rmtB	aadA16	5
dfrA12	erm(42)	5
dfrA14	blaCTX-M-65	5
floR	blaCTX-M-123	5
fosA3	blaCTX-M-123	5
blaCTX-M-123	tet(A)	5
blaCTX-M-123	strB	5
blaTEM-1A	aadA5	5
tet(M)	aadA1	5
blaCTX-M-65	blaOXA-1	5
strB	blaCTX-M-122	5
qnrS1	aph(3')-IIa	4
qnrS1	aadA1	4
qnrS1	aadA5	4
blaCTX-M-15	oqxB	4
blaCTX-M-15	oqxA	4
blaCTX-M-15	tet(B)	4
blaCTX-M-15	dfrA12	4
oqxB	mcr-3.1	4
oqxB	blaCTX-M-122	4
sul2	fosA7	4
sul2	cfr	4
ant(3'')-Ia	catA2	4
ant(3'')-Ia	blaCTX-M-3	4
ant(3'')-Ia	mcr-3.1	4
ant(3'')-Ia	erm(42)	4
ant(3'')-Ia	aadA1	4
catB3	blaCTX-M-14	4
catB3	blaTEM-141	4
catB3	dfrA14	4
qnrS2	mcr-1.1	4
qnrS2	blaTEM-1B	4
aac(6')-Ib-cr	erm(B)	4
aac(6')-Ib-cr	blaCTX-M-3	4
blaOXA-10	mcr-1.1	4
qepA1	aac(3)-IIa	4
qepA1	aph(4)-Ia	4
qepA1	cmlA1	4
qepA1	dfrA1	4
qepA1	aadA5	4
blaCTX-M-55	dfrA27	4
blaCTX-M-55	mef(B)	4
blaCTX-M-55	aadA16	4
blaCTX-M-55	dfrA1	4
sul1	blaCTX-M-27	4
sul1	ant(2'')-Ia	4
sul1	aac(6')-Il	4
sul1	erm(42)	4
sul1	blaCTX-M-122	4
ARR-3	lnu(F)	4
blaCTX-M-27	erm(B)	4
blaCTX-M-27	strA	4
blaCTX-M-27	aac(3)-IId	4
blaCTX-M-27	strB	4
blaCTX-M-27	aadA5	4
blaCTX-M-14	aac(3)-IIa	4
blaCTX-M-14	blaTEM-1A	4
aph(3')-Ia	aac(3)-VIa	4
aph(3')-Ia	mcr-3.1	4
blaTEM-141	tet(B)	4
blaTEM-141	sul3	4
blaTEM-141	blaOXA-1	4
erm(B)	catA2	4
erm(B)	blaOXA-1	4
ant(2'')-Ia	strA	4
ant(2'')-Ia	strB	4
strA	erm(42)	4
oqxA	mcr-3.1	4
oqxA	blaCTX-M-122	4
catA2	cmlA1	4
catA2	dfrA17	4
catA2	aac(3)-IId	4
catA2	aadA5	4
blaCTX-M-3	mph(A)	4
blaCTX-M-3	dfrA17	4
blaCTX-M-3	floR	4
blaCTX-M-3	aadA5	4
aph(3')-IIa	tet(B)	4
catA1	aac(6')-Il	4
catA1	aac(3)-VIa	4
catA1	blaOXA-1	4
aph(4)-Ia	blaCMY-2	4
fosA7	blaTEM-1B	4
cmlA1	erm(42)	4
mph(A)	aac(6')-Il	4
mph(A)	aadA1	4
dfrA17	aac(3)-VIa	4
dfrA17	dfrA14	4
dfrA17	blaCTX-M-122	4
blaCMY-2	aac(6')-Il	4
blaCMY-2	lnu(F)	4
blaCMY-2	aac(3)-IVa	4
blaCMY-2	dfrA14	4
blaCMY-2	fosA3	4
aac(6')-Il	tet(B)	4
aac(3)-VIa	tet(B)	4
aac(3)-VIa	tet(A)	4
aac(3)-IId	blaCTX-M-122	4
dfrA27	fosA3	4
mef(B)	blaTEM-1A	4
mef(B)	tet(M)	4
rmtB	aadA1	4
rmtB	blaOXA-1	4
mcr-3.1	floR	4
mcr-3.1	blaTEM-1B	4
mcr-3.1	tet(A)	4
dfrA14	blaTEM-1A	4
dfrA14	tet(M)	4
dfrA14	blaOXA-1	4
floR	blaCTX-M-122	4
fosA3	aadA16	4
erm(42)	strB	4
blaTEM-1B	blaCTX-M-122	4
blaTEM-1A	dfrA1	4
tet(A)	cfr	4
tet(A)	blaCTX-M-122	4
blaCTX-M-122	aadA5	4
aadA22	aadA2	3
aadA22	floR	3
aadA22	tet(A)	3
aadA22	strB	3
qnrS1	catB3	3
qnrS1	blaTEM-141	3
qnrS1	blaCMY-2	3
blaCTX-M-15	erm(B)	3
blaCTX-M-15	aac(3)-IIa	3
blaCTX-M-15	catA1	3
oqxB	catA2	3
oqxB	fosA7	3
oqxB	blaCTX-M-123	3
sul2	ant(2'')-Ia	3
sul2	blaCTX-M-130	3
sul2	mcr-3.1	3
ant(3'')-Ia	blaCTX-M-27	3
ant(3'')-Ia	fosA7	3
ant(3'')-Ia	blaCTX-M-122	3
catB3	catA2	3
catB3	lnu(F)	3
catB3	blaCTX-M-123	3
qnrS2	blaCTX-M-55	3
qnrS2	erm(B)	3
qnrS2	dfrA17	3
qnrS2	mef(B)	3
qnrS2	tet(M)	3
qnrS2	blaCTX-M-65	3
aac(6')-Ib-cr	catA2	3
aac(6')-Ib-cr	blaCTX-M-123	3
aac(6')-Ib-cr	tet(M)	3
blaOXA-10	aph(3')-IIa	3
blaOXA-10	catA1	3
blaOXA-10	dfrA17	3
blaOXA-10	tet(M)	3
qepA1	mcr-1.1	3
qepA1	blaCMY-2	3
qepA1	aadA1	3
blaCTX-M-55	erm(42)	3
sul1	catA2	3
sul1	blaCTX-M-3	3
sul1	fosA7	3
sul1	blaNDM-5	3
sul1	cfr	3
ARR-3	blaCTX-M-27	3
ARR-3	catA2	3
ARR-3	aac(3)-IIa	3
ARR-3	aph(3')-IIa	3
ARR-3	erm(42)	3
ARR-3	blaCTX-M-123	3
blaCTX-M-14	mef(B)	3
aph(3')-Ia	ant(2'')-Ia	3
aph(3')-Ia	blaCTX-M-122	3
blaTEM-141	erm(B)	3
blaTEM-141	dfrA1	3
erm(B)	aph(3')-IIa	3
erm(B)	aac(6')-Il	3
ant(2'')-Ia	mcr-1.1	3
ant(2'')-Ia	catA1	3
ant(2'')-Ia	mph(A)	3
ant(2'')-Ia	dfrA17	3
ant(2'')-Ia	tet(B)	3
ant(2'')-Ia	dfrA12	3
ant(2'')-Ia	tet(A)	3
strA	blaCTX-M-130	3
oqxA	catA2	3
oqxA	fosA7	3
oqxA	blaCTX-M-123	3
mcr-1.1	aadA1	3
mcr-1.1	blaCTX-M-122	3
catA2	aadA2	3
catA2	rmtB	3
catA2	blaOXA-1	3
aac(3)-IIa	aac(3)-IVa	3
blaCTX-M-3	aac(3)-IId	3
blaCTX-M-3	tet(B)	3
blaCTX-M-3	fosA3	3
blaCTX-M-3	tet(A)	3
aph(3')-IIa	dfrA14	3
aph(3')-IIa	blaTEM-1A	3
catA1	fosA7	3
catA1	blaTEM-1A	3
catA1	blaCTX-M-122	3
aph(4)-Ia	fosA7	3
aph(4)-Ia	blaCTX-M-123	3
fosA7	aac(3)-IVa	3
fosA7	floR	3
fosA7	tet(A)	3
mph(A)	cfr	3
dfrA17	aac(6')-Il	3
blaCMY-2	mef(B)	3
blaCMY-2	aadA1	3
aac(6')-Il	aac(3)-IId	3
aac(3)-VIa	aadA1	3
aac(3)-IId	blaNDM-5	3
dfrA27	aadA5	3
blaCTX-M-130	strB	3
lnu(F)	aac(3)-IVa	3
lnu(F)	rmtB	3
lnu(F)	dfrA14	3
lnu(F)	blaCTX-M-65	3
lnu(F)	dfrA1	3
mef(B)	dfrA1	3
tet(B)	aadA1	3
aac(3)-IVa	mcr-3.1	3
aac(3)-IVa	blaCTX-M-123	3
dfrA12	blaCTX-M-123	3
dfrA12	cfr	3
floR	cfr	3
fosA3	erm(42)	3
erm(42)	sul3	3
erm(42)	aadA1	3
blaTEM-1B	blaCTX-M-123	3
blaCTX-M-123	blaOXA-1	3
blaTEM-1A	tet(M)	3
tet(M)	blaCTX-M-65	3
tet(M)	blaOXA-1	3
tet(M)	aadA5	3
blaCTX-M-65	dfrA1	3
aadA16	aadA5	3
dfrA1	aadA1	3
aadA22	qnrS1	2
aadA22	oqxB	2
aadA22	sul2	2
aadA22	aph(3')-Ia	2
aadA22	strA	2
aadA22	oqxA	2
aadA22	catA1	2
aadA22	cmlA1	2
aadA22	mph(A)	2
aadA22	aac(3)-IId	2
aadA22	lnu(F)	2
aadA22	dfrA12	2
aadA22	sul3	2
qnrVC4	sul2	2
qnrVC4	sul1	2
qnrVC4	strA	2
qnrVC4	dfrA14	2
qnrVC4	floR	2
qnrVC4	tet(A)	2
qnrVC4	strB	2
qnrS1	blaCTX-M-15	2
qnrS1	qnrS2	2
qnrS1	aac(6')-Ib-cr	2
qnrS1	aac(6')-Il	2
qnrS1	blaCTX-M-65	2
qnrS1	blaOXA-1	2
blaCTX-M-15	blaTEM-1A	2
oqxB	ant(2'')-Ia	2
oqxB	aac(6')-Il	2
oqxB	aac(3)-VIa	2
oqxB	qnrB6	2
oqxB	cfr	2
aac(3)-IIe	sul2	2
aac(3)-IIe	strA	2
aac(3)-IIe	catA1	2
aac(3)-IIe	blaTEM-1B	2
aac(3)-IIe	strB	2
sul2	qnrB6	2
sul2	qepA4	2
sul2	blaTEM-32	2
sul2	dfrA5	2
ant(3'')-Ia	ant(2'')-Ia	2
ant(3'')-Ia	dfrA27	2
ant(3'')-Ia	blaTEM-32	2
ant(3'')-Ia	aadA16	2
catB3	qepA1	2
catB3	aac(3)-IIa	2
catB3	fosA7	2
catB3	blaCMY-2	2
qnrS2	catA2	2
qnrS2	aph(3')-IIa	2
qnrS2	dfrA14	2
qnrS2	fosA3	2
qnrS2	aadA5	2
aac(6')-Ib-cr	blaOXA-10	2
aac(6')-Ib-cr	blaCTX-M-27	2
aac(6')-Ib-cr	fosA7	2
aac(6')-Ib-cr	blaCTX-M-14b	2
aac(6')-Ib-cr	blaCMY-2	2
aac(6')-Ib-cr	qnrB6	2
blaOXA-10	blaCTX-M-55	2
blaOXA-10	blaTEM-141	2
blaOXA-10	erm(B)	2
blaOXA-10	aac(3)-IId	2
blaOXA-10	lnu(F)	2
blaOXA-10	tet(B)	2
blaOXA-10	aac(3)-IVa	2
blaOXA-10	dfrA12	2
blaOXA-10	erm(42)	2
blaOXA-10	blaCTX-M-65	2
blaOXA-10	aadA1	2
qepA1	catA2	2
qepA1	lnu(F)	2
qepA1	dfrA14	2
qepA1	fosA3	2
qepA1	sul3	2
blaCTX-M-55	blaCMY-2	2
blaCTX-M-55	qnrB6	2
blaCTX-M-55	blaTEM-1A	2
blaCTX-M-55	blaCTX-M-65	2
sul1	blaCTX-M-14b	2
sul1	qnrB6	2
sul1	qepA4	2
sul1	mcr-3.1	2
sul1	blaTEM-1C	2
ARR-3	blaCTX-M-3	2
ARR-3	fosA7	2
ARR-3	blaCTX-M-14b	2
ARR-3	blaCMY-2	2
ARR-3	qnrB6	2
blaCTX-M-27	blaTEM-141	2
blaCTX-M-27	blaCTX-M-3	2
blaCTX-M-27	cmlA1	2
blaCTX-M-27	dfrA27	2
blaCTX-M-27	aadA2	2
blaCTX-M-27	dfrA14	2
blaCTX-M-27	sul3	2
blaCTX-M-27	aadA16	2
blaCTX-M-14	aac(6')-Il	2
blaCTX-M-14	qepA4	2
blaCTX-M-14	blaNDM-5	2
blaCTX-M-14	aadA1	2
aph(3')-Ia	aph(3')-IIa	2
aph(3')-Ia	fosA7	2
aph(3')-Ia	qnrB6	2
blaTEM-141	catA1	2
blaTEM-141	blaCMY-2	2
blaTEM-141	dfrA27	2
blaTEM-141	aadA16	2
erm(B)	ant(2'')-Ia	2
erm(B)	lnu(F)	2
erm(B)	erm(42)	2
erm(B)	blaNDM-5	2
ant(2'')-Ia	oqxA	2
ant(2'')-Ia	aac(3)-IIa	2
ant(2'')-Ia	cmlA1	2
ant(2'')-Ia	blaCMY-2	2
ant(2'')-Ia	aadA2	2
ant(2'')-Ia	floR	2
ant(2'')-Ia	aadA5	2
strA	fosA7	2
strA	qnrB6	2
strA	qepA4	2
strA	mcr-3.1	2
strA	blaTEM-1C	2
strA	blaTEM-32	2
strA	dfrA5	2
strA	cfr	2
oqxA	aac(6')-Il	2
oqxA	aac(3)-VIa	2
oqxA	qnrB6	2
oqxA	cfr	2
mcr-1.1	aph(3')-IIa	2
mcr-1.1	aac(3)-VIa	2
mcr-1.1	mcr-3.1	2
mcr-1.1	blaTEM-1C	2
mcr-1.1	erm(42)	2
catA2	aph(4)-Ia	2
catA2	mef(B)	2
catA2	aac(3)-IVa	2
catA2	fosA3	2
catA2	tet(M)	2
aac(3)-IIa	aac(6')-Il	2
aac(3)-IIa	dfrA27	2
aac(3)-IIa	tet(M)	2
aac(3)-IIa	blaCTX-M-65	2
aac(3)-IIa	aadA16	2
blaCTX-M-3	dfrA27	2
blaCTX-M-3	aadA16	2
blaCTX-M-3	dfrA1	2
aph(3')-IIa	catA1	2
aph(3')-IIa	blaCMY-2	2
aph(3')-IIa	lnu(F)	2
aph(3')-IIa	tet(M)	2
aph(3')-IIa	aadA1	2
catA1	dfrA27	2
catA1	qepA4	2
catA1	blaTEM-1C	2
catA1	aadA16	2
aph(4)-Ia	lnu(F)	2
fosA7	tet(B)	2
fosA7	dfrA1	2
fosA7	blaOXA-1	2
fosA7	strB	2
fosA7	aadA5	2
blaCTX-M-14b	dfrA27	2
blaCTX-M-14b	aadA16	2
blaCTX-M-14b	tet(A)	2
cmlA1	aac(3)-VIa	2
cmlA1	dfrA27	2
cmlA1	mcr-3.1	2
cmlA1	blaNDM-5	2
cmlA1	aadA16	2
cmlA1	cfr	2
cmlA1	blaCTX-M-122	2
mph(A)	qnrB6	2
mph(A)	qepA4	2
mph(A)	mcr-3.1	2
mph(A)	blaTEM-1C	2
mph(A)	blaNDM-5	2
dfrA17	qnrB6	2
dfrA17	blaTEM-1C	2
blaCMY-2	erm(42)	2
blaCMY-2	blaCTX-M-65	2
aac(6')-Il	blaCTX-M-65	2
aac(6')-Il	dfrA1	2
aac(6')-Il	aadA5	2
aac(3)-VIa	aadA2	2
aac(3)-VIa	dfrA12	2
aac(3)-VIa	sul3	2
aac(3)-IId	qnrB6	2
aac(3)-IId	qepA4	2
qnrB6	dfrA27	2
qnrB6	rmtB	2
qnrB6	floR	2
qnrB6	fosA3	2
qnrB6	blaTEM-1B	2
qnrB6	blaCTX-M-65	2
qnrB6	aadA16	2
qnrB6	tet(A)	2
qnrB6	strB	2
dfrA27	tet(B)	2
dfrA27	dfrA14	2
dfrA27	blaCTX-M-65	2
qepA4	aadA2	2
qepA4	tet(B)	2
qepA4	dfrA12	2
qepA4	blaTEM-1B	2
qepA4	strB	2
aadA2	mcr-3.1	2
aadA2	blaCTX-M-123	2
aadA2	blaCTX-M-122	2
blaCTX-M-130	dfrA14	2
blaCTX-M-130	floR	2
blaCTX-M-130	blaTEM-1B	2
blaCTX-M-130	tet(A)	2
lnu(F)	aadA1	2
mef(B)	tet(B)	2
mef(B)	rmtB	2
mef(B)	fosA3	2
mef(B)	blaCTX-M-65	2
mef(B)	cfr	2
mef(B)	aadA5	2
tet(B)	blaTEM-1C	2
tet(B)	erm(42)	2
tet(B)	aadA16	2
tet(B)	blaCTX-M-122	2
aac(3)-IVa	aadA1	2
rmtB	blaCTX-M-123	2
rmtB	cfr	2
mcr-3.1	dfrA12	2
mcr-3.1	sul3	2
mcr-3.1	dfrA1	2
mcr-3.1	strB	2
dfrA12	blaCTX-M-122	2
dfrA14	erm(42)	2
dfrA14	aadA16	2
dfrA14	aadA1	2
dfrA14	aadA5	2
blaTEM-1C	strB	2
floR	blaTEM-32	2
fosA3	blaTEM-1A	2
fosA3	aadA1	2
fosA3	cfr	2
blaTEM-32	tet(A)	2
blaTEM-32	strB	2
sul3	cfr	2
sul3	blaCTX-M-122	2
tet(M)	cfr	2
blaCTX-M-65	aadA16	2
blaCTX-M-65	cfr	2
tet(A)	dfrA5	2
dfrA1	aadA5	2
dfrA5	strB	2
strB	cfr	2
qnrA1	sul2	1
qnrA1	ant(3'')-Ia	1
qnrA1	catB3	1
qnrA1	aac(6')-Ib-cr	1
qnrA1	blaCTX-M-55	1
qnrA1	sul1	1
qnrA1	ARR-3	1
qnrA1	aph(3')-Ia	1
qnrA1	ant(2'')-Ia	1
qnrA1	strA	1
qnrA1	aph(4)-Ia	1
qnrA1	cmlA1	1
qnrA1	aac(3)-IVa	1
qnrA1	dfrA12	1
qnrA1	dfrA14	1
qnrA1	blaTEM-1B	1
qnrA1	sul3	1
qnrA1	tet(A)	1
qnrA1	blaOXA-1	1
qnrA1	strB	1
aadA22	blaCTX-M-15	1
aadA22	blaOXA-10	1
aadA22	sul1	1
aadA22	ARR-3	1
aadA22	erm(B)	1
aadA22	aph(3')-IIa	1
aadA22	dfrA17	1
aadA22	blaCMY-2	1
aadA22	tet(B)	1
aadA22	aac(3)-IVa	1
aadA22	dfrA14	1
aadA22	fosA3	1
aadA22	blaTEM-1B	1
aadA22	blaCTX-M-65	1
aadA22	aadA1	1
aadA22	aadA5	1
lnu(G)	oqxB	1
lnu(G)	sul2	1
lnu(G)	ant(3'')-Ia	1
lnu(G)	sul1	1
lnu(G)	blaCTX-M-14	1
lnu(G)	oqxA	1
lnu(G)	mcr-1.1	1
lnu(G)	aph(4)-Ia	1
lnu(G)	blaCMY-2	1
lnu(G)	aadA2	1
lnu(G)	aac(3)-IVa	1
lnu(G)	dfrA12	1
lnu(G)	floR	1
lnu(G)	fosA3	1
lnu(G)	sul3	1
lnu(G)	tet(A)	1
qnrVC4	ant(3'')-Ia	1
qnrVC4	aac(6')-Ib-cr	1
qnrVC4	blaOXA-10	1
qnrVC4	aac(3)-IIa	1
qnrVC4	cmlA1	1
qnrVC4	mph(A)	1
qnrVC4	blaCMY-2	1
qnrVC4	tet(B)	1
qnrVC4	blaCMY-132	1
qnrVC4	blaTEM-1B	1
qnrVC4	aadA1	1
aadA8b	oqxB	1
aadA8b	sul2	1
aadA8b	blaCTX-M-14	1
aadA8b	aph(3')-Ia	1
aadA8b	erm(B)	1
aadA8b	strA	1
aadA8b	oqxA	1
aadA8b	mcr-1.1	1
aadA8b	aph(3')-IIa	1
aadA8b	cmlA1	1
aadA8b	mph(A)	1
aadA8b	aac(3)-IId	1
aadA8b	mef(B)	1
aadA8b	dfrA12	1
aadA8b	floR	1
aadA8b	blaTEM-1A	1
aadA8b	sul3	1
aadA8b	tet(A)	1
aadA8b	strB	1
qnrS1	qepA1	1
qnrS1	aac(3)-IIa	1
qnrS1	aph(4)-Ia	1
qnrS1	blaTEM-106	1
qnrS1	erm(42)	1
qnrS1	blaNDM-5	1
qnrS1	aadA17	1
blaCTX-M-15	mcr-1.1	1
blaCTX-M-15	lnu(F)	1
blaCTX-M-15	rmtB	1
blaCTX-M-15	tet(M)	1
blaCTX-M-15	cfr	1
oqxB	aac(3)-IIe	1
oqxB	mcr-3.5	1
oqxB	blaCTX-M-3	1
oqxB	blaCMY-4	1
oqxB	blaTEM-1C	1
oqxB	blaCTX-M-104	1
oqxB	blaNDM-5	1
oqxB	blaCTX-M-64	1
oqxB	dfrA5	1
aac(3)-IIe	catB3	1
aac(3)-IIe	sul1	1
aac(3)-IIe	oqxA	1
aac(3)-IIe	mcr-1.1	1
aac(3)-IIe	dfrA17	1
aac(3)-IIe	tet(B)	1
aac(3)-IIe	tet(A)	1
blaNDM-1	sul2	1
blaNDM-1	mph(A)	1
blaNDM-1	aac(3)-IId	1
blaNDM-1	floR	1
blaNDM-1	blaTEM-1B	1
blaNDM-1	tet(A)	1
sul2	tet(X)	1
sul2	mcr-3.5	1
sul2	blaCTX-M-14b	1
sul2	blaCMY-4	1
sul2	blaTEM-40	1
sul2	blaCTX-M-102	1
sul2	blaTEM-1C	1
sul2	blaCTX-M-104	1
sul2	blaCMY-132	1
sul2	blaTEM-150	1
sul2	blaNDM-5	1
sul2	blaCTX-M-64	1
ant(3'')-Ia	ere(A)	1
ant(3'')-Ia	tet(D)	1
ant(3'')-Ia	blaTEM-40	1
ant(3'')-Ia	blaTEM-106	1
ant(3'')-Ia	blaCTX-M-102	1
ant(3'')-Ia	aac(6')-IIc	1
ant(3'')-Ia	blaTEM-1C	1
ant(3'')-Ia	blaCMY-132	1
ant(3'')-Ia	blaTEM-150	1
ant(3'')-Ia	blaDHA-1	1
ant(3'')-Ia	qnrB4	1
ant(3'')-Ia	blaCTX-M-64	1
catB3	blaOXA-10	1
catB3	ant(2'')-Ia	1
catB3	aph(3')-IIa	1
catB3	aac(6')-Il	1
catB3	dfrA27	1
catB3	erm(42)	1
catB3	aadA16	1
catB3	blaCTX-M-64	1
catB3	cfr	1
qnrS2	blaOXA-10	1
qnrS2	blaCTX-M-27	1
qnrS2	aac(3)-IIa	1
qnrS2	dfrA27	1
qnrS2	tet(B)	1
qnrS2	rmtB	1
qnrS2	erm(42)	1
qnrS2	blaTEM-1A	1
qnrS2	aadA16	1
qnrS2	dfrA1	1
qnrS2	blaCTX-M-64	1
aac(6')-Ib-cr	blaCTX-M-14	1
aac(6')-Ib-cr	ant(2'')-Ia	1
aac(6')-Ib-cr	aph(3')-IIa	1
aac(6')-Ib-cr	lnu(F)	1
aac(6')-Ib-cr	blaTEM-1C	1
aac(6')-Ib-cr	erm(42)	1
aac(6')-Ib-cr	blaCTX-M-64	1
aac(6')-Ib-cr	aadA1	1
aac(6')-Ib-cr	cfr	1
blaOXA-10	blaCTX-M-27	1
blaOXA-10	aac(3)-IIa	1
blaOXA-10	aph(4)-Ia	1
blaOXA-10	blaCMY-2	1
blaOXA-10	dfrA27	1
blaOXA-10	blaCTX-M-102	1
blaOXA-10	rmtB	1
blaOXA-10	mcr-3.1	1
blaOXA-10	fosA3	1
blaOXA-10	aadA16	1
blaOXA-10	blaCTX-M-64	1
blaOXA-10	blaOXA-1	1
blaOXA-10	aadA5	1
qepA1	erm(B)	1
qepA1	aph(3')-IIa	1
qepA1	blaCTX-M-122	1
blaCTX-M-55	blaCTX-M-27	1
blaCTX-M-55	ant(2'')-Ia	1
blaCTX-M-55	fosA7	1
blaCTX-M-55	mcr-3.1	1
blaCTX-M-55	blaTEM-150	1
blaCTX-M-55	dfrA5	1
sul1	ere(A)	1
sul1	mcr-3.5	1
sul1	tet(D)	1
sul1	blaTEM-40	1
sul1	aac(3)-VIa	1
sul1	aac(6')-IIc	1
sul1	blaCTX-M-130	1
sul1	blaCTX-M-104	1
sul1	blaCMY-132	1
sul1	blaDHA-1	1
sul1	blaTEM-32	1
sul1	qnrB4	1
sul1	blaCTX-M-64	1
ARR-3	blaCTX-M-14	1
ARR-3	ant(2'')-Ia	1
ARR-3	blaCTX-M-102	1
ARR-3	mcr-3.1	1
ARR-3	blaTEM-1C	1
ARR-3	blaTEM-1A	1
ARR-3	blaCTX-M-64	1
ARR-3	aadA1	1
ARR-3	cfr	1
blaCTX-M-27	aac(3)-IIa	1
blaCTX-M-27	fosA7	1
blaCTX-M-27	mef(B)	1
blaCTX-M-27	tet(B)	1
blaCTX-M-27	dfrA12	1
blaCTX-M-27	blaTEM-1A	1
blaCTX-M-27	tet(M)	1
blaCTX-M-14	ere(A)	1
blaCTX-M-14	tet(X)	1
blaCTX-M-14	catA2	1
blaCTX-M-14	tet(D)	1
blaCTX-M-14	fosA7	1
blaCTX-M-14	blaTEM-40	1
blaCTX-M-14	aac(6')-IIc	1
blaCTX-M-14	lnu(F)	1
blaCTX-M-14	mcr-3.1	1
blaCTX-M-14	erm(42)	1
blaCTX-M-14	blaDHA-1	1
blaCTX-M-14	qnrB4	1
blaCTX-M-14	blaOXA-1	1
aph(3')-Ia	ere(A)	1
aph(3')-Ia	tet(X)	1
aph(3')-Ia	tet(D)	1
aph(3')-Ia	blaTEM-40	1
aph(3')-Ia	aac(6')-IIc	1
aph(3')-Ia	blaCTX-M-130	1
aph(3')-Ia	blaTEM-1C	1
aph(3')-Ia	blaDHA-1	1
aph(3')-Ia	blaTEM-32	1
aph(3')-Ia	qnrB4	1
aph(3')-Ia	cfr	1
blaTEM-141	mef(B)	1
blaTEM-141	mcr-3.1	1
blaTEM-141	erm(42)	1
blaTEM-141	tet(M)	1
ere(A)	strA	1
ere(A)	tet(D)	1
ere(A)	cmlA1	1
ere(A)	dfrA17	1
ere(A)	aadA2	1
ere(A)	aac(6')-IIc	1
ere(A)	tet(B)	1
ere(A)	blaDHA-1	1
ere(A)	sul3	1
ere(A)	qnrB4	1
ere(A)	dfrA1	1
ere(A)	strB	1
tet(X)	strA	1
tet(X)	cmlA1	1
tet(X)	mph(A)	1
tet(X)	aac(3)-IId	1
tet(X)	aadA2	1
tet(X)	dfrA12	1
tet(X)	floR	1
tet(X)	blaTEM-1B	1
tet(X)	tet(M)	1
tet(X)	tet(A)	1
tet(X)	aadA1	1
tet(X)	strB	1
erm(B)	mcr-3.5	1
erm(B)	blaCTX-M-3	1
erm(B)	blaTEM-106	1
erm(B)	dfrA27	1
erm(B)	mcr-3.1	1
erm(B)	blaTEM-1C	1
erm(B)	blaTEM-32	1
erm(B)	aadA16	1
erm(B)	cfr	1
ant(2'')-Ia	aph(4)-Ia	1
ant(2'')-Ia	aac(3)-IVa	1
ant(2'')-Ia	dfrA14	1
ant(2'')-Ia	blaTEM-1C	1
ant(2'')-Ia	blaTEM-1B	1
ant(2'')-Ia	sul3	1
ant(2'')-Ia	blaOXA-1	1
strA	mcr-3.5	1
strA	tet(D)	1
strA	blaCTX-M-14b	1
strA	blaCMY-4	1
strA	aac(6')-IIc	1
strA	blaCTX-M-104	1
strA	blaCMY-132	1
strA	blaTEM-150	1
strA	blaDHA-1	1
strA	blaNDM-5	1
strA	qnrB4	1
strA	blaCTX-M-64	1
oqxA	mcr-3.5	1
oqxA	blaCTX-M-3	1
oqxA	blaCMY-4	1
oqxA	blaTEM-1C	1
oqxA	blaCTX-M-104	1
oqxA	blaNDM-5	1
oqxA	blaCTX-M-64	1
oqxA	dfrA5	1
mcr-1.1	catA2	1
mcr-1.1	blaCTX-M-3	1
mcr-1.1	aac(6')-Il	1
mcr-1.1	dfrA27	1
mcr-1.1	blaCTX-M-123	1
mcr-1.1	aadA16	1
mcr-1.1	aadA17	1
mcr-1.1	cfr	1
catA2	lnu(F)	1
catA2	blaTEM-1A	1
catA2	blaCTX-M-65	1
mcr-3.5	aac(3)-IIa	1
mcr-3.5	mph(A)	1
mcr-3.5	dfrA17	1
mcr-3.5	floR	1
mcr-3.5	blaTEM-1A	1
mcr-3.5	tet(A)	1
mcr-3.5	strB	1
mcr-3.5	aadA5	1
aac(3)-IIa	blaCTX-M-3	1
aac(3)-IIa	aph(3')-IIa	1
aac(3)-IIa	aph(4)-Ia	1
aac(3)-IIa	aac(3)-IId	1
aac(3)-IIa	lnu(F)	1
aac(3)-IIa	mef(B)	1
aac(3)-IIa	blaCMY-132	1
aac(3)-IIa	blaTEM-1A	1
aac(3)-IIa	blaCTX-M-64	1
tet(D)	cmlA1	1
tet(D)	dfrA17	1
tet(D)	aadA2	1
tet(D)	aac(6')-IIc	1
tet(D)	tet(B)	1
tet(D)	blaDHA-1	1
tet(D)	sul3	1
tet(D)	qnrB4	1
tet(D)	dfrA1	1
tet(D)	strB	1
blaCTX-M-3	catA1	1
blaCTX-M-3	cmlA1	1
blaCTX-M-3	aadA2	1
blaCTX-M-3	dfrA14	1
blaCTX-M-3	blaTEM-1B	1
blaCTX-M-3	sul3	1
aph(3')-IIa	aph(4)-Ia	1
aph(3')-IIa	dfrA27	1
aph(3')-IIa	blaCTX-M-102	1
aph(3')-IIa	blaCTX-M-130	1
aph(3')-IIa	mef(B)	1
aph(3')-IIa	aac(3)-IVa	1
aph(3')-IIa	blaCTX-M-104	1
aph(3')-IIa	erm(42)	1
aph(3')-IIa	blaCTX-M-123	1
aph(3')-IIa	aadA16	1
aph(3')-IIa	blaCTX-M-64	1
aph(3')-IIa	blaOXA-1	1
catA1	blaCMY-4	1
catA1	blaTEM-32	1
catA1	aadA1	1
aph(4)-Ia	dfrA27	1
aph(4)-Ia	mcr-3.1	1
aph(4)-Ia	aadA16	1
aph(4)-Ia	aadA1	1
aph(4)-Ia	cfr	1
aph(4)-Ia	blaCTX-M-122	1
fosA7	cmlA1	1
fosA7	mph(A)	1
fosA7	aac(3)-IId	1
fosA7	aadA2	1
fosA7	fosA3	1
fosA7	sul3	1
blaCTX-M-14b	dfrA17	1
blaCTX-M-14b	aac(3)-IId	1
blaCTX-M-14b	blaTEM-1C	1
blaCTX-M-14b	floR	1
blaCTX-M-14b	blaTEM-1B	1
blaCTX-M-14b	strB	1
cmlA1	blaTEM-40	1
cmlA1	aac(6')-Il	1
cmlA1	blaTEM-106	1
cmlA1	blaCTX-M-102	1
cmlA1	aac(6')-IIc	1
cmlA1	blaTEM-1C	1
cmlA1	blaCMY-132	1
cmlA1	blaDHA-1	1
cmlA1	blaTEM-32	1
cmlA1	qnrB4	1
cmlA1	blaCTX-M-64	1
mph(A)	blaTEM-40	1
mph(A)	blaTEM-106	1
mph(A)	blaCTX-M-130	1
mph(A)	blaCTX-M-104	1
mph(A)	blaCMY-132	1
mph(A)	blaTEM-32	1
mph(A)	blaCTX-M-64	1
mph(A)	dfrA5	1
mph(A)	blaCTX-M-122	1
blaCMY-4	dfrA17	1
blaCMY-4	tet(B)	1
blaCMY-4	floR	1
blaCMY-4	blaTEM-1B	1
blaCMY-4	strB	1
dfrA17	blaTEM-40	1
dfrA17	aac(6')-IIc	1
dfrA17	mcr-3.1	1
dfrA17	blaCTX-M-104	1
dfrA17	blaDHA-1	1
dfrA17	blaTEM-32	1
dfrA17	qnrB4	1
dfrA17	aadA1	1
dfrA17	cfr	1
blaTEM-40	aac(3)-IId	1
blaTEM-40	aadA2	1
blaTEM-40	dfrA12	1
blaTEM-40	floR	1
blaTEM-40	tet(M)	1
blaTEM-40	aadA5	1
blaCMY-2	dfrA27	1
blaCMY-2	mcr-3.1	1
blaCMY-2	blaTEM-1A	1
blaCMY-2	aadA16	1
blaCMY-2	blaOXA-1	1
aac(6')-Il	aadA2	1
aac(6')-Il	dfrA14	1
aac(6')-Il	sul3	1
aac(6')-Il	tet(M)	1
blaTEM-106	aadA2	1
blaTEM-106	dfrA12	1
blaTEM-106	floR	1
blaTEM-106	sul3	1
blaTEM-106	tet(M)	1
blaTEM-106	tet(A)	1
aac(3)-VIa	dfrA14	1
aac(3)-VIa	dfrA1	1
aac(3)-IId	blaCTX-M-130	1
aac(3)-IId	mcr-3.1	1
aac(3)-IId	blaTEM-1C	1
aac(3)-IId	blaCTX-M-104	1
aac(3)-IId	blaCTX-M-123	1
aac(3)-IId	dfrA5	1
aac(3)-IId	aadA17	1
aac(3)-IId	cfr	1
dfrA27	aadA2	1
dfrA27	aac(3)-IVa	1
dfrA27	blaTEM-1C	1
dfrA27	blaTEM-1A	1
dfrA27	sul3	1
dfrA27	tet(M)	1
dfrA27	dfrA1	1
dfrA27	blaCTX-M-64	1
dfrA27	blaOXA-1	1
aadA2	aac(6')-IIc	1
aadA2	blaCTX-M-130	1
aadA2	blaCTX-M-104	1
aadA2	blaDHA-1	1
aadA2	blaNDM-5	1
aadA2	blaTEM-32	1
aadA2	aadA16	1
aadA2	qnrB4	1
aadA2	dfrA5	1
[truncated: 119 more rows]

## Sheet: Supplementary Data 9
Supplementary Data 9 Annotation information for 20 complete genomes
Strain	Sequence name	Sequence type	Replicon type for the plasmid	Mobility prediction for the plasmid	ARGs	Number of ARGs	Drug classes of ARGs	Number of Drug classes
A163	A163_chr	chromosome	-	-	blaTEM-1B,catA1,tet(B)	3	Beta-lactam,Phenicol,Tetracycline	3
	A163_p0	plasmid	IncC,IncHI1B	conjugative	aac(3)-IIa,aadA5,aph(3')-Ia,blaCMY-2,dfrA17,erm(B),floR,mph(A),oqxA,oqxB,strA,strB,sul1,sul2,tet(A)	15	Aminoglycoside,Beta-lactam,Macrolide,Phenicol,Quinolone,Sulphonamide,Tetracycline,Trimethoprim	8
	A163_p1	plasmid	IncFIA	conjugative	blaCTX-M-65,blaTEM-1B,fosA3,rmtB	4	Aminoglycoside,Beta-lactam,Fosfomycin	3
	A163_p2	plasmid	IncI-gamma/K1	conjugative	sul2	1	Sulphonamide	1
A186	A186_chr	chromosome	-	-	blaCMY-138,blaCMY-2,tet(B)	3	Beta-lactam,Tetracycline	2
	A186_p0	plasmid	IncI-gamma/K1	conjugative	floR,sul2	2	Phenicol,Sulphonamide	2
	A186_p1	plasmid	IncFIB,IncFIC,rep_cluster_2244	conjugative	aac(3)-IIa,aadA5,blaTEM-1B,dfrA17,mph(A),strA,strB,sul1,tet(A)	9	Aminoglycoside,Beta-lactam,Macrolide,Sulphonamide,Tetracycline,Trimethoprim	6
A237	A237_chr	chromosome	-	-	floR,strA,strB,sul2,tet(A)	5	Aminoglycoside,Phenicol,Sulphonamide,Tetracycline	4
	A237_p0	plasmid	IncFIB,IncFIC,rep_cluster_2232	conjugative	aac(3)-IId,aadA2,ant(3'')-Ia,aph(3')-Ia,blaTEM-1B,cmlA1,dfrA17,strA,strB,sul3,tet(A)	11	Aminoglycoside,Beta-lactam,Phenicol,Sulphonamide,Tetracycline,Trimethoprim	6
	A237_p1	plasmid	IncI-gamma/K1	conjugative	aac(3)-IId,aadA5,blaCTX-M-15,dfrA17,fosA3,mph(A)	6	Aminoglycoside,Beta-lactam,Fosfomycin,Macrolide,Trimethoprim	5
A251	A251_chr	chromosome	-	-		0		0
	A251_p0	plasmid	IncHI2A,rep_cluster_1088	non-mobilizable	aac(3)-IVa,aadA2,ant(3'')-Ia,aph(4)-Ia,blaCTX-M-14,cmlA1,dfrA12,floR,fosA3,mcr-1.1,oqxA,oqxB,sul1,sul2,sul3	15	Aminoglycoside,Beta-lactam,Colistin,Fosfomycin,Phenicol,Quinolone,Sulphonamide,Trimethoprim	8
	A251_p1	plasmid	IncFIB	non-mobilizable		0		0
A320	A320_chr	chromosome	-	-	mcr-1.1,mcr-1.1	2	Colistin	1
	A320_p0	plasmid	IncFIB	non-mobilizable		0		0
A329	A329_chr	chromosome	-	-	blaCMY-2,lnu(G)	2	Beta-lactam,Lincosamide	2
	A329_p0	plasmid	IncHI2A,rep_cluster_1088	conjugative	aac(3)-IVa,aadA2,ant(3'')-Ia,aph(4)-Ia,blaCTX-M-14,cmlA1,fosA3,mcr-1.1,oqxA,oqxB,sul1,sul2,sul3	13	Aminoglycoside,Beta-lactam,Colistin,Fosfomycin,Phenicol,Quinolone,Sulphonamide	7
A333	A333_chr	chromosome	-	-	ant(3'')-Ia,blaCTX-M-65,dfrA1,dfrA12,floR,fosA3,mef(B),oqxA,oqxB,sul1,sul1,sul3,tet(B)	13	Aminoglycoside,Beta-lactam,Fosfomycin,Macrolide,Phenicol,Quinolone,Sulphonamide,Tetracycline,Trimethoprim	9
	A333_p0	plasmid	IncI-gamma/K1	conjugative	aac(3)-IId,aadA2,blaTEM-1B,dfrA12,floR,rmtB,strA,strB,sul1,sul2,tet(A)	11	Aminoglycoside,Beta-lactam,Phenicol,Sulphonamide,Tetracycline,Trimethoprim	6
	A333_p1	plasmid	IncFIA,IncFIB,IncFII,IncFII	conjugative	ant(3'')-Ia,mph(A),tet(M)	3	Aminoglycoside,Macrolide,Tetracycline	3
A338	A338_chr	chromosome	-	-		0		0
	A338_p0	plasmid	IncY	non-mobilizable	mcr-1.1	1	Colistin	1
	A338_p1	plasmid	IncFIB,IncFIC,rep_cluster_2244	conjugative	aac(3)-IId,aadA2,blaTEM-1B,dfrA12,mph(A),oqxA,oqxB,tet(A)	8	Aminoglycoside,Beta-lactam,Macrolide,Quinolone,Tetracycline,Trimethoprim	6
	A338_p2	plasmid	IncI-gamma/K1	conjugative	floR,sul2	2	Phenicol,Sulphonamide	2
A351	A351_chr	chromosome	-	-		0		0
	A351_p0	plasmid	IncFIB,IncFIC,rep_cluster_2244,rep_cluster_2313	mobilizable	ant(3'')-Ia,blaTEM-1B,dfrA1,sul1,tet(A)	5	Aminoglycoside,Beta-lactam,Sulphonamide,Tetracycline,Trimethoprim	5
A376	A376_chr	chromosome	-	-		0		0
	A376_p0	plasmid	IncN	conjugative	blaTEM-1B,oqxA,oqxB,qnrS1	4	Beta-lactam,Quinolone	2
	A376_p1	plasmid	IncFIB	non-mobilizable	aadA2,blaTEM-1A,dfrA12,floR,oqxA,oqxB,strA,strB,sul2,tet(A)	10	Aminoglycoside,Beta-lactam,Phenicol,Quinolone,Sulphonamide,Tetracycline,Trimethoprim	7
	A376_p2	plasmid	IncFIA,IncFIC	conjugative	aadA2,blaNDM-5,blaTEM-1B,dfrA12,rmtB,sul1	6	Aminoglycoside,Beta-lactam,Sulphonamide,Trimethoprim	4
	A376_p3	plasmid	rep_cluster_2335	mobilizable		0		0
A382	A382_chr	chromosome	-	-		0		0
	A382_p0	plasmid	IncK2/Z	conjugative	floR,sul2	2	Phenicol,Sulphonamide	2
	A382_p1	plasmid	IncX3	conjugative	blaNDM-1	1	Beta-lactam	1
	A382_p2	plasmid	IncFIB,IncFIC,rep_cluster_2244	conjugative	aac(3)-IId,blaTEM-1B,mph(A),tet(A)	4	Aminoglycoside,Beta-lactam,Macrolide,Tetracycline	4
A409	A409_chr	chromosome	-	-		0		0
	A409_p0	plasmid	IncY	non-mobilizable		0		0
	A409_p1	plasmid	IncFIA,IncFIB,IncX1	conjugative	ARR-3,aac(3)-IId,aac(6')-Ib-cr,aph(3')-Ia,blaOXA-1,blaTEM-1B,catB3,dfrA17,floR,qnrS2,strA,strB,sul2,tet(A)	14	Aminoglycoside,Beta-lactam,Phenicol,Quinolone,Rifampicin,Sulphonamide,Tetracycline,Trimethoprim	8
A412	A412_chr	chromosome	-	-	aac(3)-IId,ant(3'')-Ia,ant(3'')-Ia,blaTEM-1B,blaTEM-1B,catA1,catB3,dfrA1,strA,strB,sul1,sul2,tet(B),tet(M)	14	Aminoglycoside,Beta-lactam,Phenicol,Sulphonamide,Tetracycline,Trimethoprim	6
	A412_p0	plasmid	IncHI2A,rep_cluster_1088	conjugative	aac(3)-IVa,aadA2,ant(3'')-Ia,aph(3')-Ia,aph(4)-Ia,blaCTX-M-14,cmlA1,floR,fosA3,mcr-1.1,oqxA,oqxB,sul1,sul2,sul3	15	Aminoglycoside,Beta-lactam,Colistin,Fosfomycin,Phenicol,Quinolone,Sulphonamide	7
A430	A430_chr	chromosome	-	-		0		0
	A430_p0	plasmid	IncI-gamma/K1	conjugative	aac(3)-IId,aadA2,blaTEM-1B,dfrA12,floR,rmtB,strA,strB,sul1,sul2,tet(A)	11	Aminoglycoside,Beta-lactam,Phenicol,Sulphonamide,Tetracycline,Trimethoprim	6
	A430_p1	plasmid	IncFIB,IncFIC,rep_cluster_2244	conjugative	aac(3)-IId,aadA2,blaTEM-1B,dfrA12,mph(A),oqxA,oqxB,tet(A)	8	Aminoglycoside,Beta-lactam,Macrolide,Quinolone,Tetracycline,Trimethoprim	6
A456	A456_chr	chromosome	-	-	blaCMY-2,blaCMY-2,mcr-1.1	3	Beta-lactam,Colistin	2
	A456_p0	plasmid	IncFIA,IncFIB,IncFIC	conjugative	aac(3)-IId,aadA2,ant(3'')-Ia,ant(3'')-Ia,aph(3')-Ia,blaTEM-1B,cmlA1,dfrA12,floR,lnu(F),sul2,sul3,tet(A),tet(M)	14	Aminoglycoside,Beta-lactam,Lincosamide,Phenicol,Sulphonamide,Tetracycline,Trimethoprim	7
A468	A468_chr	chromosome	-	-		0		0
	A468_p0	plasmid	IncI-gamma/K1	conjugative	aac(3)-IId,aadA2,blaTEM-1B,dfrA12,floR,rmtB,strA,strB,sul1,sul2	10	Aminoglycoside,Beta-lactam,Phenicol,Sulphonamide,Trimethoprim	5
	A468_p1	plasmid	IncFIB,IncFIC,IncFII	conjugative	blaTEM-1B,tet(A)	2	Beta-lactam,Tetracycline	2
A58	A58_chr	chromosome	-	-		0		0
	A58_p0	plasmid	IncFIB,IncFIC,rep_cluster_2244	conjugative	aac(3)-IId,aph(3')-Ia,dfrA14,floR,strA,strB,sul2,sul3,tet(A)	9	Aminoglycoside,Phenicol,Sulphonamide,Tetracycline,Trimethoprim	5
	A58_p1	plasmid	IncFIA,IncFIC	conjugative	blaCTX-M-14,cmlA1,erm(B),mph(A)	4	Beta-lactam,Macrolide,Phenicol	3
	A58_p2	plasmid	IncI-gamma/K1	conjugative	floR,sul2	2	Phenicol,Sulphonamide	2
A68	A68_chr	chromosome	-	-	floR,strA,strB,sul2,tet(A)	5	Aminoglycoside,Phenicol,Sulphonamide,Tetracycline	4
	A68_p0	plasmid	IncI-gamma/K1	conjugative	aac(3)-IId,aadA5,blaCTX-M-15,dfrA17,fosA3,mph(A)	6	Aminoglycoside,Beta-lactam,Fosfomycin,Macrolide,Trimethoprim	5
	A68_p1	plasmid	IncFIB,IncFIC,rep_cluster_2232	conjugative	aac(3)-IId,aadA2,ant(3'')-Ia,aph(3')-Ia,blaTEM-1B,cmlA1,dfrA17,strA,strB,sul3,tet(A)	11	Aminoglycoside,Beta-lactam,Phenicol,Sulphonamide,Tetracycline,Trimethoprim	6
A71	A71_chr	chromosome	-	-		0		0
	A71_p0	plasmid	IncFIB,rep_cluster_2244	conjugative	aac(3)-IIa,aadA5,aph(3')-Ia,blaCTX-M-55,catA2,dfrA17,erm(B),mph(A),strA,strB,sul1,sul2,tet(A)	13	Aminoglycoside,Beta-lactam,Macrolide,Phenicol,Sulphonamide,Tetracycline,Trimethoprim	7
A98	A98_chr	chromosome	-	-		0		0
	A98_p0	plasmid	IncFIB,IncFIC,rep_cluster_2244	conjugative	aac(3)-IId,aadA2,aph(3')-Ia,blaTEM-1B,dfrA12,mph(A),oqxA,oqxB,tet(A)	9	Aminoglycoside,Beta-lactam,Macrolide,Quinolone,Tetracycline,Trimethoprim	6
	A98_p1	plasmid	IncFIA,IncN	conjugative	blaCTX-M-55,blaTEM-141	2	Beta-lactam	1
	A98_p2	plasmid	IncFIA,IncFIC	conjugative		0		0
	A98_p3	plasmid	IncI-gamma/K1	conjugative	floR,sul2	2	Phenicol,Sulphonamide	2
	A98_p4	plasmid	rep_cluster_488	non-mobilizable		0		0

## Sheet: Supplementary Data 10
Supplementary Data 10 The count of ARGs identified on chromosomes and plasmids, respectively
ARG	Number of ARGs on chromosome	Number of ARGs on plasmid
sul2	3	18
blaTEM-1B	3	17
tet(A)	2	17
floR	3	15
aac(3)-IId	1	14
aadA2	0	14
sul1	3	11
strA	3	11
strB	3	11
mph(A)	0	11
dfrA12	1	10
ant(3'')-Ia	3	9
oqxB	1	9
oqxA	1	9
aph(3')-Ia	0	9
dfrA17	0	8
sul3	1	7
cmlA1	0	7
fosA3	1	6
aadA5	0	5
rmtB	0	5
mcr-1.1	3	4
blaCTX-M-14	0	4
aac(3)-IIa	0	3
erm(B)	0	3
aph(4)-Ia	0	3
aac(3)-IVa	0	3
tet(M)	1	2
blaCTX-M-15	0	2
blaCTX-M-55	0	2
blaCMY-2	4	1
dfrA1	2	1
blaCTX-M-65	1	1
catB3	1	1
qnrS1	0	1
blaTEM-1A	0	1
blaNDM-5	0	1
blaNDM-1	0	1
qnrS2	0	1
aac(6')-Ib-cr	0	1
blaOXA-1	0	1
ARR-3	0	1
lnu(F)	0	1
dfrA14	0	1
catA2	0	1
blaTEM-141	0	1
tet(B)	4	0
catA1	2	0
blaCMY-138	1	0
lnu(G)	1	0
mef(B)	1	0

[truncated: 4 more sheets: Supplementary Data 11, Supplementary Data 12, Supplementary Data 13, Supplementary Data 14]
