# Supplementary material for: Population structure and antibiotic resistance of swine extraintestinal pathogenic Escherichia coli from China
Source: Nat Commun. 2024 Jul 10;15:5811. doi: 10.1038/s41467-024-50268-2 (PMC11237156; doi:10.1038/s41467-024-50268-2)
Supplement: Supplementary file 6 — Source Data [file 41467_2024_50268_MOESM6_ESM.xlsx]

## Sheet: Figure 1
Isolate	Source	Time (Year)	Phylogroup	MLST
A1	lung	2011	A	10
A10	lung	2011	F	457
A100	lung	2014	A	542
A101	trachea	2012	B1	410
A102	spleen	2012	B1	58
A103	-	-	B1	101
A104	lung	2013	B1	88
A105	lung	2014	B1	23
A106	lung	2013	A	206
A107	trachea	2012	B1	88
A108	lung	2012	B1	88
A109	joint	2014	B1	23
A11	lung	2011	B1	88
A110	lung	2014	F	457
A111	lung	2014	B1	410
A112	lung	2012	G	117
A113	lung	2013	B2	131
A114	lung	2012	B1	156
A115	lung	2013	B1	101
A116	lung	2014	B1	1148
A117	joint	2014	B1	88
A118	lung	2012	A	617
A119	lung	2014	B1	29
A12	lung	2011	A	167
A120	lung	2012	B1	88
A121	lung	2012	F	457
A122	lung	2014	B1	410
A123	lung	2014	B1	410
A124	lung	2012	A	167
A125	lung	2012	A	5871
A126	lung	2013	B1	88
A127	lung	2012	B1	156
A128	lung	2014	A	100
A129	lung	2012	B1	898
A13	lung	2011	B1	23
A130	lung	2013	A	10
A131	lung	2014	B1	410
A132	lung	2013	F	354
A133	brain	2013	B1	101
A134	lung	2013	B1	88
A135	lung	2012	B1	23
A136	lung	2012	B1	410
A137	lung	2012	A	46
A138	lung	2012	F	648
A139	lung	2012	B1	58
A14	trachea	2011	G	117
A140	lung	2012	B1	410
A141	lung	2012	E	1266
A142	lung	2013	B1	603
A143	liver	2013	A	-
A144	lung	2012	B1	156
A145	lung	2013	B1	156
A146	lung	2012	B1	1196
A147	lung	2013	B1	410
A148	lung	2013	B1	156
A149	liver	2013	B1	162
A15	lung	2011	B1	58
A150	-	-	A	10
A151	lung	2014	B1	58
A152	lung	2013	B1	101
A153	lung	2013	B1	410
A154	liver	2012	B1	88
A155	Fluid	2014	A	93
A156	lung	2013	B1	101
A157	lung	2014	B1	410
A158	lung	2014	B1	156
A159	-	-	B1	88
A16	lung	2011	B1	602
A160	-	-	B1	898
A161	lung	2013	B1	410
A162	lung	2013	A	7449
A163	lung	2013	B1	8932
A164	lung	2013	B1	101
A165	lung	2013	B1	88
A166	lung	2013	B1	156
A167	lung	2013	B1	101
A168	lung	2014	B1	1642
A169	joint	2013	B1	410
A17	lung	2011	B1	410
A170	lung	2012	B1	20
A171	lung	2012	A	167
A172	Gallbladder	2012	B1	162
A173	lung	2014	G	117
A174	lung	2013	B1	-
A175	liver	2013	B1	-
A176	lung	2013	A	48
A177	kidney	2012	B1	410
A178	lung	2012	B1	410
A179	lung	2012	B1	101
A18	trachea	2011	A	10
A180	lung	2014	A	10
A181	lung	2014	D	405
A183	lung	2012	B1	410
A184	lung	2012	B1	410
A185	lung	2013	G	117
A186	lung	2014	B1	88
A187	lung	2012	A	746
A188	lung	2012	B1	156
A189	lung	2013	A	-
A19	lung	2011	D	5147
A190	joint	2012	A	167
A191	lung	2013	A	167
A192	Milk	2013	F	648
A193	lung	2014	A	46
A194	lung	2012	B1	410
A195	lung	2013	G	117
A196	lung	2013	B1	58
A197	lung	2013	A	206
A198	lung	2013	A	206
A199	lung	2012	B1	156
A2	lung	2011	D	2003
A20	lung	2011	D	5147
A201	lung	2013	B1	1798
A202	lung	2014	B1	453
A203	lung	2013	G	117
A204	lung	2013	B1	154
A205	lung	2014	B1	410
A206	lung	2013	G	117
A207	lung	2012	A	5871
A208	lung	2012	B1	88
A209	lung	2014	B1	58
A21	lung	2011	B1	410
A210	lung	2014	B1	88
A211	lung	2014	B1	88
A212	lung	2012	B1	410
A213	lung	2013	A	746
A214	lung	2014	A	10
A215	lung	2014	A	48
A216	lung	2013	A	46
A217	lung	2012	B1	410
A218	lung	2014	B1	88
A219	lung	2014	A	609
A22	liver	2011	A	206
A220	lung	2013	B1	88
A221	brain	2013	A	10
A222	liver	2013	B1	155
A223	lung	2014	G	117
A224	lung	2013	B1	101
A225	liver	2013	F	354
A226	lung	2012	A	167
A227	lung	2013	A	746
A228	lung	2012	B1	162
A229	lung	2014	A	617
A23	lung	2011	D	5147
A230	Milk	2013	B1	200
A231	joint	2014	B1	23
A232	lung	2013	B1	8932
A233	lung	2012	B1	101
A234	lung	2012	B1	410
A235	lung	2013	G	117
A236	lung	2013	F	354
A237	lung	2011	G	117
A238	lung	2013	G	117
A239	lung	2013	F	354
A24	lung	2011	B1	101
A240	lung	2013	A	10
A241	lung	2014	B1	156
A242	lung	2013	A	3014
A243	lung	2013	B1	58
A244	brain	2014	B1	410
A245	Milk	2013	B1	101
A246	liver	2013	F	354
A247	lung	2014	A	542
A248	lung	2014	B1	88
A249	lung	2014	G	117
A25	trachea	2011	A	10
A250	lung	2014	A	540
A251	lung	2014	B1	101
A252	lung	2014	B1	101
A253	liver	2014	B1	101
A254	lung	2014	A	206
A255	lung	2014	A	10
A256	liver	2014	A	542
A257	lung	2014	B1	23
A258	liver	2014	D	115
A259	lung	2013	B1	58
A26	lung	2011	B1	410
A260	lung	2014	B1	88
A261	lung	2012	G	117
A262	joint	2014	B1	410
A263	lung	2014	A	10
A264	lung	2014	B1	58
A265	lung	2017	B1	101
A266	lung	2017	B1	101
A267	lung	2015	B1	101
A268	lung	2017	A	746
A269	kidney	2017	B1	1196
A27	lung	2011	A	206
A270	-	-	A	48
A271	lung	2017	B1	88
A272	lung	2016	B1	410
A273	kidney	2017	B1	156
A274	lung	2017	B1	156
A275	lung	2015	B1	156
A276	lung	2016	F	354
A277	lung	2017	B1	410
A278	liver	2017	A	226
A279	lung	2017	B1	88
A28	lung	2011	B1	58
A280	brain	2017	B1	101
A281	brain	2016	G	117
A282	lung	2017	G	117
A283	lung	2017	A	48
A284	kidney	2015	A	542
A285	lung	2016	G	117
A286	lung	2017	B1	410
A287	lung	2016	B1	23
A288	lung	2015	B1	410
A289	-	-	A	167
A29	lung	2011	A	617
A290	lung	2016	A	46
A291	lung	2016	B2	2088
A292	lung	2016	G	117
A293	brain	2017	B1	410
A294	lung	2016	B1	101
A295	lung	2017	A	6730
A296	liver	2016	B1	224
A297	lung	2016	F	354
A298	lung	2015	B1	616
A299	lung	2015	F	457
A3	lung	2011	B1	410
A30	lung	2011	B1	101
A300	brain	2017	B1	877
A301	lung	2017	B1	410
A302	lung	2016	G	117
A303	heart	2015	A	3941
A304	lung	2017	B2	131
A305	kidney	2016	B1	410
A306	-	-	B1	156
A307	joint	2015	D	69
A308	brain	2016	B1	410
A309	lung	2016	B1	101
A31	trachea	2011	B1	297
A310	lung	2016	B1	101
A311	-	-	B1	88
A312	lung	2016	F	354
A313	lung	2017	A	617
A314	heart	2015	B1	2973
A315	lung	2016	B1	877
A316	lung	2017	B1	1724
A317	lung	2016	B1	-
A318	lung	2016	A	361
A319	lung	2015	A	-
A32	liver	2011	B1	88
A320	lung	2016	A	206
A321	lung	2016	F	457
A322	lung	2017	E	7618
A323	lung	2016	A	100
A324	brain	2015	A	617
A325	lung	2016	B1	410
A326	lung	2015	B1	410
A327	lung	2016	A	744
A328	lung	2017	A	206
A329	lung	2016	B1	224
A33	lung	2011	B1	2599
A330	brain	2017	B1	101
A331	lung	2015	B1	101
A332	lung	2017	A	617
A333	lung	2016	A	10
A334	joint	2017	B1	101
A335	lung	2015	B1	156
A336	lung	2016	A	617
A337	lung	2016	B1	101
A338	kidney	2016	B1	410
A339	lung	2016	F	354
A34	lung	2011	B1	2179
A340	brain	2017	A	617
A341	lung	2017	A	617
A342	lung	2014	A	10
A343	lung	2014	A	10
A344	liver	2012	G	117
A345	lung	2016	A	206
A346	lung	2016	A	542
A347	lung	2015	B1	224
A348	lung	2016	F	354
A349	lung	2017	A	-
A35	trachea	2011	B1	8932
A350	lung	2011	A	167
A351	lung	2016	B1	101
A352	lung	2016	A	617
A353	lung	2015	A	609
A354	lung	2016	B1	410
A355	lung	2015	B1	88
A356	-	-	B1	88
A357	lung	2016	A	100
A358	lung	2015	A	48
A359	lung	2016	B1	410
A36	lung	2011	A	744
A360	lung	2016	B1	101
A361	lung	2015	B1	88
A362	lung	2017	B1	410
A363	liver	2013	F	354
A364	lung	2015	A	3014
A365	lung	2017	B1	641
A366	brain	2017	A	540
A367	lung	2015	B1	58
A368	brain	2017	B1	101
A369	lung	2017	B1	602
A37	lung	2011	B1	23
A370	lung	2017	B1	101
A371	lung	2017	B1	58
A372	lung	2016	A	206
A373	lung	2017	A	167
A374	joint	2017	B1	20
A375	lung	2015	B1	58
A376	lung	2017	A	48
A377	lung	2017	B1	410
A378	lung	2017	B1	88
A379	lung	2016	B1	101
A38	lung	2011	B1	410
A380	brain	2016	A	167
A381	lung	2017	A	10
A382	lung	2017	B1	410
A383	lung	2016	B1	410
A384	lung	2017	A	542
A385	lung	2017	B1	410
A386	lung	2017	A	6395
A387	lung	2017	B1	711
A388	lung	2017	A	226
A389	brain	2017	B1	410
A39	lung	2011	B1	58
A390	lung	2017	B1	345
A391	lung	2017	D	69
A392	lung	2017	B1	410
A393	lung	2017	B1	88
A394	lung	2017	B1	156
A395	lung	2017	B1	156
A396	lung	2017	B1	101
A397	lung	2016	B1	101
A398	lung	2017	A	10
A399	lung	2017	F	457
A4	lung	2011	B1	410
A40	lung	2011	G	117
A400	lung	2016	A	206
A401	brain	2015	B1	410
A402	lung	2017	B1	75
A403	lung	2016	B1	410
A404	lung	2016	G	117
A405	lung	2012	B1	88
A407	lung	2014	A	744
A408	lung	2015	B1	88
A409	heart	2015	B1	88
A41	lung	2011	B1	88
A410	lung	2016	A	206
A411	lung	2015	A	744
A412	lung	2017	B1	156
A413	spleen	2017	A	10
A414	lung	2015	F	354
A415	lung	2017	B1	156
A416	lung	2017	A	746
A417	lung	2015	A	744
A418	-	-	B1	101
A419	brain	2017	G	117
A42	liver	2011	B1	88
A420	lung	2017	B1	88
A421	lung	2016	F	457
A422	lung	2017	B1	58
A423	lung	2017	A	617
A424	lung	2015	A	617
A425	lung	2015	B1	410
A426	lung	2015	B1	101
A427	lung	2015	B1	155
A428	lung	2015	A	617
A429	liver	2017	A	46
A43	trachea	2011	F	354
A430	lung	2015	B1	410
A431	lung	2016	A	1684
A432	lung	2017	A	744
A433	lung	2016	A	10
A436	lung	2017	F	457
A437	lung	2015	A	744
A438	lung	2016	B1	156
A439	lung	2017	A	746
A44	lung	2011	B1	410
A440	lung	2016	A	206
A441	lung	2016	B1	101
A442	lung	2015	A	48
A443	lung	2016	A	167
A444	lung	2016	B1	29
A445	lung	2016	B1	410
A446	lung	2017	A	10
A447	lung	2015	B1	88
A448	lung	2015	B1	88
A449	lung	2015	F	354
A45	lung	2011	A	744
A450	lung	2017	B1	641
A451	joint	2017	B1	162
A452	lung	2016	A	48
A453	lung	2017	F	457
A454	lung	2016	A	100
A455	lung	2016	A	617
A456	lung	2016	B1	101
A457	lung	2016	A	167
A458	lung	2016	A	10
A459	lung	2015	A	361
A46	lung	2011	B1	410
A460	lung	2017	B1	88
A461	lung	2017	B1	156
A462	lung	2015	B1	101
A463	lung	2016	A	744
A464	lung	2015	A	100
A465	lung	2016	B1	88
A466	lung	2016	B1	410
A467	lung	2016	B1	58
A468	lung	2016	B1	58
A469	lung	2016	A	2253
A47	lung	2011	F	354
A470	lung	2017	A	206
A471	lung	2015	D	69
A472	lung	2015	F	457
A473	lung	2016	B1	224
A474	brain	2016	B1	345
A475	lung	2017	A	744
A476	lung	2015	A	744
A477	lung	2015	B1	410
A478	brain	2015	A	744
A479	lung	2015	B1	58
A48	lung	2011	B1	88
A480	lung	2017	B1	410
A481	lung	2015	A	48
A482	lung	2015	D	69
A483	lung	2015	G	117
A484	lung	2016	F	457
A485	lung	2017	B1	1642
A486	lung	2017	A	10
A487	lung	2017	B1	410
A488	lung	2015	A	7176
A489	trachea	2012	A	93
A49	lung	2011	B1	603
A490	-	-	A	542
A492	lung	2015	A	542
A493	lung	2017	A	746
A494	trachea	2013	B1	88
A495	lung	2015	F	354
A496	lung	2015	A	167
A497	lung	2017	B1	410
A498	lung	2015	A	100
A499	lung	2017	A	6395
A5	spleen	2011	B1	23
A500	lung	2016	B1	410
A501	brain	2017	B1	88
A502	lung	2017	B1	453
A503	lung	2015	G	117
A504	lung	2016	B1	156
A505	lung	2015	A	542
A506	brain	2015	A	10
A51	lung	2011	E	2847
A52	trachea	2011	B1	88
A53	liver	2011	A	1684
A54	trachea	2011	B1	410
A55	brain	2011	B1	410
A56	lung	2011	B1	410
A57	lung	2011	B1	88
A58	trachea	2011	B1	410
A59	lung	2011	B1	410
A6	lung	2011	A	744
A60	lung	2011	B1	23
A61	lung	2011	G	117
A62	lung	2011	B1	410
A63	lung	2011	B1	101
A64	trachea	2011	D	5147
A65	trachea	2011	A	744
A66	trachea	2011	B1	410
A67	lung	2011	A	206
A68	lung	2011	G	117
A69	lung	2011	A	398
A7	trachea	2011	A	46
A70	lung	2011	G	117
A71	lung	2013	F	648
A72	lung	2012	B1	88
A73	liver	2012	B1	162
A74	lung	2014	A	-
A75	lung	2013	B1	410
A76	liver	2013	B2	95
A77	lung	2014	B1	88
A78	lung	2012	B1	58
A79	lung	2014	A	540
A8	lung	2011	B1	410
A80	lung	2013	B1	156
A81	brain	2014	B1	23
A82	lung	2013	B1	410
A83	lung	2014	B1	156
A84	liver	2012	A	48
A85	lung	2014	A	10
A86	trachea	2013	B1	101
A87	lung	2013	D	405
A88	lung	2012	A	744
A89	brain	2014	B1	410
A9	lung	2011	B1	602
A90	lung	2014	B1	156
A91	lung	2013	F	648
A92	lung	2012	B1	156
A93	liver	2012	B1	154
A94	lung	2013	A	871
A95	lung	2013	A	-
A96	lung	2012	B1	88
A97	lung	2012	G	117
A98	lung	2012	B1	410
A99	lung	2012	A	7588

## Sheet: Figure 2a
Isolate	Aminoglycosides	Beta-lactams	Chloramphenicol	Quinolone	Trimethoprim	Sulfonamide	Tetracycline
A1	1	1	1	1	1	1	1
A10	0	1	1	1	1	1	1
A100	1	1	1	0	1	1	1
A101	0	1	1	1	1	1	1
A102	0	1	1	0	1	1	1
A104	1	1	1	0	1	1	1
A105	0	0	0	0	0	0	1
A106	1	1	1	1	1	1	1
A107	1	1	1	1	1	1	1
A108	0	1	0	0	1	1	1
A109	0	0	0	0	0	0	1
A11	0	1	0	1	1	1	1
A110	0	1	0	0	1	1	1
A111	0	1	1	1	1	1	1
A112	1	1	1	0	1	1	1
A113	0	1	0	0	1	1	1
A114	0	1	1	0	1	1	1
A115	0	1	1	1	0	0	1
A116	0	1	1	1	1	1	1
A117	0	1	0	1	1	1	1
A118	1	1	0	1	1	1	1
A119	1	1	1	1	1	1	1
A12	0	1	1	1	1	1	1
A120	1	1	1	1	1	1	1
A121	1	1	0	1	1	1	1
A122	1	1	1	1	1	1	1
A123	1	1	1	1	1	1	1
A124	1	1	1	1	1	1	1
A125	0	1	0	0	1	1	1
A126	1	1	1	1	1	1	1
A127	1	1	1	1	1	1	1
A128	1	1	1	0	1	1	1
A129	0	1	1	1	1	1	1
A13	1	1	1	1	1	1	1
A130	1	1	1	1	1	1	1
A131	1	1	1	1	1	1	1
A132	1	1	1	1	1	1	1
A133	1	1	1	1	1	1	1
A134	0	1	1	0	1	1	1
A135	0	0	1	0	0	0	1
A136	1	1	1	1	1	1	1
A137	1	1	1	1	1	1	1
A138	1	1	1	1	1	1	1
A139	0	1	1	0	1	1	1
A14	1	1	1	1	1	1	1
A140	1	1	1	1	1	1	1
A141	0	1	1	1	1	1	1
A142	0	1	0	1	1	1	1
A143	1	1	1	1	1	1	1
A144	1	1	1	1	1	1	1
A145	1	1	0	1	0	0	1
A146	0	1	1	0	1	1	1
A147	1	1	1	1	1	1	1
A148	1	1	1	1	1	1	1
A149	1	1	1	1	1	1	1
A15	1	1	1	1	1	1	1
A151	0	1	0	0	1	1	0
A152	0	1	1	0	1	1	1
A153	1	1	1	1	1	1	1
A154	0	1	0	0	1	1	1
A155	1	1	1	1	1	1	1
A156	0	1	1	1	1	1	1
A157	1	1	1	1	1	1	1
A158	1	1	1	1	1	1	1
A16	1	1	1	1	1	1	1
A161	1	1	1	1	1	1	1
A162	1	1	1	1	1	1	1
A163	1	1	1	1	1	1	1
A164	1	1	1	1	1	1	1
A165	1	1	1	1	1	1	1
A166	1	1	1	1	0	0	1
A167	1	1	1	0	1	1	1
A168	0	1	1	1	1	1	1
A169	0	1	1	1	1	1	1
A17	1	1	1	1	1	1	1
A170	1	1	1	1	1	1	1
A171	1	1	1	1	0	0	1
A172	1	1	1	1	1	1	1
A173	0	0	1	1	1	1	1
A174	0	1	0	0	0	0	1
A175	0	1	0	0	1	1	1
A176	0	1	0	0	1	1	1
A177	1	1	1	1	1	1	1
A178	1	1	1	1	1	1	1
A179	0	1	0	0	1	1	1
A18	1	1	1	0	1	1	1
A180	0	0	1	0	0	0	1
A181	1	1	1	1	1	1	1
A183	1	1	1	1	1	1	1
A184	1	1	1	1	1	1	1
A185	1	1	1	1	1	1	1
A186	1	1	1	0	1	1	1
A187	0	0	1	0	1	1	1
A188	1	1	1	1	1	1	1
A189	1	1	1	1	1	1	1
A19	1	1	1	1	1	1	1
A190	0	1	1	1	1	1	1
A191	1	1	1	1	1	1	1
A192	1	1	1	0	1	1	1
A193	1	1	1	0	1	1	1
A194	0	1	1	1	1	1	1
A195	1	1	1	0	1	1	1
A196	0	1	1	1	1	1	1
A197	0	1	1	0	1	1	1
A198	1	1	1	1	1	1	1
A199	1	1	1	0	1	1	1
A2	1	1	1	1	1	1	1
A20	1	1	0	0	1	1	1
A201	0	0	1	0	1	1	1
A202	1	1	1	1	0	0	1
A203	1	1	1	1	1	1	1
A204	1	1	0	0	1	1	1
A205	1	1	1	1	1	1	1
A206	0	1	1	0	1	1	1
A207	0	1	1	0	1	1	1
A208	1	1	1	1	1	1	1
A209	0	0	0	0	0	0	1
A21	1	1	1	1	1	1	1
A210	1	1	1	0	1	1	1
A211	0	1	0	1	1	1	1
A212	1	1	1	1	1	1	1
A213	1	1	1	1	1	1	1
A214	0	1	1	1	1	1	1
A215	1	1	1	1	1	1	1
A216	1	1	1	1	1	1	1
A217	1	1	1	1	1	1	1
A218	0	1	1	0	1	1	1
A219	0	1	1	1	1	1	1
A22	1	1	1	1	1	1	1
A220	0	1	1	0	1	1	1
A221	1	1	1	1	1	1	1
A222	1	1	1	1	1	1	1
A223	1	1	1	1	1	1	1
A224	0	1	1	0	1	1	1
A225	1	1	1	1	1	1	1
A226	1	1	0	1	1	1	1
A227	1	1	1	1	1	1	1
A228	1	1	1	1	1	1	1
A229	1	1	1	1	1	1	1
A23	1	1	1	1	1	1	1
A230	1	1	1	1	0	0	1
A231	0	0	0	0	0	0	1
A232	1	1	1	1	1	1	1
A233	0	1	0	1	1	1	1
A234	1	1	1	1	1	1	1
A235	1	1	1	1	1	1	1
A236	1	1	1	1	1	1	1
A237	1	1	1	1	1	1	0
A238	1	1	1	1	1	1	1
A239	1	1	1	1	1	1	1
A24	0	1	1	1	1	1	1
A240	1	1	1	0	1	1	1
A241	0	1	1	1	1	1	1
A242	0	1	1	1	1	1	1
A243	1	1	0	0	1	1	0
A244	1	1	1	1	1	1	1
A245	1	1	1	1	1	1	1
A246	1	1	1	1	1	1	1
A247	0	0	1	0	1	1	1
A248	0	1	0	1	1	1	1
A249	1	1	1	1	1	1	1
A25	1	0	0	1	1	1	1
A250	1	1	1	1	1	1	1
A251	1	1	0	0	1	1	1
A252	0	1	1	0	0	0	1
A253	0	1	0	0	1	1	0
A254	1	1	1	1	1	1	1
A255	1	1	1	1	1	1	1
A256	1	1	1	1	1	1	1
A257	1	0	1	1	1	1	1
A258	1	1	1	1	1	1	1
A259	1	1	1	1	1	1	1
A26	1	1	1	1	1	1	1
A260	1	1	1	1	1	1	1
A262	1	1	1	1	1	1	1
A263	1	1	1	1	1	1	1
A264	0	1	1	0	0	0	0
A265	1	1	1	0	1	1	1
A266	1	1	1	1	0	0	1
A267	1	1	1	1	1	1	1
A268	1	1	0	0	1	1	1
A269	1	1	1	1	1	1	1
A27	1	1	1	1	1	1	1
A271	1	1	1	0	1	1	1
A272	1	1	1	1	1	1	1
A273	0	1	1	0	1	1	1
A274	0	1	1	0	1	1	0
A275	1	1	0	1	1	1	1
A276	1	1	1	1	1	1	1
A277	0	1	1	1	1	1	1
A278	0	1	1	0	1	1	1
A279	0	1	1	0	0	0	1
A28	0	1	0	0	1	1	1
A280	0	1	1	0	1	1	1
A281	1	1	1	1	1	1	1
A282	1	1	0	1	0	0	1
A283	0	1	1	0	1	1	1
A284	0	0	1	1	1	1	1
A285	1	1	1	0	1	1	1
A286	1	1	0	1	0	0	1
A287	0	1	0	0	0	0	1
A288	1	1	1	1	1	1	0
A29	1	1	1	1	1	1	1
A290	1	1	1	1	1	1	1
A291	1	1	0	0	1	1	1
A292	1	1	0	0	1	1	1
A293	1	1	1	1	1	1	1
A294	1	1	1	0	1	1	1
A295	1	1	1	1	1	1	0
A296	0	1	0	0	0	0	0
A297	1	1	1	1	1	1	1
A298	1	1	1	0	1	1	1
A299	1	1	1	1	1	1	0
A3	1	1	1	1	1	1	1
A30	1	1	1	1	1	1	1
A300	0	0	0	0	0	0	1
A301	1	1	1	1	1	1	1
A302	1	1	1	1	1	1	1
A303	1	1	1	1	1	1	1
A304	1	1	1	1	1	1	1
A305	1	1	1	1	1	1	1
A307	1	1	1	0	1	1	1
A308	1	1	1	1	1	1	1
A309	1	1	1	0	1	1	1
A31	1	1	1	1	1	1	1
A310	0	1	1	0	0	0	1
A312	1	1	1	1	1	1	1
A313	1	1	1	1	1	1	1
A314	1	1	1	1	1	1	1
A315	0	1	1	0	1	1	1
A316	0	1	0	0	0	0	1
A317	0	1	0	0	0	0	0
A318	1	1	1	1	1	1	1
A319	1	1	1	1	1	1	1
A32	0	1	1	1	1	1	1
A320	1	1	1	1	1	1	1
A321	1	1	1	1	1	1	1
A322	0	1	0	0	0	0	1
A323	1	1	1	1	1	1	1
A324	1	1	1	0	1	1	1
A325	0	1	1	1	1	1	1
A326	0	1	1	1	1	1	1
A327	1	1	1	1	1	1	1
A328	1	1	0	1	1	1	1
A329	1	1	1	1	1	1	1
A33	1	1	1	0	1	1	1
A330	1	1	1	1	1	1	1
A331	0	1	1	1	1	1	1
A332	1	1	1	1	1	1	1
A333	1	1	1	1	1	1	1
A334	1	1	1	1	1	1	1
A335	1	1	1	0	1	1	1
A336	1	1	1	1	1	1	1
A337	0	1	1	0	0	0	1
A338	1	1	1	1	1	1	1
A339	1	1	1	1	1	1	1
A34	1	1	1	1	1	1	1
A340	1	1	1	1	1	1	1
A341	1	1	1	1	1	1	1
A342	0	1	1	1	1	1	1
A343	0	1	1	1	1	1	1
A344	1	1	1	1	1	1	1
A345	1	1	1	1	1	1	1
A346	1	1	0	1	1	1	1
A347	1	1	1	1	1	1	1
A348	1	1	1	0	1	1	1
A349	1	1	0	1	1	1	1
A35	1	1	1	1	1	1	1
A351	1	1	1	1	1	1	1
A352	1	1	1	1	1	1	1
A353	1	1	1	1	1	1	1
A354	0	1	1	1	1	1	1
A355	1	1	1	1	1	1	1
A357	1	1	1	1	1	1	1
A358	1	1	1	1	1	1	1
A359	1	1	1	1	1	1	1
A36	1	1	1	1	1	1	1
A360	0	1	1	0	0	0	1
A361	1	1	1	0	1	1	1
A362	0	0	1	1	1	1	1
A363	1	1	1	1	1	1	1
A364	1	1	1	1	1	1	1
A365	1	1	1	0	1	1	1
A366	0	1	1	1	1	1	1
A367	0	1	0	0	1	1	1
A368	0	1	1	0	1	1	1
A369	0	1	0	1	1	1	1
A37	0	1	1	1	0	0	1
A370	0	0	1	1	1	1	1
A371	0	1	1	0	1	1	1
A372	1	1	0	1	1	1	1
A373	1	1	1	1	1	1	0
A374	0	1	1	0	1	1	1
A375	0	1	0	0	1	1	1
A376	1	1	1	1	1	1	1
A377	1	1	0	1	0	0	1
A378	1	1	0	0	0	0	1
A379	1	1	1	1	1	1	1
A38	1	1	1	1	1	1	1
A380	1	1	1	1	0	0	1
A381	1	1	1	1	1	1	1
A382	1	1	1	1	0	0	1
A383	1	1	1	1	1	1	1
A384	0	1	1	0	1	1	1
A385	1	1	1	1	1	1	1
A386	1	1	0	1	0	0	0
A387	0	1	1	0	1	1	1
A388	0	1	1	0	1	1	1
A389	1	1	1	1	1	1	1
A39	1	1	1	1	1	1	1
A390	0	1	1	0	1	1	1
A391	1	1	1	1	1	1	1
A392	1	1	1	1	1	1	1
A393	1	1	1	1	1	1	1
A394	1	1	1	1	1	1	1
A395	1	1	1	1	1	1	1
A396	0	1	0	0	0	0	0
A397	1	1	1	1	1	1	1
A398	0	1	1	1	1	1	1
A399	0	1	1	1	1	1	1
A4	1	1	1	1	1	1	1
A40	1	1	1	1	1	1	1
A400	1	1	1	1	1	1	1
A401	1	1	1	1	1	1	0
A402	0	1	1	0	1	1	1
A403	0	1	1	1	1	1	1
A404	1	1	1	1	1	1	1
A405	0	0	1	0	1	1	1
A407	1	1	1	0	0	0	0
A408	0	1	1	0	0	0	1
A409	1	1	1	1	1	1	1
A41	1	1	1	1	1	1	1
A410	0	1	1	1	1	1	1
A411	0	1	1	1	1	1	1
A412	1	1	1	1	1	1	1
A413	0	1	1	1	1	1	1
A414	1	1	1	1	1	1	1
A415	1	1	1	1	1	1	1
A416	0	1	1	1	1	1	1
A417	1	1	1	1	1	1	1
A419	1	1	0	0	1	1	1
A42	0	1	1	1	1	1	1
A420	0	1	1	0	0	0	1
A421	1	1	1	0	0	0	0
A422	0	1	1	0	0	0	1
A423	1	1	1	1	1	1	1
A424	1	1	0	1	1	1	1
A425	1	1	1	1	0	0	1
A426	1	1	1	1	1	1	1
A427	1	1	1	1	1	1	1
A428	0	1	1	1	1	1	1
A429	0	1	1	0	0	0	1
A43	1	1	1	1	1	1	1
A430	1	1	1	1	1	1	1
A431	1	1	1	1	1	1	1
A432	1	1	1	1	1	1	1
A433	0	0	0	0	1	1	1
A436	1	1	1	1	1	1	1
A437	0	1	1	1	1	1	1
A438	1	1	1	0	1	1	1
A439	1	1	1	1	1	1	1
A44	0	1	0	1	1	1	1
A440	1	1	1	0	1	1	1
A441	0	1	1	0	1	1	1
A442	0	1	1	1	1	1	1
A444	1	1	1	1	1	1	1
A445	1	1	1	1	1	1	1
A446	1	1	1	1	1	1	1
A447	1	1	1	1	1	1	1
A448	1	1	1	1	1	1	1
A449	1	1	1	1	1	1	1
A45	1	1	1	1	1	1	1
A450	1	1	1	1	1	1	1
A451	0	1	1	1	1	1	1
A452	1	1	1	1	1	1	1
A453	1	1	1	1	1	1	1
A454	1	1	1	1	1	1	1
A455	1	1	1	1	1	1	1
A456	1	1	1	1	1	1	1
A457	1	1	1	1	1	1	1
A458	1	1	1	0	1	1	1
A459	1	1	1	1	1	1	1
A46	0	1	0	1	1	1	0
A460	0	1	0	1	1	1	1
A461	1	1	0	0	0	0	1
A462	1	1	1	1	1	1	1
A463	1	1	1	1	1	1	1
A464	0	1	0	0	0	0	0
A465	1	1	1	1	1	1	1
A466	1	1	1	1	1	1	1
A467	1	1	1	1	1	1	1
A468	1	1	1	0	1	1	1
A469	1	1	0	1	1	1	1
A47	1	1	1	1	1	1	1
A470	1	1	1	1	1	1	1
A471	1	1	1	0	1	1	1
A472	1	1	1	1	1	1	1
A473	1	1	1	1	1	1	1
A474	1	1	1	0	1	1	1
A475	1	1	1	1	1	1	1
A476	1	1	1	1	1	1	1
A477	0	1	1	1	1	1	1
A478	1	1	1	1	1	1	1
A479	0	1	1	0	1	1	1
A48	1	1	1	0	1	1	1
A480	0	0	1	0	1	1	1
A481	0	1	1	1	1	1	1
A482	1	1	1	0	1	1	1
A483	0	1	1	1	1	1	1
A484	1	1	1	0	1	1	1
A485	1	1	0	1	1	1	1
A486	1	1	1	1	1	1	1
A487	1	1	1	1	1	1	1
A488	1	1	1	0	1	1	1
A489	1	1	0	0	1	1	1
A49	1	1	1	1	1	1	1
A492	1	1	1	0	1	1	1
A493	1	1	1	1	1	1	1
A494	0	1	1	1	1	1	1
A495	1	1	1	1	1	1	1
A496	1	1	1	1	0	0	1
A497	0	1	1	1	1	1	1
A498	1	1	1	0	1	1	1
A499	1	1	0	1	0	0	0
A5	0	0	1	1	0	0	1
A500	1	1	1	1	1	1	1
A501	1	1	1	1	1	1	1
A502	1	1	1	1	1	1	1
A503	1	1	1	0	1	1	1
A504	1	1	1	0	1	1	1
A505	1	1	1	0	1	1	1
A506	1	1	1	1	1	1	1
A51	0	1	1	1	1	1	1
A52	1	0	1	0	1	1	1
A53	1	1	1	1	1	1	1
A54	0	1	1	1	1	1	1
A55	1	1	1	1	1	1	1
A56	0	1	1	1	1	1	1
A57	1	1	1	1	1	1	1
A58	1	1	1	1	1	1	1
A59	1	1	1	1	1	1	1
A6	1	1	1	1	1	1	1
A60	1	1	1	1	1	1	1
A61	0	1	1	1	1	1	1
A62	1	1	0	1	1	1	1
A63	1	1	1	1	1	1	1
A64	1	1	1	0	1	1	1
A65	1	1	1	1	1	1	1
A66	1	1	1	1	1	1	1
A67	1	1	1	1	1	1	1
A68	1	1	1	1	1	1	1
A69	1	1	1	1	1	1	1
A7	1	1	1	1	1	1	1
A70	0	1	1	0	1	1	1
A71	1	1	1	0	1	1	1
A72	1	1	1	1	1	1	1
A73	1	1	1	1	1	1	1
A74	0	1	0	0	1	1	0
A75	1	1	0	1	1	1	1
A76	1	1	1	1	1	1	1
A77	1	1	1	0	1	1	1
A78	1	1	0	1	1	1	1
A79	1	1	1	1	1	1	1
A8	1	1	1	1	1	1	1
A80	0	1	1	1	0	0	1
A81	0	1	0	0	1	1	1
A82	1	1	1	1	1	1	1
A83	1	1	1	1	1	1	1
A84	0	1	1	0	1	1	1
A85	1	1	1	1	1	1	1
A86	0	1	1	1	1	1	0
A87	1	1	0	1	1	1	1
A88	1	1	1	1	1	1	1
A89	1	1	1	1	1	1	1
A9	1	1	1	0	1	1	1
A90	1	1	1	0	1	1	1
A91	1	1	1	0	1	1	1
A92	1	1	1	1	0	0	1
A93	0	1	1	1	1	1	1
A94	0	1	1	0	1	1	1
A95	1	1	1	1	1	1	1
A96	1	1	1	1	1	1	1
A97	1	1	1	1	1	1	1
A98	1	1	1	1	1	1	1
A99	0	1	1	0	1	1	1

## Sheet: Figure 2b
Antibiotic	Prevalence of resistance
Ampicillin	0.954639
Amoxicillin clavulanic acid	0.113402
Amikacin	0.154639
Aztreonam	0.253608
Chloramphenicol	0.851546
Ceftazidime	0.134021
Ciprofloxacin	0.709278
Cefotaxime	0.517526
Cefazolin	0.579381
Cefepime	0.447423
Gentamicin	0.698969
Imipenem	0.00824742
Levofloxacin	0.674227
Meropenem	0.00824742
Moxifloxacin	0.686598
Piperacillin	0.901031
Sulbactam ampicillin	0.342268
Sulfamethoxazole trimethoprim	0.898969
Tetracycline	0.954639
Tazobactam piperacillin	0.00824742

## Sheet: Figure 2c
Antibiotic	Class	ST410	ST88	ST101	ST117	Others
Tetracycline	Tetracycline	0.959459	1	0.923077	0.962963	0.950331
Sulfonamide trimethoprim	Sulfonamide	0.945946	0.906977	0.820513	0.962963	0.890728
Levofloxacin	Quinolone	0.959459	0.534884	0.564103	0.518519	0.652318
Moxifloxacin	Quinolone	0.959459	0.581395	0.564103	0.555556	0.662252
Ciprofloxacin	Quinolone	0.972973	0.581395	0.564103	0.666667	0.68543
Chloramphenicol	Chloramphenicol	0.918919	0.813953	0.871795	0.888889	0.834437
Imipenem	Beta-lactam	0.0135135	0	0	0	0.00993378
Meropenem	Beta-lactam	0.0135135	0	0	0	0.00993378
Tazobactam piperacillin	Beta-lactam	0.027027	0	0	0	0.00662252
Amoxicillin clavulanic acid	Beta-lactam	0.108108	0.186047	0.153846	0.037037	0.10596
Ceftazidime	Beta-lactam	0.189189	0.186047	0.0769231	0.037037	0.129139
Aztreonam	Beta-lactam	0.283784	0.255814	0.102564	0.111111	0.278146
Sulbactam ampicillin	Beta-lactam	0.378378	0.395349	0.179487	0.148148	0.364238
Cefepime	Beta-lactam	0.527027	0.395349	0.282051	0.37037	0.463576
Cefotaxime	Beta-lactam	0.527027	0.581395	0.512821	0.407407	0.516556
Cefazolin	Beta-lactam	0.567568	0.604651	0.564103	0.481481	0.589404
Piperacillin	Beta-lactam	0.932432	0.837209	0.948718	0.962963	0.890728
Ampicillin	Beta-lactam	0.972973	0.953488	0.974359	0.962963	0.94702
Amikacin	Aminoglycoside	0.175676	0.116279	0.102564	0.111111	0.165563
Gentamicin	Aminoglycoside	0.77027	0.604651	0.512821	0.814815	0.708609

## Sheet: Figure 3a
ARGs	Prevalence	class
strB (aph(6)-Id)	0.687375	Aminoglycoside
strA (aph(3'')-Ib)	0.681363	Aminoglycoside
aph(3')-Ia	0.462926	Aminoglycoside
aac(3)-IId	0.426854	Aminoglycoside
ant(3'')-Ia	0.366733	Aminoglycoside
aadA2	0.354709	Aminoglycoside
aadA5	0.224449	Aminoglycoside
aac(3)-IVa	0.170341	Aminoglycoside
rmtB	0.164329	Aminoglycoside
aph(4)-Ia	0.136273	Aminoglycoside
aac(6')-Ib-cr	0.116232	Aminoglycoside
aac(3)-IIa	0.0921844	Aminoglycoside
aph(3')-IIa	0.0581162	Aminoglycoside
blaTEM-1B	0.667335	Beta-lactam
blaCTX-M-14	0.182365	Beta-lactam
blaCTX-M-55	0.136273	Beta-lactam
blaOXA-1	0.0921844	Beta-lactam
blaCMY-2	0.0741483	Beta-lactam
blaCTX-M-65	0.0681363	Beta-lactam
blaTEM-1A	0.0561122	Beta-lactam
blaTEM-141	0.0541082	Beta-lactam
blaCTX-M-15	0.0300601	Beta-lactam
blaOXA-10	0.0240481	Beta-lactam
blaCTX-M-27	0.0180361	Beta-lactam
mcr-1(mcr-1.1)	0.232465	Colistin
fosA3	0.170341	Fosfomycin
lnu(F)	0.0701403	Lincosamide
mph(A)	0.410822	Macrolide
erm(B)	0.178357	Macrolide
floR	0.731463	Phenicol
cmlA1	0.314629	Phenicol
catA1	0.204409	Phenicol
catB3	0.0981964	Phenicol
gyrA	0.905812	Quinolone
parC	0.727455	Quinolone
oqxA	0.446894	Quinolone
oqxB	0.44489	Quinolone
parE	0.344689	Quinolone
qnrS1	0.126253	Quinolone
qepA1	0.0501002	Quinolone
ARR-3	0.128257	Rifampicin
sul2	0.845691	Sulphonamide
sul1	0.40481	Sulphonamide
sul3	0.294589	Sulphonamide
tet(A)	0.713427	Tetracycline
tet(B)	0.306613	Tetracycline
tet(M)	0.134269	Tetracycline
dfrA17	0.374749	Trimethoprim
dfrA12	0.366733	Trimethoprim
dfrA14	0.134269	Trimethoprim
dfrA1	0.112224	Trimethoprim

## Sheet: Figure 3b
ARG1	ARG2	Number
strA	strB	339
sul2	strA	332
sul2	strB	332
sul2	floR	325
sul2	tet(A)	306
floR	tet(A)	294
sul2	blaTEM-1B	286
floR	strB	252
strA	floR	249
tet(A)	strB	248
strA	tet(A)	246
floR	blaTEM-1B	243
blaTEM-1B	strB	242
strA	blaTEM-1B	240
blaTEM-1B	tet(A)	233
oqxB	oqxA	222
sul2	aph(3')-Ia	207
sul2	oqxA	202
oqxB	sul2	201
sul2	aac(3)-IId	190
aph(3')-Ia	floR	190
sul2	sul1	176
sul2	dfrA17	176
sul2	mph(A)	175
oqxB	floR	174
oqxA	floR	174
mph(A)	floR	172
aac(3)-IId	floR	167
strA	dfrA17	163
dfrA17	strB	163
aph(3')-Ia	strB	162
sul1	tet(A)	160
aph(3')-Ia	strA	160
dfrA12	floR	160
aph(3')-Ia	tet(A)	159
aac(3)-IId	tet(A)	159
oqxA	tet(A)	157
mph(A)	tet(A)	157
oqxB	tet(A)	156
aph(3')-Ia	blaTEM-1B	156
aadA2	floR	156
sul1	floR	155
aac(3)-IId	strB	155
aadA2	dfrA12	155
dfrA12	tet(A)	155
aac(3)-IId	blaTEM-1B	154
oqxA	strB	153
oqxB	strB	152
strA	aac(3)-IId	152
strA	oqxA	150
oqxB	strA	149
oqxB	blaTEM-1B	147
ant(3'')-Ia	floR	147
oqxA	blaTEM-1B	147
sul2	dfrA12	146
mph(A)	strB	146
aadA2	tet(A)	145
strA	mph(A)	143
sul2	ant(3'')-Ia	140
dfrA17	blaTEM-1B	140
sul1	strA	139
sul2	aadA2	138
sul1	strB	138
cmlA1	floR	138
mph(A)	blaTEM-1B	138
sul1	blaTEM-1B	137
sul2	tet(B)	134
ant(3'')-Ia	tet(A)	133
oqxB	aph(3')-Ia	131
aph(3')-Ia	oqxA	131
floR	sul3	129
ant(3'')-Ia	cmlA1	128
dfrA17	floR	128
cmlA1	tet(A)	127
cmlA1	sul3	126
tet(B)	strB	123
sul2	cmlA1	121
strA	tet(B)	121
sul3	tet(A)	120
dfrA12	sul3	119
cmlA1	dfrA12	118
aadA2	sul3	117
ant(3'')-Ia	sul3	116
mph(A)	aac(3)-IId	116
dfrA12	blaTEM-1B	115
sul1	mph(A)	114
cmlA1	aadA2	114
tet(B)	blaTEM-1B	114
ant(3'')-Ia	blaTEM-1B	113
aph(3')-Ia	aac(3)-IId	111
oqxB	aadA2	110
aph(3')-Ia	cmlA1	110
aph(3')-Ia	sul3	110
oqxA	aadA2	110
dfrA17	aadA5	110
oqxB	aac(3)-IId	109
aph(3')-Ia	dfrA12	109
oqxA	aac(3)-IId	109
ant(3'')-Ia	aph(3')-Ia	108
oqxB	dfrA12	106
sul2	aadA5	106
sul1	oqxA	106
oqxA	dfrA12	106
aadA2	blaTEM-1B	106
oqxB	sul1	105
sul2	sul3	105
dfrA17	tet(A)	105
aph(3')-Ia	aadA2	104
sul2	mcr-1.1	103
ant(3'')-Ia	aadA2	103
ant(3'')-Ia	dfrA12	102
mcr-1.1	floR	102
aac(3)-IId	dfrA12	101
sul2	catA1	99
dfrA17	tet(B)	99
oqxB	mph(A)	98
oqxA	mph(A)	98
aadA2	strB	98
strA	aadA2	97
strA	aadA5	97
strB	aadA5	97
cmlA1	blaTEM-1B	96
aph(3')-Ia	dfrA17	95
strA	catA1	95
catA1	strB	95
tet(B)	floR	93
dfrA12	strB	93
strA	dfrA12	92
mph(A)	dfrA17	92
aac(3)-IId	aadA2	91
oqxB	mcr-1.1	90
oqxB	dfrA17	90
sul1	dfrA17	90
aph(3')-Ia	mph(A)	90
oqxA	mcr-1.1	90
oqxA	dfrA17	90
ant(3'')-Ia	oqxA	89
oqxB	ant(3'')-Ia	88
sul1	aph(3')-Ia	88
mcr-1.1	tet(A)	88
catA1	tet(B)	88
blaTEM-1B	sul3	88
sul1	aac(3)-IId	87
sul1	aadA2	86
aph(3')-Ia	mcr-1.1	85
erm(B)	mph(A)	85
catA1	dfrA17	85
mph(A)	aadA2	85
mph(A)	dfrA12	85
ant(3'')-Ia	strB	84
catA1	blaTEM-1B	84
sul2	blaCTX-M-14	83
ant(3'')-Ia	strA	83
sul2	fosA3	82
dfrA17	aac(3)-IId	82
ant(3'')-Ia	sul1	81
aac(3)-IVa	floR	81
sul1	dfrA12	80
floR	aadA5	80
sul1	aadA5	79
tet(A)	aadA5	79
sul2	aac(3)-IVa	78
aph(3')-Ia	tet(B)	78
oqxB	sul3	77
sul2	erm(B)	77
sul2	rmtB	77
erm(B)	floR	77
oqxA	sul3	77
oqxB	cmlA1	76
ant(3'')-Ia	mph(A)	76
oqxA	cmlA1	76
floR	fosA3	76
blaTEM-1B	aadA5	75
cmlA1	mph(A)	74
oqxB	tet(B)	73
oqxA	tet(B)	73
cmlA1	aac(3)-IId	73
blaCTX-M-14	floR	72
strA	cmlA1	72
cmlA1	strB	72
mcr-1.1	aadA2	71
mph(A)	aadA5	71
ant(3'')-Ia	aac(3)-IId	70
aac(3)-IId	sul3	70
sul1	cmlA1	69
strA	rmtB	69
mcr-1.1	dfrA12	69
mcr-1.1	blaTEM-1B	69
rmtB	strB	69
fosA3	tet(A)	69
aph(4)-Ia	aac(3)-IVa	68
rmtB	floR	67
aac(3)-IVa	tet(A)	66
rmtB	blaTEM-1B	66
blaCTX-M-14	strA	65
blaCTX-M-14	strB	65
erm(B)	tet(A)	65
strA	mcr-1.1	65
mcr-1.1	cmlA1	65
mcr-1.1	strB	65
ant(3'')-Ia	mcr-1.1	64
erm(B)	strA	64
erm(B)	strB	64
aph(4)-Ia	floR	64
rmtB	tet(A)	64
sul2	blaCTX-M-55	63
dfrA14	tet(A)	63
floR	tet(M)	63
sul3	strB	63
sul2	dfrA14	62
mcr-1.1	sul3	62
sul2	aph(4)-Ia	61
strA	sul3	61
dfrA14	strB	61
fosA3	strB	61
blaCTX-M-55	tet(A)	60
sul1	aac(3)-IVa	60
ARR-3	floR	60
strA	fosA3	60
mph(A)	tet(B)	60
oqxB	aac(3)-IVa	59
sul1	tet(B)	59
ARR-3	tet(A)	59
strA	dfrA14	59
oqxA	aac(3)-IVa	59
sul1	sul3	58
blaCTX-M-14	blaTEM-1B	58
blaCTX-M-14	tet(A)	58
catA1	floR	58
aac(3)-IId	tet(B)	58
oqxB	catA1	56
oqxA	catA1	56
qnrS1	tet(A)	55
sul2	ARR-3	55
aph(3')-Ia	catA1	55
aph(3')-Ia	aac(3)-IVa	55
erm(B)	blaTEM-1B	55
mph(A)	sul3	55
aac(3)-IVa	blaTEM-1B	55
sul2	tet(M)	54
blaCTX-M-55	floR	54
sul1	mcr-1.1	54
dfrA14	floR	54
mcr-1.1	mph(A)	53
cmlA1	tet(M)	53
aac(3)-IId	aadA5	53
qnrS1	floR	52
sul2	aac(6')-Ib-cr	52
blaCTX-M-55	strB	52
dfrA12	tet(M)	52
oqxB	fosA3	51
blaCTX-M-55	strA	51
sul1	aph(4)-Ia	51
sul1	rmtB	51
oqxA	fosA3	51
aph(4)-Ia	tet(A)	51
fosA3	blaTEM-1B	51
ant(3'')-Ia	aac(3)-IVa	50
aac(6')-Ib-cr	tet(A)	50
sul1	ARR-3	50
aac(3)-IId	rmtB	50

## Sheet: Figure 4a and Figure 5abcd
PLAS	GENE	CLASS	START	END	STARND	strand
A163_chr-4	IS3	IS	377543	378800	reverse	-1
A163_chr-4	IS10L	IS	381592	382919	forward	1
A163_chr-4	tet(B)	Tetracycline	386997	388202	forward	1
A163_chr-4	IS10R	IS	389409	390737	reverse	-1
A163_chr-4	aln	aln	390837	391837	forward	1
A163_chr-15	IS1R	IS	2039426	2040194	reverse	-1
A163_chr-15	catA1	Phenicol	2040418	2041077	forward	1
A163_chr-15	IS26	IS	2045068	2045887	reverse	-1
A163_chr-15	blaTEM-1B	Beta-lactam	2046000	2046860	forward	1
A163_chr-15	aln	aln	2046960	2047960	forward	1
A163_chr-36	mdf(A)	Macrolide	4278533	4279765	reverse	-1
A163_chr-36	aln	aln	4279865	4280865	forward	1
A163_p0-0	IS26	IS	29190	30009	forward	1
A163_p0-0	aph(3')-Ia	Aminoglycoside	30251	31066	reverse	-1
A163_p0-0	oqxB	Quinolone	33002	36154	reverse	-1
A163_p0-0	oqxA	Quinolone	36178	37353	reverse	-1
A163_p0-0	aln	aln	37453	38453	forward	1
A163_p0-3	IS4321R	IS	105307	106633	reverse	-1
A163_p0-3	IS26	IS	112526	113345	forward	1
A163_p0-3	aac(3)-IIa	Aminoglycoside	115042	115902	reverse	-1
A163_p0-3	IS26	IS	115946	116765	forward	1
A163_p0-3	erm(B)	Macrolide	120176	120939	reverse	-1
A163_p0-3	IS26	IS	121206	122025	forward	1
A163_p0-3	mph(A)	Macrolide	122095	123025	forward	1
A163_p0-3	IS6100	IS	125267	126146	reverse	-1
A163_p0-3	sul1	Sulphonamide	128320	129186	reverse	-1
A163_p0-3	aadA5	Aminoglycoside	129706	130494	reverse	-1
A163_p0-3	dfrA17	Trimethoprim	130625	131098	reverse	-1
A163_p0-3	IS26	IS	131938	132757	forward	1
A163_p0-3	aln	aln	132857	133857	forward	1
A163_p0-4	blaCMY-2	Beta-lactam	146760	147905	reverse	-1
A163_p0-4	ISEc9	IS	148022	149677	reverse	-1
A163_p0-4	aln	aln	149777	150777	forward	1
A163_p0-5	sul2	Sulphonamide	176701	177516	forward	1
A163_p0-5	strA	Aminoglycoside	177577	178380	forward	1
A163_p0-5	strB	Aminoglycoside	178380	179216	forward	1
A163_p0-5	tet(A)	Tetracycline	180477	181751	forward	1
A163_p0-5	floR	Phenicol	182352	183565	reverse	-1
A163_p0-5	ISVsa3	IS	184684	185660	reverse	-1
A163_p0-5	IS26	IS	187939	188758	reverse	-1
A163_p0-5	IS26	IS	189183	190002	forward	1
A163_p0-5	aln	aln	190102	191102	forward	1
A163_p1-0	rmtB	Aminoglycoside	47350	48105	reverse	-1
A163_p1-0	blaTEM-1B	Beta-lactam	48275	49133	reverse	-1
A163_p1-0	IS1294	IS	49825	51511	forward	1
A163_p1-0	IS26	IS	51733	52552	forward	1
A163_p1-0	fosA3	Fosfomycin	53089	53505	reverse	-1
A163_p1-0	IS26	IS	53828	54647	forward	1
A163_p1-0	IS903B	IS	56290	57346	reverse	-1
A163_p1-0	blaCTX-M-65	Beta-lactam	57349	58224	reverse	-1
A163_p1-0	IS26	IS	58672	59491	forward	1
A163_p1-0	aln	aln	59591	60591	forward	1
A163_p2-1	ISVsa3	IS	74191	75168	forward	1
A163_p2-1	IS1294	IS	75459	77145	forward	1
A163_p2-1	sul2	Sulphonamide	77407	78222	reverse	-1
A163_p2-1	ISSbo1	IS	78361	80069	reverse	-1
A163_p2-1	aln	aln	80169	81169	forward	1
A186_chr-12	ISEc9	IS	1346566	1348219	forward	1
A186_chr-12	blaCMY-138	Beta-lactam	1348336	1349477	forward	1
A186_chr-12	IS200C	IS	1350139	1350772	forward	1
A186_chr-12	aln	aln	1350872	1351872	forward	1
A186_chr-21	IS10R	IS	3082836	3084163	forward	1
A186_chr-21	tet(B)	Tetracycline	3085370	3086575	reverse	-1
A186_chr-21	IS10L	IS	3090653	3091981	reverse	-1
A186_chr-21	aln	aln	3092081	3093081	forward	1
A186_chr-33	IS200C	IS	4732530	4733163	reverse	-1
A186_chr-33	blaCMY-2	Beta-lactam	4733826	4734967	reverse	-1
A186_chr-33	ISEc9	IS	4735083	4736737	reverse	-1
A186_chr-33	IS4	IS	4736804	4738228	reverse	-1
A186_chr-33	IS100kyp	IS	4738872	4740825	reverse	-1
A186_chr-33	ISEc8	IS	4741413	4743853	reverse	-1
A186_chr-33	IS2	IS	4749294	4750624	reverse	-1
A186_chr-33	aln	aln	4750724	4751724	forward	1
A186_chr-35	mdf(A)	Macrolide	4986082	4987314	reverse	-1
A186_chr-35	aln	aln	4987414	4988414	forward	1
A186_p0-0	ISSbo1	IS	92239	93947	forward	1
A186_p0-0	sul2	Sulphonamide	94086	94900	forward	1
A186_p0-0	ISVsa3	IS	95452	96428	reverse	-1
A186_p0-0	floR	Phenicol	97404	98617	reverse	-1
A186_p0-0	ISVsa3	IS	99736	100712	reverse	-1
A186_p0-0	aln	aln	100812	101812	forward	1
A186_p1-0	tet(A)	Tetracycline	5199	6445	reverse	-1
A186_p1-0	blaTEM-1B	Beta-lactam	13662	14522	forward	1
A186_p1-0	strB	Aminoglycoside	15370	16206	reverse	-1
A186_p1-0	strA	Aminoglycoside	16206	17009	reverse	-1
A186_p1-0	IS26	IS	17432	18250	forward	1
A186_p1-0	IS1R	IS	23713	24480	reverse	-1
A186_p1-0	aln	aln	24580	25580	forward	1
A186_p1-4	dfrA17	Trimethoprim	125256	125726	forward	1
A186_p1-4	aadA5	Aminoglycoside	125857	126645	forward	1
A186_p1-4	sul1	Sulphonamide	127165	128031	forward	1
A186_p1-4	IS6100	IS	130203	131082	forward	1
A186_p1-4	mph(A)	Macrolide	133324	134245	reverse	-1
A186_p1-4	IS26	IS	134315	135133	reverse	-1
A186_p1-4	aac(3)-IIa	Aminoglycoside	135177	136037	forward	1
A186_p1-4	IS15DIV	IS	137735	138552	forward	1
A186_p1-4	aln	aln	138652	139652	forward	1
A237_chr-6	IS3	IS	674230	675486	forward	1
A237_chr-6	floR	Phenicol	680497	681710	forward	1
A237_chr-6	tet(A)	Tetracycline	682311	683584	reverse	-1
A237_chr-6	strB	Aminoglycoside	684844	685680	reverse	-1
A237_chr-6	strA	Aminoglycoside	685680	686483	reverse	-1
A237_chr-6	sul2	Sulphonamide	686544	687359	reverse	-1
A237_chr-6	IS1H	IS	689572	690334	forward	1
A237_chr-6	aln	aln	690434	691434	forward	1
A237_chr-45	IS1A	IS	4403879	4404646	reverse	-1
A237_chr-45	mdf(A)	Macrolide	4410721	4411953	reverse	-1
A237_chr-45	aln	aln	4412053	4413053	forward	1
A237_p0-5	aac(3)-IId	Aminoglycoside	99191	100050	forward	1
A237_p0-5	IS26	IS	101132	101951	forward	1
A237_p0-5	aph(3')-Ia	Aminoglycoside	102089	102904	reverse	-1
A237_p0-5	IS26	IS	102992	103811	forward	1
A237_p0-5	sul3	Sulphonamide	105832	106623	forward	1
A237_p0-5	ant(3'')-Ia	Aminoglycoside	108305	109106	reverse	-1
A237_p0-5	cmlA1	Phenicol	109189	110448	reverse	-1
A237_p0-5	aadA2	Aminoglycoside	110710	111511	reverse	-1
A237_p0-5	IS26	IS	113939	114758	forward	1
A237_p0-5	ISCro1	IS	115609	118026	forward	1
A237_p0-5	aln	aln	118126	119126	forward	1
A237_p0-6	tet(A)	Tetracycline	125682	126928	reverse	-1
A237_p0-6	dfrA17	Trimethoprim	130701	131173	forward	1
A237_p0-6	IS26	IS	131770	132589	reverse	-1
A237_p0-6	blaTEM-1B	Beta-lactam	132751	133611	forward	1
A237_p0-6	strB	Aminoglycoside	134460	135297	reverse	-1
A237_p0-6	strA	Aminoglycoside	135297	136101	reverse	-1
A237_p0-6	IS26	IS	136663	137482	forward	1
A237_p0-6	aln	aln	137582	138582	forward	1
A237_p1-0	IS26	IS	63014	63833	forward	1
A237_p1-0	blaCTX-M-15	Beta-lactam	64153	65028	forward	1
A237_p1-0	aadA5	Aminoglycoside	66388	67052	reverse	-1
A237_p1-0	dfrA17	Trimethoprim	67183	67656	reverse	-1
A237_p1-0	IS26	IS	68253	69070	reverse	-1
A237_p1-0	IS26	IS	69961	70780	forward	1
A237_p1-0	fosA3	Fosfomycin	72539	72955	reverse	-1
A237_p1-0	IS26	IS	73278	74097	forward	1
A237_p1-0	mph(A)	Macrolide	74167	75088	forward	1
A237_p1-0	IS10R	IS	78109	79180	reverse	-1
A237_p1-0	aac(3)-IId	Aminoglycoside	79216	80076	forward	1
A237_p1-0	IS26	IS	82705	83523	forward	1
A237_p1-0	aln	aln	83623	84623	forward	1
A251_chr-12	mdf(A)	Macrolide	1669405	1670637	forward	1
A251_chr-12	aln	aln	1670737	1671737	forward	1
A251_p0-0	oqxB	Quinolone	15449	18601	reverse	-1
A251_p0-0	oqxA	Quinolone	18625	19800	reverse	-1
A251_p0-0	sul1	Sulphonamide	24862	25728	forward	1
A251_p0-0	IS26	IS	26221	27039	forward	1
A251_p0-0	dfrA12	Trimethoprim	28036	28533	reverse	-1
A251_p0-0	IS26	IS	28875	29694	forward	1
A251_p0-0	IS26	IS	29909	30728	forward	1
A251_p0-0	sul3	Sulphonamide	32522	33313	forward	1
A251_p0-0	ant(3'')-Ia	Aminoglycoside	34995	35796	reverse	-1
A251_p0-0	cmlA1	Phenicol	35879	37138	reverse	-1
A251_p0-0	aadA2	Aminoglycoside	37400	38201	reverse	-1
A251_p0-0	IS1006	IS	45611	46429	reverse	-1
A251_p0-0	ISVsa3	IS	46430	47274	forward	1
A251_p0-0	floR	Phenicol	48393	49606	forward	1
A251_p0-0	ISVsa3	IS	50582	51558	forward	1
A251_p0-0	sul2	Sulphonamide	52109	52923	reverse	-1
A251_p0-0	ISAba1	IS	52942	54121	forward	1
A251_p0-0	ISEc59	IS	56512	57402	forward	1
A251_p0-0	aph(4)-Ia	Aminoglycoside	57769	58794	reverse	-1
A251_p0-0	aac(3)-IVa	Aminoglycoside	59015	59799	reverse	-1
A251_p0-0	IS26	IS	59850	60669	forward	1
A251_p0-0	blaCTX-M-14	Beta-lactam	60920	61795	forward	1
A251_p0-0	fosA3	Fosfomycin	62407	62823	forward	1
A251_p0-0	IS26	IS	64046	64865	reverse	-1
A251_p0-0	aln	aln	64965	65965	forward	1
A251_p0-1	ISApl1	IS	93071	94140	forward	1
A251_p0-1	mcr-1.1	Colistin	94327	95952	forward	1
A251_p0-1	aln	aln	96052	97052	forward	1
A288_p1-1	MITEKpn1	IS	19783	19890	reverse	-1
A288_p1-1	ISKpn19	IS	19962	22801	forward	1
A288_p1-1	qnrS1	Quinolone	23548	24203	reverse	-1
A288_p1-1	IS26	IS	27091	27908	reverse	-1
A288_p1-1	floR	Phenicol	28974	30187	reverse	-1
A288_p1-1	aac(3)-VIa	Aminoglycoside	37489	38391	reverse	-1
A288_p1-1	ant(3'')-Ia	Aminoglycoside	38555	39522	reverse	-1
A288_p1-1	aln	aln	39622	40622	forward	1
A320_chr-32	mdf(A)	Macrolide	2063258	2064490	forward	1
A320_chr-32	aln	aln	2064590	2065590	forward	1
A320_chr-45	IS5	IS	2924393	2925585	reverse	-1
A320_chr-45	ISApl1	IS	2925653	2926719	reverse	-1
A320_chr-45	mcr-1.1	Colistin	2927514	2929138	reverse	-1
A320_chr-45	ISApl1	IS	2929325	2930391	reverse	-1
A320_chr-45	mcr-1.1	Colistin	2931189	2932814	reverse	-1
A320_chr-45	ISApl1	IS	2932998	2934063	reverse	-1
A320_chr-45	aln	aln	2934163	2935163	forward	1
A329_chr-3	lnu(G)	Macrolide	364940	365743	reverse	-1
A329_chr-3	aln	aln	365843	366843	forward	1
A329_chr-12	IS200C	IS	2697174	2697807	reverse	-1
A329_chr-12	blaCMY-2	Beta-lactam	2698470	2699615	reverse	-1
A329_chr-12	ISEc9	IS	2699732	2701387	reverse	-1
A329_chr-12	IS4	IS	2701454	2702879	reverse	-1
A329_chr-12	IS100kyp	IS	2703523	2705476	reverse	-1
A329_chr-12	ISEc8	IS	2706064	2708505	reverse	-1
A329_chr-12	IS2	IS	2713947	2715277	reverse	-1
A329_chr-12	aln	aln	2715377	2716377	forward	1
A329_chr-13	mdf(A)	Macrolide	2779954	2781186	reverse	-1
A329_chr-13	aln	aln	2781286	2782286	forward	1
A329_p0-1	mcr-1.1	Colistin	118584	120209	reverse	-1
A329_p0-1	ISApl1	IS	120396	121465	reverse	-1
A329_p0-1	IS1S	IS	122350	123117	reverse	-1
A329_p0-1	aln	aln	123217	124217	forward	1
A329_p0-3	IS26	IS	186386	187205	forward	1
A329_p0-3	fosA3	Fosfomycin	188428	188844	reverse	-1
A329_p0-3	blaCTX-M-14	Beta-lactam	189456	190331	reverse	-1
A329_p0-3	IS26	IS	190582	191401	reverse	-1
A329_p0-3	aac(3)-IVa	Aminoglycoside	191452	192236	forward	1
A329_p0-3	aph(4)-Ia	Aminoglycoside	192457	193482	forward	1
A329_p0-3	ISEc59	IS	193849	194739	reverse	-1
A329_p0-3	ISAba1	IS	197131	198310	reverse	-1
A329_p0-3	sul2	Sulphonamide	198329	199144	forward	1
A329_p0-3	ISVsa3	IS	199696	200539	reverse	-1
A329_p0-3	IS1006	IS	200540	201358	forward	1
A329_p0-3	aadA2	Aminoglycoside	208766	209567	forward	1
A329_p0-3	cmlA1	Phenicol	209829	211088	forward	1
A329_p0-3	ant(3'')-Ia	Aminoglycoside	211171	211972	forward	1
A329_p0-3	sul3	Sulphonamide	213654	214445	reverse	-1
A329_p0-3	sul1	Sulphonamide	217587	218453	reverse	-1
A329_p0-3	oqxA	Quinolone	223514	224689	forward	1
A329_p0-3	oqxB	Quinolone	224713	227865	forward	1
A329_p0-3	aln	aln	227965	228965	forward	1
A333_chr-9	IS10L	IS	1002534	1003862	forward	1
A333_chr-9	ISEc33	IS	1006231	1007383	reverse	-1
A333_chr-9	tet(B)	Tetracycline	1009095	1010300	forward	1
A333_chr-9	IS1R	IS	1010725	1011492	forward	1
A333_chr-9	IS26	IS	1017575	1018394	forward	1
A333_chr-9	mef(B)	Macrolide	1018858	1020087	forward	1
A333_chr-9	sul3	Sulphonamide	1021848	1022639	forward	1
A333_chr-9	IS1B	IS	1022782	1023549	forward	1
A333_chr-9	IS1F	IS	1025707	1026474	forward	1
A333_chr-9	aln	aln	1026574	1027574	forward	1
A333_chr-19	IS30	IS	1902195	1903414	forward	1
A333_chr-19	mdf(A)	Macrolide	1910368	1911600	reverse	-1
A333_chr-19	aln	aln	1911700	1912700	forward	1
A333_chr-32	IS26	IS	3272052	3272871	forward	1
A333_chr-32	IS1006	IS	3276724	3277542	reverse	-1
A333_chr-32	ISVsa3	IS	3277543	3278387	forward	1
A333_chr-32	floR	Phenicol	3279506	3280719	forward	1
A333_chr-32	IS903B	IS	3285524	3286580	reverse	-1
A333_chr-32	blaCTX-M-65	Beta-lactam	3286583	3287458	reverse	-1
A333_chr-32	IS26	IS	3292496	3293314	forward	1
A333_chr-32	oqxB	Quinolone	3296542	3299694	reverse	-1
A333_chr-32	oqxA	Quinolone	3299718	3300893	reverse	-1
A333_chr-32	sul1	Sulphonamide	3305955	3306821	forward	1
A333_chr-32	IS26	IS	3307314	3308133	forward	1
A333_chr-32	dfrA12	Trimethoprim	3309130	3309627	reverse	-1
A333_chr-32	IS26	IS	3309969	3310788	forward	1
A333_chr-32	fosA3	Fosfomycin	3312547	3312963	reverse	-1
A333_chr-32	IS26	IS	3313286	3314105	forward	1
A333_chr-32	sul1	Sulphonamide	3321890	3322756	reverse	-1
A333_chr-32	ant(3'')-Ia	Aminoglycoside	3323234	3324035	reverse	-1
A333_chr-32	dfrA1	Trimethoprim	3324118	3324591	reverse	-1
A333_chr-32	IS1B	IS	3327171	3327938	forward	1
A333_chr-32	aln	aln	3328038	3329038	forward	1
A333_p0-0	IS26	IS	20537	21355	forward	1
A333_p0-0	dfrA12	Trimethoprim	22935	23432	forward	1
A333_p0-0	aadA2	Aminoglycoside	23829	24631	forward	1
A333_p0-0	sul1	Sulphonamide	25109	25974	forward	1
A333_p0-0	rmtB	Aminoglycoside	28513	29268	reverse	-1
A333_p0-0	blaTEM-1B	Beta-lactam	29438	30298	reverse	-1
A333_p0-0	ISCfr1	IS	30954	32570	reverse	-1
A333_p0-0	aac(3)-IId	Aminoglycoside	35270	36130	reverse	-1
A333_p0-0	IS26	IS	36300	37119	forward	1
A333_p0-0	ISVsa3	IS	39398	40374	forward	1
A333_p0-0	floR	Phenicol	41492	42704	forward	1
A333_p0-0	tet(A)	Tetracycline	43305	44579	reverse	-1
A333_p0-0	strB	Aminoglycoside	45840	46676	reverse	-1
A333_p0-0	strA	Aminoglycoside	46676	47479	reverse	-1
A333_p0-0	sul2	Sulphonamide	47540	48355	reverse	-1
A333_p0-0	IS26	IS	49799	50618	reverse	-1
A333_p0-0	aln	aln	50718	51718	forward	1
A333_p1-0	IS1X2	IS	60777	61544	reverse	-1
A333_p1-0	tet(M)	Tetracycline	61627	63546	reverse	-1
A333_p1-0	IS26	IS	65112	65932	reverse	-1
A333_p1-0	IS1R	IS	69273	70040	forward	1
A333_p1-0	ant(3'')-Ia	Aminoglycoside	70193	71160	reverse	-1
A333_p1-0	IS26	IS	72587	73406	reverse	-1
A333_p1-0	IS26	IS	73413	74232	reverse	-1
A333_p1-0	mph(A)	Macrolide	76467	77388	reverse	-1
A333_p1-0	IS26	IS	77458	78276	reverse	-1
A333_p1-0	IS26	IS	78274	79093	reverse	-1
A333_p1-0	IS2	IS	83555	84885	reverse	-1
A333_p1-0	IS1A	IS	89785	90552	reverse	-1
A333_p1-0	aln	aln	90652	91652	forward	1
A338_chr-16	mdf(A)	Macrolide	1572135	1573367	forward	1
A338_chr-16	ISKox3	IS	1577625	1578940	forward	1
A338_chr-16	aln	aln	1579040	1580040	forward	1
A338_p0-1	ISApl1	IS	28287	29356	forward	1
A338_p0-1	mcr-1.1	Colistin	29543	31168	forward	1
A338_p0-1	ISApl1	IS	31966	33035	forward	1
A338_p0-1	aln	aln	33135	34135	forward	1
A338_p1-2	tet(A)	Tetracycline	49361	50607	reverse	-1
A338_p1-2	aadA2	Aminoglycoside	57651	58452	reverse	-1
A338_p1-2	dfrA12	Trimethoprim	58850	59347	reverse	-1
A338_p1-2	oqxB	Quinolone	62872	66024	reverse	-1
A338_p1-2	oqxA	Quinolone	66048	67223	reverse	-1
A338_p1-2	mph(A)	Macrolide	70584	71505	reverse	-1
A338_p1-2	IS26	IS	71575	72394	reverse	-1
A338_p1-2	ISCfr1	IS	74540	76157	reverse	-1
A338_p1-2	aac(3)-IId	Aminoglycoside	78857	79717	reverse	-1
A338_p1-2	blaTEM-1B	Beta-lactam	81796	82656	forward	1
A338_p1-2	aln	aln	82756	83756	forward	1
A338_p2-0	sul2	Sulphonamide	1235	2050	reverse	-1
A338_p2-0	IS1S	IS	3119	3886	reverse	-1
A338_p2-0	aln	aln	3986	4986	forward	1
A338_p2-3	ISVsa3	IS	92343	93319	forward	1
A338_p2-3	floR	Phenicol	94438	95651	forward	1
A338_p2-3	aln	aln	95751	96751	forward	1
A351_chr-16	mdf(A)	Macrolide	1922813	1924045	reverse	-1
A351_chr-16	aln	aln	1924145	1925145	forward	1
A351_p0-0	blaTEM-1B	Beta-lactam	5021	5881	reverse	-1
A351_p0-0	tet(A)	Tetracycline	12777	14023	forward	1
A351_p0-0	aln	aln	14123	15123	forward	1
A351_p0-6	IS1R	IS	127952	128719	reverse	-1
A351_p0-6	dfrA1	Trimethoprim	131299	131771	forward	1
A351_p0-6	ant(3'')-Ia	Aminoglycoside	131854	132655	forward	1
A351_p0-6	sul1	Sulphonamide	133133	133999	forward	1
A351_p0-6	aln	aln	134099	135099	forward	1
A376_chr-49	IS1A	IS	3893468	3894235	forward	1
A376_chr-49	IS1A	IS	3897941	3898708	reverse	-1
A376_chr-49	IS1S	IS	3899139	3899906	reverse	-1
A376_chr-49	mdf(A)	Macrolide	3900482	3901714	reverse	-1
A376_chr-49	aln	aln	3901814	3902814	forward	1
A376_p0-0	blaTEM-1B	Beta-lactam	135	994	reverse	-1
A376_p0-0	oqxB	Quinolone	3258	6405	reverse	-1
A376_p0-0	oqxA	Quinolone	6429	7604	reverse	-1
A376_p0-0	qnrS1	Quinolone	13612	14268	forward	1
A376_p0-0	ISKpn19	IS	14517	17367	reverse	-1
A376_p0-0	aln	aln	17467	18467	forward	1
A376_p1-0	dfrA12	Trimethoprim	1	483	forward	1
A376_p1-0	aadA2	Aminoglycoside	881	1682	forward	1
A376_p1-0	oqxA	Quinolone	4289	5461	forward	1
A376_p1-0	oqxB	Quinolone	5484	8634	forward	1
A376_p1-0	blaTEM-1A	Beta-lactam	10900	11760	forward	1
A376_p1-0	sul2	Sulphonamide	11922	12737	forward	1
A376_p1-0	strA	Aminoglycoside	12798	13601	forward	1
A376_p1-0	strB	Aminoglycoside	13601	14437	forward	1
A376_p1-0	tet(A)	Tetracycline	15674	16948	forward	1
A376_p1-0	floR	Phenicol	17549	18762	reverse	-1
A376_p1-0	ISVsa3	IS	19881	20857	reverse	-1
A376_p1-0	IS26	IS	23134	23953	reverse	-1
A376_p1-0	IS4321R	IS	26032	27358	reverse	-1
A376_p1-0	IS26	IS	34763	35582	forward	1
A376_p1-0	aln	aln	35682	36682	forward	1
A376_p2-0	blaTEM-1B	Beta-lactam	50980	51839	forward	1
A376_p2-0	rmtB	Aminoglycoside	52009	52764	forward	1
A376_p2-0	IS26	IS	53948	54767	reverse	-1
A376_p2-0	blaNDM-5	Beta-lactam	55263	56075	forward	1
A376_p2-0	sul1	Sulphonamide	60388	61254	reverse	-1
A376_p2-0	aadA2	Aminoglycoside	61732	62533	reverse	-1
A376_p2-0	dfrA12	Trimethoprim	62931	63428	reverse	-1
A376_p2-0	IS26	IS	64442	65260	reverse	-1
A376_p2-0	aln	aln	65360	66360	forward	1
A382_chr-31	mdf(A)	Macrolide	3435477	3436709	reverse	-1
A382_chr-31	aln	aln	3436809	3437809	forward	1
A382_p0-2	ISSbo1	IS	85479	87187	forward	1
A382_p0-2	sul2	Sulphonamide	87326	88141	forward	1
A382_p0-2	ISVsa3	IS	88693	89667	reverse	-1
A382_p0-2	floR	Phenicol	90643	91856	reverse	-1
A382_p0-2	ISVsa3	IS	92975	93951	reverse	-1
A382_p0-2	aln	aln	94051	95051	forward	1
A382_p1-1	ISKox3	IS	39144	40459	reverse	-1
A382_p1-1	IS26	IS	41074	41893	reverse	-1
A382_p1-1	blaNDM-1	Beta-lactam	44082	44894	reverse	-1
A382_p1-1	aln	aln	44994	45994	forward	1
A382_p2-2	IS1A	IS	68169	68936	forward	1
A382_p2-2	IS2	IS	73430	74768	reverse	-1
A382_p2-2	aac(3)-IId	Aminoglycoside	77505	78365	forward	1
A382_p2-2	ISCfr1	IS	81065	82682	forward	1
A382_p2-2	IS26	IS	84828	85648	forward	1
A382_p2-2	mph(A)	Macrolide	85718	86639	forward	1
A382_p2-2	IS6100	IS	88881	89760	reverse	-1
A382_p2-2	tet(A)	Tetracycline	93636	94882	forward	1
A382_p2-2	aln	aln	94982	95982	forward	1
A382_p2-4	blaTEM-1B	Beta-lactam	125597	126457	forward	1
A382_p2-4	aln	aln	126557	127557	forward	1
A409_chr-47	IS10L	IS	4367691	4369018	reverse	-1
A409_chr-47	IS10L	IS	4376499	4377827	reverse	-1
A409_chr-47	mdf(A)	Macrolide	4379823	4381055	forward	1
A409_chr-47	aln	aln	4381155	4382155	forward	1
A409_p1-1	IS1A	IS	25852	26628	forward	1
A409_p1-1	ISEc32	IS	31250	32429	reverse	-1
A409_p1-1	qnrS2	Quinolone	37483	38139	forward	1
A409_p1-1	IS26	IS	38976	39794	reverse	-1
A409_p1-1	aac(6')-Ib-cr	Aminoglycoside	40723	41322	forward	1
A409_p1-1	blaOXA-1	Beta-lactam	41453	42283	forward	1
A409_p1-1	catB3	Phenicol	42421	43053	forward	1
A409_p1-1	ARR-3	Rifampicin	43101	43590	forward	1
A409_p1-1	IS26	IS	44400	45218	reverse	-1
A409_p1-1	aph(3')-Ia	Aminoglycoside	46575	47390	reverse	-1
A409_p1-1	aln	aln	47490	48490	forward	1
A409_p1-2	IS903B	IS	68900	69956	reverse	-1
A409_p1-2	ISVsa3	IS	76336	77312	forward	1
A409_p1-2	floR	Phenicol	78431	79644	forward	1
A409_p1-2	aln	aln	79744	80744	forward	1
A409_p1-3	dfrA17	Trimethoprim	132341	132814	forward	1
A409_p1-3	IS26	IS	133318	134137	reverse	-1
A409_p1-3	ISCfr1	IS	136283	137900	reverse	-1
A409_p1-3	aac(3)-IId	Aminoglycoside	140600	141460	reverse	-1
A409_p1-3	tet(A)	Tetracycline	144514	145760	reverse	-1
A409_p1-3	strB	Aminoglycoside	147066	147902	reverse	-1
A409_p1-3	strA	Aminoglycoside	147902	148705	reverse	-1
A409_p1-3	sul2	Sulphonamide	148766	149581	reverse	-1
A409_p1-3	blaTEM-1B	Beta-lactam	149826	150686	reverse	-1
A409_p1-3	aln	aln	150786	151786	forward	1
A412_chr-4	IS10R	IS	598350	599678	forward	1
A412_chr-4	tet(B)	Tetracycline	600885	602090	reverse	-1
A412_chr-4	IS10L	IS	606168	607496	reverse	-1
A412_chr-4	IS3	IS	610287	611544	forward	1
A412_chr-4	IS100kyp	IS	619221	621174	forward	1
A412_chr-4	aln	aln	621274	622274	forward	1
A412_chr-9	ISKpn26	IS	1063463	1064657	reverse	-1
A412_chr-9	IS3	IS	1068535	1069791	forward	1
A412_chr-9	IS1R	IS	1070794	1071561	forward	1
A412_chr-9	ant(3'')-Ia	Aminoglycoside	1071714	1072681	reverse	-1
A412_chr-9	IS26	IS	1074163	1074982	reverse	-1
A412_chr-9	aac(3)-IId	Aminoglycoside	1075038	1075898	forward	1
A412_chr-9	ISCfr1	IS	1078598	1080215	forward	1
A412_chr-9	tet(M)	Tetracycline	1082874	1084793	reverse	-1
A412_chr-9	IS26	IS	1086028	1086847	forward	1
A412_chr-9	aln	aln	1086947	1087947	forward	1
A412_chr-11	IS1S	IS	1247367	1248134	forward	1
A412_chr-11	ant(3'')-Ia	Aminoglycoside	1248287	1249088	reverse	-1
A412_chr-11	IS15DII	IS	1250982	1251683	forward	1
A412_chr-11	IS10L	IS	1251684	1253012	reverse	-1
A412_chr-11	IS5075	IS	1254917	1256241	forward	1
A412_chr-11	sul2	Sulphonamide	1256674	1257489	forward	1
A412_chr-11	strA	Aminoglycoside	1257550	1258353	forward	1
A412_chr-11	strB	Aminoglycoside	1258353	1259189	forward	1
A412_chr-11	blaTEM-1B	Beta-lactam	1259910	1260770	reverse	-1
A412_chr-11	IS26	IS	1261804	1262623	reverse	-1
A412_chr-11	aln	aln	1262723	1263723	forward	1
A412_chr-17	mdf(A)	Macrolide	1635428	1636660	forward	1
A412_chr-17	aln	aln	1636760	1637760	forward	1
A412_chr-34	blaTEM-1B	Beta-lactam	3761904	3762764	reverse	-1
A412_chr-34	IS1R	IS	3766706	3767323	forward	1
A412_chr-34	IS5075	IS	3767404	3768730	reverse	-1
A412_chr-34	IS1353	IS	3776048	3777661	reverse	-1
A412_chr-34	IS1326	IS	3777659	3780105	forward	1
A412_chr-34	sul1	Sulphonamide	3780842	3781707	reverse	-1
A412_chr-34	dfrA1	Trimethoprim	3782784	3783257	reverse	-1
A412_chr-34	catB3	Phenicol	3783326	3783958	reverse	-1
A412_chr-34	catA1	Phenicol	3790634	3791247	reverse	-1
A412_chr-34	IS1R	IS	3791248	3792015	forward	1
A412_chr-34	aln	aln	3792115	3793115	forward	1
A412_p0-0	ISApl1	IS	23504	24573	forward	1
A412_p0-0	mcr-1.1	Colistin	24760	26385	forward	1
A412_p0-0	aln	aln	26485	27485	forward	1
A412_p0-4	aadA2	Aminoglycoside	204183	204984	forward	1
A412_p0-4	cmlA1	Phenicol	205246	206505	forward	1
A412_p0-4	ant(3'')-Ia	Aminoglycoside	206588	207389	forward	1
A412_p0-4	sul3	Sulphonamide	209071	209862	reverse	-1
A412_p0-4	IS26	IS	211656	212475	reverse	-1
A412_p0-4	aph(3')-Ia	Aminoglycoside	212563	213378	forward	1
A412_p0-4	IS26	IS	213516	214335	reverse	-1
A412_p0-4	sul1	Sulphonamide	214828	215694	reverse	-1
A412_p0-4	oqxA	Quinolone	220755	221930	forward	1
A412_p0-4	oqxB	Quinolone	221954	225106	forward	1
A412_p0-4	IS1006	IS	227818	228636	reverse	-1
A412_p0-4	ISVsa3	IS	228637	229481	forward	1
A412_p0-4	floR	Phenicol	230600	231813	forward	1
A412_p0-4	ISVsa3	IS	232789	233765	forward	1
A412_p0-4	sul2	Sulphonamide	234317	235132	reverse	-1
A412_p0-4	ISAba1	IS	235151	236330	forward	1
A412_p0-4	ISEc59	IS	238722	239612	forward	1
A412_p0-4	aph(4)-Ia	Aminoglycoside	239979	241004	reverse	-1
A412_p0-4	aac(3)-IVa	Aminoglycoside	241225	242009	reverse	-1
A412_p0-4	IS26	IS	242060	242879	forward	1
A412_p0-4	blaCTX-M-14	Beta-lactam	243130	244005	forward	1
A412_p0-4	fosA3	Fosfomycin	244617	245033	forward	1
A412_p0-4	IS26	IS	246256	247075	reverse	-1
A412_p0-4	aln	aln	247175	248175	forward	1
A430_chr-17	mdf(A)	Macrolide	1539765	1540997	forward	1
A430_chr-17	aln	aln	1541097	1542097	forward	1
A430_p0-0	IS26	IS	15091	15910	forward	1
A430_p0-0	sul2	Sulphonamide	17354	18169	forward	1
A430_p0-0	strA	Aminoglycoside	18230	19033	forward	1
A430_p0-0	strB	Aminoglycoside	19033	19869	forward	1
A430_p0-0	tet(A)	Tetracycline	21130	22404	forward	1
A430_p0-0	floR	Phenicol	23005	24218	reverse	-1
A430_p0-0	ISVsa3	IS	25337	26313	reverse	-1
A430_p0-0	IS26	IS	28592	29410	reverse	-1
A430_p0-0	aac(3)-IId	Aminoglycoside	29580	30440	forward	1
A430_p0-0	ISCfr1	IS	33140	34756	forward	1
A430_p0-0	blaTEM-1B	Beta-lactam	35411	36271	forward	1
A430_p0-0	rmtB	Aminoglycoside	36441	37196	forward	1
A430_p0-0	sul1	Sulphonamide	39735	40601	reverse	-1
A430_p0-0	aadA2	Aminoglycoside	41079	41881	reverse	-1
A430_p0-0	dfrA12	Trimethoprim	42278	42775	reverse	-1
A430_p0-0	IS26	IS	44356	45175	reverse	-1
A430_p0-0	aln	aln	45275	46275	forward	1
A430_p1-2	IS1R	IS	28683	29447	forward	1
A430_p1-2	IS1294	IS	38013	39699	forward	1
A430_p1-2	tet(A)	Tetracycline	47223	48469	reverse	-1
A430_p1-2	oqxA	Quinolone	54927	56102	forward	1
A430_p1-2	oqxB	Quinolone	56126	59278	forward	1
A430_p1-2	dfrA12	Trimethoprim	62803	63299	forward	1
A430_p1-2	aadA2	Aminoglycoside	63697	64498	forward	1
A430_p1-2	IS6100	IS	66162	67041	forward	1
A430_p1-2	mph(A)	Macrolide	69283	70204	reverse	-1
A430_p1-2	IS26	IS	70274	71093	reverse	-1
A430_p1-2	aac(3)-IId	Aminoglycoside	73294	74154	reverse	-1
A430_p1-2	blaTEM-1B	Beta-lactam	76257	77116	forward	1
A430_p1-2	aln	aln	77216	78216	forward	1
A456_chr-1	blaCMY-2	Beta-lactam	471587	472730	reverse	-1
A456_chr-1	ISEc9	IS	472846	474500	reverse	-1
A456_chr-1	aln	aln	474600	475600	forward	1
A456_chr-11	mdf(A)	Macrolide	1501557	1502789	forward	1
A456_chr-11	aln	aln	1502889	1503889	forward	1
A456_chr-13	IS2	IS	1738345	1739675	forward	1
A456_chr-13	ISEc8	IS	1745117	1747558	forward	1
A456_chr-13	IS100kyp	IS	1748146	1750099	forward	1
A456_chr-13	IS4	IS	1750743	1752168	forward	1
A456_chr-13	ISEc9	IS	1752235	1753890	forward	1
A456_chr-13	blaCMY-2	Beta-lactam	1754007	1755152	forward	1
A456_chr-13	IS200C	IS	1755815	1756448	forward	1
A456_chr-13	aln	aln	1756548	1757548	forward	1
A456_chr-33	ISApl1	IS	4030369	4031437	reverse	-1
A456_chr-33	IS1294	IS	4031872	4033558	forward	1
A456_chr-33	mcr-1.1	Colistin	4033922	4035546	reverse	-1
A456_chr-33	ISApl1	IS	4035733	4036802	reverse	-1
A456_chr-33	aln	aln	4036902	4037902	forward	1
A456_p0-1	IS1A	IS	14405	15172	reverse	-1
A456_p0-1	IS26	IS	20125	20944	forward	1
A456_p0-1	tet(M)	Tetracycline	21790	23709	forward	1
A456_p0-1	ant(3'')-Ia	Aminoglycoside	25637	26438	reverse	-1
A456_p0-1	cmlA1	Phenicol	26521	27780	reverse	-1
A456_p0-1	aadA2	Aminoglycoside	28042	28843	reverse	-1
A456_p0-1	dfrA12	Trimethoprim	29241	29738	reverse	-1
A456_p0-1	IS1006	IS	35532	36350	reverse	-1
A456_p0-1	ISVsa3	IS	36351	37196	forward	1
A456_p0-1	floR	Phenicol	38315	39528	forward	1
A456_p0-1	ISVsa3	IS	40504	41480	forward	1
A456_p0-1	sul2	Sulphonamide	42032	42847	reverse	-1
A456_p0-1	ISAba1	IS	42866	44045	forward	1
A456_p0-1	IS26	IS	44707	45526	reverse	-1
A456_p0-1	tet(A)	Tetracycline	48056	49302	forward	1
A456_p0-1	IS26	IS	52845	53664	forward	1
A456_p0-1	aph(3')-Ia	Aminoglycoside	53802	54617	reverse	-1
A456_p0-1	IS26	IS	54705	55488	forward	1
A456_p0-1	ISApl1	IS	55488	56556	reverse	-1
A456_p0-1	sul3	Sulphonamide	58607	59398	forward	1
A456_p0-1	blaTEM-1B	Beta-lactam	59656	60516	reverse	-1
A456_p0-1	IS26	IS	61496	62315	reverse	-1
A456_p0-1	lnu(F)	Macrolide	62405	63226	reverse	-1
A456_p0-1	ant(3'')-Ia	Aminoglycoside	63360	64322	reverse	-1
A456_p0-1	IS26	IS	65092	65911	reverse	-1
A456_p0-1	aac(3)-IId	Aminoglycoside	66940	67800	reverse	-1
A456_p0-1	aln	aln	67900	68900	forward	1
A468_chr-10	mdf(A)	Macrolide	1565718	1566950	forward	1
A468_chr-10	aln	aln	1567050	1568050	forward	1
A468_p0-1	IS26	IS	80161	80980	forward	1
A468_p0-1	sul2	Sulphonamide	82424	83239	forward	1
A468_p0-1	strA	Aminoglycoside	83300	84103	forward	1
A468_p0-1	strB	Aminoglycoside	84103	84939	forward	1
A468_p0-1	floR	Phenicol	85896	87109	reverse	-1
A468_p0-1	ISVsa3	IS	88228	89204	reverse	-1
A468_p0-1	IS26	IS	91483	92302	reverse	-1
A468_p0-1	aac(3)-IId	Aminoglycoside	92472	93332	forward	1
A468_p0-1	ISCfr1	IS	96032	97648	forward	1
A468_p0-1	blaTEM-1B	Beta-lactam	98304	99164	forward	1
A468_p0-1	rmtB	Aminoglycoside	99334	100089	forward	1
A468_p0-1	sul1	Sulphonamide	102628	103494	reverse	-1
A468_p0-1	aadA2	Aminoglycoside	103972	104773	reverse	-1
A468_p0-1	dfrA12	Trimethoprim	105171	105668	reverse	-1
A468_p0-1	IS26	IS	107249	108068	reverse	-1
A468_p0-1	aln	aln	108168	109168	forward	1
A468_p1-4	ISEc8	IS	90251	92691	forward	1
A468_p1-4	IS30	IS	98545	99765	forward	1
A468_p1-4	IS91	IS	99792	101303	forward	1
A468_p1-4	tet(A)	Tetracycline	105970	107216	reverse	-1
A468_p1-4	blaTEM-1B	Beta-lactam	113920	114780	reverse	-1
A468_p1-4	aln	aln	114880	115880	forward	1
A58_chr-10	mdf(A)	Macrolide	682715	683947	forward	1
A58_chr-10	aln	aln	684047	685047	forward	1
A58_p0-2	IS1203	IS	62697	64005	reverse	-1
A58_p0-2	IS1203	IS	67887	69194	reverse	-1
A58_p0-2	sul2	Sulphonamide	74277	75092	forward	1
A58_p0-2	strA	Aminoglycoside	75153	75956	forward	1
A58_p0-2	strB	Aminoglycoside	75956	76792	forward	1
A58_p0-2	tet(A)	Tetracycline	78053	79327	forward	1
A58_p0-2	floR	Phenicol	79928	81137	reverse	-1
A58_p0-2	ISVsa3	IS	82256	83232	reverse	-1
A58_p0-2	IS26	IS	85511	86329	reverse	-1
A58_p0-2	dfrA14	Trimethoprim	87359	87841	forward	1
A58_p0-2	IS26	IS	87848	88667	forward	1
A58_p0-2	sul3	Sulphonamide	93668	94459	reverse	-1
A58_p0-2	IS26	IS	96282	97101	reverse	-1
A58_p0-2	aph(3')-Ia	Aminoglycoside	97189	98004	forward	1
A58_p0-2	IS26	IS	98482	99299	forward	1
A58_p0-2	IS26	IS	100644	101463	forward	1
A58_p0-2	aln	aln	101563	102563	forward	1
A58_p0-4	IS2	IS	138142	139480	forward	1
A58_p0-4	IS10R	IS	141814	142885	reverse	-1
A58_p0-4	aac(3)-IId	Aminoglycoside	142921	143781	forward	1
A58_p0-4	aln	aln	143881	144881	forward	1
A58_p1-1	ISCro1	IS	23185	25883	reverse	-1
A58_p1-1	IS26	IS	30450	31268	forward	1
A58_p1-1	IS1R	IS	32514	33281	forward	1
A58_p1-1	IS26	IS	34334	35153	reverse	-1
A58_p1-1	IS903B	IS	35357	36413	reverse	-1
A58_p1-1	blaCTX-M-14	Beta-lactam	37362	38237	forward	1
A58_p1-1	IS903B	IS	38240	39296	forward	1
A58_p1-1	cmlA1	Phenicol	42032	43291	reverse	-1
A58_p1-1	IS6100	IS	46001	46880	forward	1
A58_p1-1	mph(A)	Macrolide	49122	50043	reverse	-1
A58_p1-1	IS26	IS	50113	50932	reverse	-1
A58_p1-1	erm(B)	Macrolide	51199	51962	forward	1
A58_p1-1	IS26	IS	55373	56192	reverse	-1
A58_p1-1	IS1R	IS	62277	63044	reverse	-1
A58_p1-1	IS1294	IS	68134	69821	reverse	-1
A58_p1-1	aln	aln	69921	70921	forward	1
A58_p2-1	ISVsa3	IS	21675	22650	forward	1
A58_p2-1	floR	Phenicol	23769	24982	forward	1
A58_p2-1	ISVsa3	IS	25957	26933	forward	1
A58_p2-1	sul2	Sulphonamide	27485	28300	reverse	-1
A58_p2-1	ISSbo1	IS	28439	30147	reverse	-1
A58_p2-1	aln	aln	30247	31247	forward	1
A68_chr-3	IS3	IS	500018	501274	forward	1
A68_chr-3	floR	Phenicol	506285	507498	forward	1
A68_chr-3	tet(A)	Tetracycline	508099	509372	reverse	-1
A68_chr-3	strB	Aminoglycoside	510631	511467	reverse	-1
A68_chr-3	strA	Aminoglycoside	511467	512269	reverse	-1
A68_chr-3	sul2	Sulphonamide	512330	513145	reverse	-1
A68_chr-3	IS1H	IS	515358	516120	forward	1
A68_chr-3	aln	aln	516220	517220	forward	1
A68_chr-42	IS1A	IS	4229746	4230513	reverse	-1
A68_chr-42	mdf(A)	Macrolide	4236588	4237820	reverse	-1
A68_chr-42	aln	aln	4237920	4238920	forward	1
A68_p0-0	IS26	IS	24834	25652	reverse	-1
A68_p0-0	aac(3)-IId	Aminoglycoside	28281	29141	reverse	-1
A68_p0-0	IS10R	IS	29177	30247	forward	1
A68_p0-0	mph(A)	Macrolide	33270	34191	reverse	-1
A68_p0-0	IS26	IS	34261	35080	reverse	-1
A68_p0-0	fosA3	Fosfomycin	35403	35819	forward	1
A68_p0-0	IS26	IS	37578	38397	reverse	-1
A68_p0-0	IS26	IS	39288	40106	forward	1
A68_p0-0	dfrA17	Trimethoprim	40703	41176	forward	1
A68_p0-0	aadA5	Aminoglycoside	41307	41971	forward	1
A68_p0-0	blaCTX-M-15	Beta-lactam	43330	44205	reverse	-1
A68_p0-0	IS26	IS	44525	45344	reverse	-1
A68_p0-0	aln	aln	45444	46444	forward	1
A68_p1-1	aac(3)-IId	Aminoglycoside	32459	33319	forward	1
A68_p1-1	IS26	IS	34402	35220	forward	1
A68_p1-1	aph(3')-Ia	Aminoglycoside	35358	36173	reverse	-1
A68_p1-1	IS26	IS	36261	37079	forward	1
A68_p1-1	sul3	Sulphonamide	39100	39891	forward	1
A68_p1-1	ant(3'')-Ia	Aminoglycoside	41573	42374	reverse	-1
A68_p1-1	cmlA1	Phenicol	42457	43716	reverse	-1
A68_p1-1	aadA2	Aminoglycoside	43978	44779	reverse	-1
A68_p1-1	IS26	IS	47207	48026	forward	1
A68_p1-1	ISCro1	IS	48877	51294	forward	1
A68_p1-1	aln	aln	51394	52394	forward	1
A68_p1-2	tet(A)	Tetracycline	58952	60197	reverse	-1
A68_p1-2	dfrA17	Trimethoprim	63970	64443	forward	1
A68_p1-2	IS26	IS	65040	65859	reverse	-1
A68_p1-2	blaTEM-1B	Beta-lactam	66021	66881	forward	1
A68_p1-2	strB	Aminoglycoside	67730	68566	reverse	-1
A68_p1-2	strA	Aminoglycoside	68566	69369	reverse	-1
A68_p1-2	IS26	IS	69931	70750	forward	1
A68_p1-2	IS3	IS	73353	74610	reverse	-1
A68_p1-2	aln	aln	74710	75710	forward	1
A71_chr-3	mdf(A)	Macrolide	685947	687179	forward	1
A71_chr-3	IS1X2	IS	692937	693704	reverse	-1
A71_chr-3	aln	aln	693804	694804	forward	1
A71_p0-1	IS26	IS	45662	46481	reverse	-1
A71_p0-1	catA2	Phenicol	47148	47789	forward	1
A71_p0-1	IS26	IS	47881	48700	reverse	-1
A71_p0-1	tet(A)	Tetracycline	51230	52476	forward	1
A71_p0-1	IS26	IS	55533	56351	reverse	-1
A71_p0-1	aph(3')-Ia	Aminoglycoside	56828	57643	reverse	-1
A71_p0-1	IS26	IS	57731	58550	forward	1
A71_p0-1	IS26	IS	62746	63565	reverse	-1
A71_p0-1	aac(3)-IIa	Aminoglycoside	63609	64469	forward	1
A71_p0-1	IS26	IS	66166	66985	reverse	-1
A71_p0-1	blaCTX-M-55	Beta-lactam	69623	70498	reverse	-1
A71_p0-1	IS26	IS	73557	74375	reverse	-1
A71_p0-1	dfrA17	Trimethoprim	75215	75688	forward	1
A71_p0-1	aadA5	Aminoglycoside	75819	76607	forward	1
A71_p0-1	sul1	Sulphonamide	77127	77993	forward	1
A71_p0-1	IS6100	IS	80167	81046	forward	1
A71_p0-1	mph(A)	Macrolide	83288	84209	reverse	-1
A71_p0-1	IS26	IS	84279	85097	reverse	-1
A71_p0-1	erm(B)	Macrolide	85364	86127	forward	1
A71_p0-1	IS26	IS	89538	90356	reverse	-1
A71_p0-1	sul2	Sulphonamide	91225	92040	forward	1
A71_p0-1	strA	Aminoglycoside	92101	92904	forward	1
A71_p0-1	strB	Aminoglycoside	92904	93740	forward	1
A71_p0-1	IS26	IS	94427	95246	forward	1
A71_p0-1	aln	aln	95346	96346	forward	1
A87_chr-19	mdf(A)	Macrolide	1977651	1978883	reverse	-1
A87_chr-19	aln	aln	1978983	1979983	forward	1
A87_chr-49	IS1H	IS	4648315	4649075	reverse	-1
A87_chr-49	sul2	Sulphonamide	4651280	4652091	forward	1
A87_chr-49	strA	Aminoglycoside	4652152	4652953	forward	1
A87_chr-49	strB	Aminoglycoside	4652953	4653788	forward	1
A87_chr-49	tet(A)	Tetracycline	4655043	4656314	forward	1
A87_chr-49	floR	Phenicol	4656913	4658123	reverse	-1
A87_chr-49	ISEc17	IS	4663104	4664360	reverse	-1
A87_chr-49	aln	aln	4664460	4665460	forward	1
A87_p0-0	IS100kyp	IS	713	2665	reverse	-1
A87_p0-0	IS26	IS	6875	7692	reverse	-1
A87_p0-0	dfrA17	Trimethoprim	8532	9005	forward	1
A87_p0-0	aadA5	Aminoglycoside	9136	9924	forward	1
A87_p0-0	sul1	Sulphonamide	10444	11310	forward	1
A87_p0-0	IS6100	IS	13477	14355	forward	1
A87_p0-0	mph(A)	Macrolide	16597	17518	reverse	-1
A87_p0-0	erm(B)	Macrolide	18673	19434	forward	1
A87_p0-0	IS26	IS	22668	23484	reverse	-1
A87_p0-0	aac(3)-IIa	Aminoglycoside	23528	24388	forward	1
A87_p0-0	IS26	IS	26085	26904	reverse	-1
A87_p0-0	blaCTX-M-15	Beta-lactam	29533	30408	reverse	-1
A87_p0-0	ISEc9	IS	30457	32112	reverse	-1
A87_p0-0	IS26	IS	32434	33249	forward	1
A87_p0-0	aln	aln	33349	34349	forward	1
A87_p0-1	IS1R	IS	44339	45106	forward	1
A87_p0-1	tet(B)	Tetracycline	45956	47161	reverse	-1
A87_p0-1	IS26	IS	49139	49956	reverse	-1
A87_p0-1	IS1203	IS	49959	51155	forward	1
A87_p0-1	aln	aln	51255	52255	forward	1
A98_chr-16	mdf(A)	Macrolide	1577519	1578751	forward	1
A98_chr-16	aln	aln	1578851	1579851	forward	1
A98_p0-4	tet(A)	Tetracycline	94502	95748	reverse	-1
A98_p0-4	oqxA	Quinolone	102205	103380	forward	1
A98_p0-4	oqxB	Quinolone	103404	106556	forward	1
A98_p0-4	dfrA12	Trimethoprim	110080	110577	forward	1
A98_p0-4	aadA2	Aminoglycoside	110975	111776	forward	1
A98_p0-4	IS6100	IS	113441	114320	forward	1
A98_p0-4	mph(A)	Macrolide	116562	117483	reverse	-1
A98_p0-4	IS26	IS	117553	118372	reverse	-1
A98_p0-4	aph(3')-Ia	Aminoglycoside	118460	119275	forward	1
A98_p0-4	IS26	IS	119413	120230	reverse	-1
A98_p0-4	ISCfr1	IS	122376	123993	reverse	-1
A98_p0-4	aac(3)-IId	Aminoglycoside	126693	127553	reverse	-1
A98_p0-4	blaTEM-1B	Beta-lactam	129442	130302	forward	1
A98_p0-4	aln	aln	130402	131402	forward	1
A98_p1-0	blaCTX-M-55	Beta-lactam	32750	33625	forward	1
A98_p1-0	blaTEM-141	Beta-lactam	34407	35152	reverse	-1
A98_p1-0	IS26	IS	35148	35967	reverse	-1
A98_p1-0	IS26	IS	38876	39695	reverse	-1
A98_p1-0	aln	aln	39795	40795	forward	1
A98_p3-1	ISVsa3	IS	24306	25282	forward	1
A98_p3-1	floR	Phenicol	26401	27614	forward	1
A98_p3-1	ISVsa3	IS	28590	29567	forward	1
A98_p3-1	sul2	Sulphonamide	30119	30934	reverse	-1
A98_p3-1	ISSbo1	IS	31073	32781	reverse	-1
A98_p3-1	aln	aln	32881	33881	forward	1
A888_chr-44	IS1R	IS	4546498	4547265	forward	1
A888_chr-44	IS26	IS	4553339	4554156	forward	1
A888_chr-44	mph(A)	Macrolide	4554226	4555147	forward	1
A888_chr-44	IS6100	IS	4557389	4558266	reverse	-1
A888_chr-44	sul1	Sulphonamide	4560433	4561299	reverse	-1
A888_chr-44	aadA5	Aminoglycoside	4561819	4562605	reverse	-1
A888_chr-44	dfrA17	Trimethoprim	4562736	4563209	reverse	-1
A888_chr-44	IS1R	IS	4569061	4569827	reverse	-1
A888_chr-44	aln	aln	4569927	4570927	forward	1
A888_p0-3	IS26	IS	103014	103833	forward	1
A888_p0-3	blaCTX-M-14	Beta-lactam	104084	104959	forward	1
A888_p0-3	fosA3	Fosfomycin	105571	105987	forward	1
A888_p0-3	IS26	IS	107210	108028	reverse	-1
A888_p0-3	aac(3)-IVa	Aminoglycoside	108079	108863	forward	1
A888_p0-3	ISEc59	IS	110351	111241	reverse	-1
A888_p0-3	ISAba1	IS	113633	114812	reverse	-1
A888_p0-3	sul2	Sulphonamide	114831	115646	forward	1
A888_p0-3	ISVsa3	IS	116198	117174	reverse	-1
A888_p0-3	floR	Phenicol	118150	119363	reverse	-1
A888_p0-3	ISVsa3	IS	120482	121325	reverse	-1
A888_p0-3	IS1006	IS	121326	122144	forward	1
A888_p0-3	dfrA17	Trimethoprim	127952	128424	forward	1
A888_p0-3	IS26	IS	128435	129254	forward	1
A888_p0-3	oqxB	Quinolone	129853	133005	reverse	-1
A888_p0-3	oqxA	Quinolone	133029	134203	reverse	-1
A888_p0-3	IS1R	IS	140090	140857	reverse	-1
A888_p0-3	aln	aln	140957	141957	forward	1

## Sheet: Figure 4b
Isolate	MLST	Phylogroup	Genomic island	Value
A115	101	B1	IS5075,sul2,strA,strB	1
A133	101	B1	IS5075,sul2,strA,strB	1
A136	410	B1	IS5075,sul2,strA,strB	1
A138	648	F	IS5075,sul2,strA,strB	1
A147	410	B1	IS5075,sul2,strA,strB	1
A152	101	B1	IS5075,sul2,strA,strB	1
A153	410	B1	IS5075,sul2,strA,strB	1
A161	410	B1	IS5075,sul2,strA,strB	1
A214	10	A	IS5075,sul2,strA,strB	1
A218	88	B1	IS5075,sul2,strA,strB	1
A233	101	B1	IS5075,sul2,strA,strB	1
A252	101	B1	IS5075,sul2,strA,strB	1
A268	746	A	IS5075,sul2,strA,strB	1
A275	156	B1	IS5075,sul2,strA,strB	1
A280	101	B1	IS5075,sul2,strA,strB	1
A293	410	B1	IS5075,sul2,strA,strB	1
A30	101	B1	IS5075,sul2,strA,strB	1
A307	69	D	IS5075,sul2,strA,strB	1
A337	101	B1	IS5075,sul2,strA,strB	1
A346	542	A	IS5075,sul2,strA,strB	1
A367	58	B1	IS5075,sul2,strA,strB	1
A368	101	B1	IS5075,sul2,strA,strB	1
A372	206	A	IS5075,sul2,strA,strB	1
A375	58	B1	IS5075,sul2,strA,strB	1
A397	101	B1	IS5075,sul2,strA,strB	1
A416	746	A	IS5075,sul2,strA,strB	1
A467	58	B1	IS5075,sul2,strA,strB	1
A471	69	D	IS5075,sul2,strA,strB	1
A480	410	B1	IS5075,sul2,strA,strB	1
A412	156	B1	IS5075,sul2,strA,strB	1
A216	46	A	IS1H,sul2,strA,strB	1
A27	206	A	IS1H,sul2,strA,strB	1
A310	101	B1	IS1H,sul2,strA,strB	1
A370	101	B1	IS1H,sul2,strA,strB	1
A380	167	A	IS1H,sul2,strA,strB	1
A400	206	A	IS1H,sul2,strA,strB	1
A457	167	A	IS1H,sul2,strA,strB	1
A83	156	B1	IS1H,sul2,strA,strB	1
A101	410	B1	IS1H,sul2,strA,strB	1
A139	58	B1	IS1H,sul2,strA,strB	1
A172	162	B1	IS1H,sul2,strA,strB	1
A190	167	A	IS1H,sul2,strA,strB	1
A2	2003	D	IS1H,sul2,strA,strB	1
A228	162	B1	IS1H,sul2,strA,strB	1
A247	542	A	IS1H,sul2,strA,strB	1
A270	48	A	IS1H,sul2,strA,strB	1
A289	167	A	IS1H,sul2,strA,strB	1
A298	616	B1	IS1H,sul2,strA,strB	1
A331	101	B1	IS1H,sul2,strA,strB	1
A345	206	A	IS1H,sul2,strA,strB	1
A414	354	F	IS1H,sul2,strA,strB	1
A423	617	A	IS1H,sul2,strA,strB	1
A449	354	F	IS1H,sul2,strA,strB	1
A451	162	B1	IS1H,sul2,strA,strB	1
A465	88	B1	IS1H,sul2,strA,strB	1
A73	162	B1	IS1H,sul2,strA,strB	1
A80	156	B1	IS1H,sul2,strA,strB	1
A88	744	A	IS1H,sul2,strA,strB	1
A237	117	G	IS1H,sul2,strA,strB	1
A68	117	G	IS1H,sul2,strA,strB	1

## Sheet: Figure 4c
Data1 | The Jaccard similarity coefficient among pairs of plasmids
		A333_p0	A430_p0	A468_p0	A376_p1	A163_p0	A58_p0	A68_p1	A237_p0	A186_p1	A71_p0	A409_p1
	A333_p0	1	0.98	0.952	0.106	0.05	0.088	0.058	0.058	0.044	0.07	0.08
	A430_p0	0.98	1	0.94	0.108	0.05	0.088	0.058	0.058	0.044	0.07	0.08
	A468_p0	0.952	0.94	1	0.088	0.038	0.074	0.064	0.06	0.034	0.06	0.064
	A376_p1	0.106	0.108	0.088	1	0.09	0.106	0.06	0.06	0.052	0.068	0.086
	A163_p0	0.05	0.05	0.038	0.09	1	0.042	0.03	0.03	0.052	0.076	0.048
	A58_p0	0.088	0.088	0.074	0.106	0.042	1	0.448	0.448	0.598	0.304	0.366
	A68_p1	0.058	0.058	0.064	0.06	0.03	0.448	1	0.992	0.434	0.228	0.284
	A237_p0	0.058	0.058	0.06	0.06	0.03	0.448	0.992	1	0.436	0.23	0.286
	A186_p1	0.044	0.044	0.034	0.052	0.052	0.598	0.434	0.436	1	0.336	0.384
	A71_p0	0.07	0.07	0.06	0.068	0.076	0.304	0.228	0.23	0.336	1	0.246
	A409_p1	0.08	0.08	0.064	0.086	0.048	0.366	0.284	0.286	0.384	0.246	1
Data 2 | Isolates for different phylogroups harboring each plasmid
	Isolate	Phylogroup	Plasmid	Coverage	ARGs proportion	ARGs	Value
	A163	B1	A163_p0	0.998322	1	strB,dfrA17,erm(B),aadA5,tet(A),strA,aac(3)-IIa,oqxA,sul2,mph(A),aph(3')-Ia,sul1,blaCMY-2,floR,oqxB	1
	A232	B1	A163_p0	0.966778	0.866667	strB,dfrA17,erm(B),aadA5,tet(A),strA,aac(3)-IIa,sul2,mph(A),aph(3')-Ia,sul1,blaCMY-2,floR	1
	A35	B1	A163_p0	0.926242	0.866667	strB,erm(B),tet(A),strA,aac(3)-IIa,oqxA,sul2,mph(A),aph(3')-Ia,sul1,blaCMY-2,floR,oqxB	1
	A186	B1	A186_p1	0.992604	1	aadA5,blaTEM-1B,strB,aac(3)-IIa,strA,sul1,tet(A),mph(A),dfrA17	1
	A137	A	A186_p1	0.979292	0.888889	blaTEM-1B,strB,aac(3)-IIa,strA,sul1,tet(A),mph(A),dfrA17	1
	A476	A	A186_p1	0.960987	1	aadA5,blaTEM-1B,strB,aac(3)-IIa,strA,sul1,tet(A),mph(A),dfrA17	1
	A361	B1	A186_p1	0.958216	1	aadA5,blaTEM-1B,strB,aac(3)-IIa,strA,sul1,tet(A),mph(A),dfrA17	1
	A478	A	A186_p1	0.957778	1	aadA5,blaTEM-1B,strB,aac(3)-IIa,strA,sul1,tet(A),mph(A),dfrA17	1
	A40	G	A237_p0	1	1	ant(3'')-Ia,aadA2,sul3,blaTEM-1B,strB,aac(3)-IId,strA,dfrA17,aph(3')-Ia,tet(A),cmlA1	1
	A70	G	A237_p0	0.999706	1	ant(3'')-Ia,aadA2,sul3,blaTEM-1B,strB,aac(3)-IId,strA,dfrA17,aph(3')-Ia,tet(A),cmlA1	1
	A68	G	A237_p0	0.999347	1	ant(3'')-Ia,aadA2,sul3,blaTEM-1B,strB,aac(3)-IId,strA,dfrA17,aph(3')-Ia,tet(A),cmlA1	1
	A237	G	A237_p0	0.994048	1	ant(3'')-Ia,aadA2,sul3,blaTEM-1B,strB,aac(3)-IId,strA,dfrA17,aph(3')-Ia,tet(A),cmlA1	1
	A107	B1	A237_p0	0.922637	1	ant(3'')-Ia,aadA2,sul3,blaTEM-1B,strB,aac(3)-IId,strA,dfrA17,aph(3')-Ia,tet(A),cmlA1	1
	A192	F	A333_p0	1	1	rmtB,strA,sul1,floR,aac(3)-IId,aadA2,blaTEM-1B,strB,sul2,dfrA12,tet(A)	1
	A319	A	A333_p0	1	1	rmtB,strA,sul1,floR,aac(3)-IId,aadA2,blaTEM-1B,strB,sul2,dfrA12,tet(A)	1
	A333	A	A333_p0	1	0.818182	rmtB,strA,sul1,floR,aac(3)-IId,strB,sul2,dfrA12,tet(A)	1
	A37	B1	A333_p0	1	1	rmtB,strA,sul1,floR,aac(3)-IId,aadA2,blaTEM-1B,strB,sul2,dfrA12,tet(A)	1
	A60	B1	A333_p0	1	1	rmtB,strA,sul1,floR,aac(3)-IId,aadA2,blaTEM-1B,strB,sul2,dfrA12,tet(A)	1
	A178	B1	A333_p0	0.999992	1	rmtB,strA,sul1,floR,aac(3)-IId,aadA2,blaTEM-1B,strB,sul2,dfrA12,tet(A)	1
	A126	B1	A333_p0	0.999813	0.909091	rmtB,strA,sul1,floR,aac(3)-IId,aadA2,strB,sul2,dfrA12,tet(A)	1
	A417	A	A333_p0	0.999114	1	rmtB,strA,sul1,floR,aac(3)-IId,aadA2,blaTEM-1B,strB,sul2,dfrA12,tet(A)	1
	A468	B1	A333_p0	0.997432	1	rmtB,strA,sul1,floR,aac(3)-IId,aadA2,blaTEM-1B,strB,sul2,dfrA12,tet(A)	1
	A430	B1	A333_p0	0.996278	0.909091	rmtB,strA,sul1,floR,aac(3)-IId,aadA2,strB,sul2,dfrA12,tet(A)	1
	A148	B1	A333_p0	0.984933	1	rmtB,strA,sul1,floR,aac(3)-IId,aadA2,blaTEM-1B,strB,sul2,dfrA12,tet(A)	1
	A12	A	A333_p0	0.984218	0.909091	rmtB,strA,sul1,floR,aac(3)-IId,blaTEM-1B,strB,sul2,dfrA12,aadA2	1
	A292	G	A333_p0	0.968834	0.909091	rmtB,strA,sul1,aac(3)-IId,aadA2,blaTEM-1B,strB,sul2,dfrA12,tet(A)	1
	A455	A	A333_p0	0.908161	0.909091	rmtB,strA,sul1,floR,aadA2,blaTEM-1B,strB,sul2,dfrA12,tet(A)	1
	A164	B1	A333_p0	0.900774	0.818182	strA,sul1,floR,aac(3)-IId,aadA2,blaTEM-1B,strB,sul2,tet(A)	1
	A376	A	A376_p1	1	0.9	aadA2,oqxB,oqxA,sul2,floR,strA,strB,tet(A),dfrA12	1
	A18	A	A376_p1	0.997134	1	aadA2,oqxB,oqxA,sul2,floR,strA,strB,tet(A),blaTEM-1A,dfrA12	1
	A352	A	A376_p1	0.995377	1	aadA2,oqxB,oqxA,sul2,floR,strA,strB,tet(A),blaTEM-1A,dfrA12	1
	A202	B1	A376_p1	0.994541	1	aadA2,oqxB,oqxA,sul2,floR,strA,strB,tet(A),blaTEM-1A,dfrA12	1
	A143	A	A376_p1	0.991717	1	aadA2,oqxB,oqxA,sul2,floR,strA,strB,tet(A),blaTEM-1A,dfrA12	1
	A110	F	A376_p1	0.953647	1	aadA2,oqxB,oqxA,sul2,floR,strA,strB,tet(A),blaTEM-1A,dfrA12	1
	A364	A	A376_p1	0.936034	0.9	aadA2,oqxB,oqxA,sul2,floR,strA,strB,tet(A),dfrA12	1
	A409	B1	A409_p1	1	1	ARR-3,strA,aac(6')-Ib-cr,blaTEM-1B,catB3,strB,aph(3')-Ia,dfrA17,floR,qnrS2,aac(3)-IId,tet(A),sul2,blaOXA-1	1
	A430	B1	A430_p0	0.998785	0.909091	tet(A),sul1,aac(3)-IId,strA,dfrA12,strB,sul2,rmtB,aadA2,floR	1
	A333	A	A430_p0	0.998768	0.818182	tet(A),sul1,aac(3)-IId,strA,dfrA12,strB,sul2,rmtB,floR	1
	A319	A	A430_p0	0.998711	1	tet(A),sul1,aac(3)-IId,strA,dfrA12,strB,sul2,rmtB,aadA2,floR,blaTEM-1B	1
	A37	B1	A430_p0	0.998638	1	tet(A),sul1,aac(3)-IId,strA,dfrA12,strB,sul2,rmtB,aadA2,floR,blaTEM-1B	1
	A192	F	A430_p0	0.99845	1	tet(A),sul1,aac(3)-IId,strA,dfrA12,strB,sul2,rmtB,aadA2,floR,blaTEM-1B	1
	A417	A	A430_p0	0.998426	1	tet(A),sul1,aac(3)-IId,strA,dfrA12,strB,sul2,rmtB,aadA2,floR,blaTEM-1B	1
	A60	B1	A430_p0	0.998426	1	tet(A),sul1,aac(3)-IId,strA,dfrA12,strB,sul2,rmtB,aadA2,floR,blaTEM-1B	1
	A126	B1	A430_p0	0.998091	0.909091	tet(A),sul1,aac(3)-IId,strA,dfrA12,strB,sul2,rmtB,aadA2,floR	1
	A178	B1	A430_p0	0.997602	1	tet(A),sul1,aac(3)-IId,strA,dfrA12,strB,sul2,rmtB,aadA2,floR,blaTEM-1B	1
	A468	B1	A430_p0	0.99531	1	tet(A),sul1,aac(3)-IId,strA,dfrA12,strB,sul2,rmtB,aadA2,floR,blaTEM-1B	1
	A12	A	A430_p0	0.985832	0.909091	sul1,aac(3)-IId,strA,dfrA12,strB,sul2,rmtB,aadA2,floR,blaTEM-1B	1
	A148	B1	A430_p0	0.982903	1	tet(A),sul1,aac(3)-IId,strA,dfrA12,strB,sul2,rmtB,aadA2,floR,blaTEM-1B	1
	A292	G	A430_p0	0.966892	0.909091	tet(A),sul1,aac(3)-IId,strA,dfrA12,strB,sul2,rmtB,aadA2,blaTEM-1B	1
	A455	A	A430_p0	0.906009	0.909091	tet(A),sul1,strA,dfrA12,strB,sul2,rmtB,aadA2,floR,blaTEM-1B	1
	A468	B1	A468_p0	1	1	aac(3)-IId,aadA2,strA,dfrA12,floR,rmtB,sul1,strB,blaTEM-1B,sul2	1
	A192	F	A468_p0	0.997051	1	aac(3)-IId,aadA2,strA,dfrA12,floR,rmtB,sul1,strB,blaTEM-1B,sul2	1
	A178	B1	A468_p0	0.996987	1	aac(3)-IId,aadA2,strA,dfrA12,floR,rmtB,sul1,strB,blaTEM-1B,sul2	1
	A417	A	A468_p0	0.996403	1	aac(3)-IId,aadA2,strA,dfrA12,floR,rmtB,sul1,strB,blaTEM-1B,sul2	1
	A60	B1	A468_p0	0.992442	1	aac(3)-IId,aadA2,strA,dfrA12,floR,rmtB,sul1,strB,blaTEM-1B,sul2	1
	A37	B1	A468_p0	0.991405	1	aac(3)-IId,aadA2,strA,dfrA12,floR,rmtB,sul1,strB,blaTEM-1B,sul2	1
	A126	B1	A468_p0	0.991033	0.9	aac(3)-IId,aadA2,strA,dfrA12,floR,rmtB,sul1,strB,sul2	1
	A333	A	A468_p0	0.981279	0.8	aac(3)-IId,strA,dfrA12,floR,rmtB,sul1,strB,sul2	1
	A319	A	A468_p0	0.98051	1	aac(3)-IId,aadA2,strA,dfrA12,floR,rmtB,sul1,strB,blaTEM-1B,sul2	1
	A430	B1	A468_p0	0.977674	0.9	aac(3)-IId,aadA2,strA,dfrA12,floR,rmtB,sul1,strB,sul2	1
	A12	A	A468_p0	0.977132	1	aac(3)-IId,aadA2,strA,dfrA12,floR,rmtB,sul1,strB,blaTEM-1B,sul2	1
	A148	B1	A468_p0	0.967176	1	aac(3)-IId,aadA2,strA,dfrA12,floR,rmtB,sul1,strB,blaTEM-1B,sul2	1
	A292	G	A468_p0	0.94775	0.9	aac(3)-IId,aadA2,strA,dfrA12,rmtB,sul1,strB,blaTEM-1B,sul2	1
	A58	B1	A58_p0	0.999728	1	strA,aac(3)-IId,sul3,floR,strB,aph(3')-Ia,dfrA14,tet(A),sul2	1
	A425	B1	A58_p0	0.97745	0.888889	strA,aac(3)-IId,sul3,floR,strB,aph(3')-Ia,tet(A),sul2	1
	A296	B1	A58_p0	0.970709	1	strA,aac(3)-IId,sul3,floR,strB,aph(3')-Ia,dfrA14,tet(A),sul2	1
	A347	B1	A58_p0	0.961746	1	strA,aac(3)-IId,sul3,floR,strB,aph(3')-Ia,dfrA14,tet(A),sul2	1
	A389	B1	A58_p0	0.904287	1	strA,aac(3)-IId,sul3,floR,strB,aph(3')-Ia,dfrA14,tet(A),sul2	1
	A40	G	A68_p1	0.999964	1	cmlA1,ant(3'')-Ia,aac(3)-IId,aph(3')-Ia,sul3,dfrA17,strB,blaTEM-1B,strA,aadA2,tet(A)	1
	A70	G	A68_p1	0.999964	1	cmlA1,ant(3'')-Ia,aac(3)-IId,aph(3')-Ia,sul3,dfrA17,strB,blaTEM-1B,strA,aadA2,tet(A)	1
	A68	G	A68_p1	0.998666	1	cmlA1,ant(3'')-Ia,aac(3)-IId,aph(3')-Ia,sul3,dfrA17,strB,blaTEM-1B,strA,aadA2,tet(A)	1
	A237	G	A68_p1	0.994042	1	cmlA1,ant(3'')-Ia,aac(3)-IId,aph(3')-Ia,sul3,dfrA17,strB,blaTEM-1B,strA,aadA2,tet(A)	1
	A107	B1	A68_p1	0.917685	1	cmlA1,ant(3'')-Ia,aac(3)-IId,aph(3')-Ia,sul3,dfrA17,strB,blaTEM-1B,strA,aadA2,tet(A)	1
	A91	F	A71_p0	0.997369	1	erm(B),dfrA17,aph(3')-Ia,blaCTX-M-55,strB,mph(A),tet(A),strA,catA2,aadA5,sul1,sul2,aac(3)-IIa	1
	A71	F	A71_p0	0.992748	1	erm(B),dfrA17,aph(3')-Ia,blaCTX-M-55,strB,mph(A),tet(A),strA,catA2,aadA5,sul1,sul2,aac(3)-IIa	1

## Sheet: Figure 5e
Data1 | The Jaccard similarity coefficient among pairs of plasmids
		A382_p1	pNDM_MGR194	A376_p2	pLZ135-NDM	A338_p0	pSCKLB684-mcr	A163_p1	pHNHNC02	A237_p1	A68_p0	pHNAH4-1	A251_p0	pMCR-H8	A412_p0	pSH15G1450	A329_p0	pLS61394-MCR
	A382_p1	1	0.964	0.04	0.04	0	0	0.004	0.004	0.002	0.002	0.004	0.002	0.002	0.002	0.002	0.002	0.002
	pNDM_MGR194	0.964	1	0.04	0.04	0	0	0.004	0.004	0.002	0.002	0.004	0.002	0.002	0.002	0.002	0.002	0.002
	A376_p2	0.04	0.04	1	0.998	0	0	0.186	0.188	0.012	0.012	0.022	0.018	0.018	0.012	0.014	0.01	0.012
	pLZ135-NDM	0.04	0.04	0.998	1	0	0	0.186	0.188	0.012	0.012	0.022	0.018	0.018	0.012	0.014	0.01	0.012
	A338_p0	0	0	0	0	1	0.664	0	0	0	0	0	0.006	0.006	0.004	0.004	0.004	0.004
	pSCKLB684-mcr	0	0	0	0	0.664	1	0	0	0	0	0	0.006	0.006	0.004	0.004	0.004	0.004
	A163_p1	0.004	0.004	0.186	0.186	0	0	1	0.992	0.022	0.02	0.022	0.01	0.01	0.008	0.008	0.008	0.008
	pHNHNC02	0.004	0.004	0.188	0.188	0	0	0.992	1	0.022	0.02	0.022	0.01	0.01	0.008	0.008	0.008	0.008
	A237_p1	0.002	0.002	0.012	0.012	0	0	0.022	0.022	1	0.97	0.792	0.008	0.008	0.004	0.004	0.004	0.004
	A68_p0	0.002	0.002	0.012	0.012	0	0	0.02	0.02	0.97	1	0.798	0.006	0.008	0.004	0.004	0.004	0.004
	pHNAH4-1	0.004	0.004	0.022	0.022	0	0	0.022	0.022	0.792	0.798	1	0.004	0.004	0.004	0.004	0.004	0.004
	A251_p0	0.002	0.002	0.018	0.018	0.006	0.006	0.01	0.01	0.008	0.006	0.004	1	0.952	0.798	0.802	0.708	0.722
	pMCR-H8	0.002	0.002	0.018	0.018	0.006	0.006	0.01	0.01	0.008	0.008	0.004	0.952	1	0.776	0.782	0.684	0.698
	A412_p0	0.002	0.002	0.012	0.012	0.004	0.004	0.008	0.008	0.004	0.004	0.004	0.798	0.776	1	0.99	0.854	0.866
	pSH15G1450	0.002	0.002	0.014	0.014	0.004	0.004	0.008	0.008	0.004	0.004	0.004	0.802	0.782	0.99	1	0.86	0.872
	A329_p0	0.002	0.002	0.01	0.01	0.004	0.004	0.008	0.008	0.004	0.004	0.004	0.708	0.684	0.854	0.86	1	0.956
	pLS61394-MCR	0.002	0.002	0.012	0.012	0.004	0.004	0.008	0.008	0.004	0.004	0.004	0.722	0.698	0.866	0.872	0.956	1
Data 2 | Isolates for different phylogroups harboring each plasmid
	Isolate	Phylogroup	Plasmid	Coverage	ARGs proportion	ARGs	Value
	A119	B1	A412_p0	0.99695	1	sul3,oqxA,cmlA1,mcr-1.1,aph(3')-Ia,sul2,aac(3)-IVa,sul1,fosA3,blaCTX-M-14,aph(4)-Ia,floR,oqxB,ant(3'')-Ia,aadA2	1
	A128	A	A412_p0	0.969334	0.8	sul3,oqxA,cmlA1,sul2,aph(3')-Ia,aac(3)-IVa,sul1,aph(4)-Ia,floR,oqxB,ant(3'')-Ia,aadA2	1
	A130	A	A412_p0	0.951457	0.866667	sul3,oqxA,cmlA1,mcr-1.1,aph(3')-Ia,sul2,aac(3)-IVa,sul1,aph(4)-Ia,floR,oqxB,ant(3'')-Ia,aadA2	1
	A132	F	A412_p0	0.99498	0.933333	sul3,oqxA,cmlA1,mcr-1.1,aph(3')-Ia,sul2,aac(3)-IVa,sul1,fosA3,blaCTX-M-14,oqxB,floR,ant(3'')-Ia,aadA2	1
	A225	F	A329_p0	0.988644	0.846154	aadA2,sul1,aac(3)-IVa,mcr-1.1,ant(3'')-Ia,oqxB,blaCTX-M-14,oqxA,sul2,sul3,cmlA1	1
	A239	F	A329_p0	0.992907	0.923077	aadA2,sul1,aac(3)-IVa,mcr-1.1,ant(3'')-Ia,oqxB,blaCTX-M-14,fosA3,oqxA,sul2,sul3,cmlA1	1
	A246	F	A412_p0	0.990678	0.8	sul3,oqxA,cmlA1,mcr-1.1,aph(3')-Ia,sul2,aac(3)-IVa,fosA3,blaCTX-M-14,oqxB,floR,ant(3'')-Ia	1
	A251	B1	A251_p0	0.9986	1	dfrA12,oqxA,blaCTX-M-14,sul2,mcr-1.1,sul1,fosA3,sul3,aadA2,cmlA1,aac(3)-IVa,ant(3'')-Ia,oqxB,floR,aph(4)-Ia	1
	A267	B1	A251_p0	0.975146	0.866667	dfrA12,blaCTX-M-14,sul2,mcr-1.1,sul1,fosA3,sul3,aadA2,cmlA1,aac(3)-IVa,ant(3'')-Ia,floR,aph(4)-Ia	1
	A284	A	A412_p0	0.95278	0.8	sul3,oqxA,cmlA1,mcr-1.1,aph(3')-Ia,sul2,sul1,fosA3,oqxB,floR,ant(3'')-Ia,aadA2	1
	A309	B1	A412_p0	0.993617	0.933333	sul3,oqxA,cmlA1,mcr-1.1,aph(3')-Ia,sul2,aac(3)-IVa,sul1,fosA3,blaCTX-M-14,aph(4)-Ia,oqxB,ant(3'')-Ia,aadA2	1
	A323	A	A251_p0	0.914048	0.8	dfrA12,oqxA,blaCTX-M-14,sul2,mcr-1.1,sul1,fosA3,aadA2,cmlA1,aac(3)-IVa,oqxB,floR	1
	A329	B1	A329_p0	1	0.923077	aadA2,sul1,aac(3)-IVa,mcr-1.1,ant(3'')-Ia,oqxB,aph(4)-Ia,blaCTX-M-14,fosA3,oqxA,sul2,sul3	1
	A33	B1	A412_p0	0.981301	0.933333	sul3,oqxA,cmlA1,sul2,aph(3')-Ia,aac(3)-IVa,sul1,fosA3,blaCTX-M-14,aph(4)-Ia,floR,oqxB,ant(3'')-Ia,aadA2	1
	A343	A	A329_p0	0.923902	0.846154	aadA2,sul1,aac(3)-IVa,mcr-1.1,ant(3'')-Ia,oqxB,aph(4)-Ia,oqxA,sul2,sul3,cmlA1	1
	A357	A	A412_p0	0.997049	1	sul3,oqxA,cmlA1,mcr-1.1,aph(3')-Ia,sul2,aac(3)-IVa,sul1,fosA3,blaCTX-M-14,aph(4)-Ia,floR,oqxB,ant(3'')-Ia,aadA2	1
	A363	F	A412_p0	0.995595	0.933333	sul3,oqxA,cmlA1,mcr-1.1,aph(3')-Ia,sul2,aac(3)-IVa,sul1,fosA3,blaCTX-M-14,oqxB,floR,ant(3'')-Ia,aadA2	1
	A397	B1	A251_p0	0.998666	1	dfrA12,oqxA,blaCTX-M-14,sul2,mcr-1.1,sul1,fosA3,sul3,aadA2,cmlA1,aac(3)-IVa,ant(3'')-Ia,oqxB,floR,aph(4)-Ia	1
	A412	B1	A412_p0	0.999396	1	sul3,oqxA,cmlA1,mcr-1.1,aph(3')-Ia,sul2,aac(3)-IVa,sul1,fosA3,blaCTX-M-14,aph(4)-Ia,floR,oqxB,ant(3'')-Ia,aadA2	1
	A415	B1	A412_p0	1	1	sul3,oqxA,cmlA1,mcr-1.1,aph(3')-Ia,sul2,aac(3)-IVa,sul1,fosA3,blaCTX-M-14,aph(4)-Ia,floR,oqxB,ant(3'')-Ia,aadA2	1
	A418	B1	A412_p0	0.988061	0.933333	sul3,oqxA,mcr-1.1,sul2,aph(3')-Ia,aac(3)-IVa,sul1,fosA3,blaCTX-M-14,aph(4)-Ia,floR,oqxB,ant(3'')-Ia,aadA2	1
	A444	B1	A412_p0	0.983374	0.866667	sul3,oqxA,cmlA1,mcr-1.1,aph(3')-Ia,sul2,aac(3)-IVa,sul1,aph(4)-Ia,floR,oqxB,ant(3'')-Ia,aadA2	1
	A454	A	A412_p0	0.973353	0.8	sul3,oqxA,cmlA1,sul2,aph(3')-Ia,aac(3)-IVa,sul1,aph(4)-Ia,floR,oqxB,ant(3'')-Ia,aadA2	1
	A40	G	A68_p0	0.999413	1	dfrA17,fosA3,blaCTX-M-15,aac(3)-IId,aadA5,mph(A)	1
	A68	G	A68_p0	0.998134	1	dfrA17,fosA3,blaCTX-M-15,aac(3)-IId,aadA5,mph(A)	1
	A70	G	A68_p0	0.998029	1	dfrA17,fosA3,blaCTX-M-15,aac(3)-IId,aadA5,mph(A)	1
	A237	G	A68_p0	0.994692	1	dfrA17,fosA3,blaCTX-M-15,aac(3)-IId,aadA5,mph(A)	1
	A308	B1	A338_p0	0.999605	1	mcr-1.1	1
	A338	B1	A338_p0	0.999122	1	mcr-1.1	1
	A376	A	A376_p2	1	1	sul1,dfrA12,blaNDM-5,rmtB,blaTEM-1B,aadA2	1
	A382	B1	A382_p1	1	1	blaNDM-1	1
	A386	A	A382_p1	1	0	blaNDM-5	1
	A499	A	A382_p1	1	0	blaNDM-5	1
	A163	B1	A163_p1	1	1	rmtB,blaCTX-M-65,blaTEM-1B,fosA3	1
	A232	B1	A163_p1	0.996667	1	rmtB,blaCTX-M-65,blaTEM-1B,fosA3	1
	A449	F	A163_p1	0.984676	1	rmtB,blaCTX-M-65,blaTEM-1B,fosA3	1
	A414	F	A163_p1	0.982528	1	rmtB,blaCTX-M-65,blaTEM-1B,fosA3	1
	A40	G	A237_p1	0.99552	1	fosA3,dfrA17,aadA5,mph(A),blaCTX-M-15,aac(3)-IId	1
	A68	G	A237_p1	0.99375	1	fosA3,dfrA17,aadA5,mph(A),blaCTX-M-15,aac(3)-IId	1
	A70	G	A237_p1	0.9928	1	fosA3,dfrA17,aadA5,mph(A),blaCTX-M-15,aac(3)-IId	1
	A237	G	A237_p1	0.990883	1	fosA3,dfrA17,aadA5,mph(A),blaCTX-M-15,aac(3)-IId	1

[truncated: 7 more sheets: Supplementary Figure 1a, Supplementary Figure 1b, Supplementary Figure 2a, Supplementary Figure 2b, Supplementary Figure 3, Supplementary Figure 4, Supplementary Figure 5]
